# Supplementary material for: crossNN is an explainable framework for cross-platform DNA methylation-based classification of tumors
Source: Nat Cancer. 2025 Jun 6;6(7):1283–94. doi: 10.1038/s43018-025-00976-5 (PMC12296554; doi:10.1038/s43018-025-00976-5)
Supplement: Supplementary file 3 — Supplementary Tables 1–3. [file 43018_2025_976_MOESM3_ESM.xlsx]

## Sheet: Supplementary Table 1
Supplementary Table 1: Brain tumor validation cohort
SampleID	Cohort	Origin	Age	Sex	Reference Diagnosis	Compatible Methylation Class	Compatible Methylation Class Family	No. of features overlapping crossNN model	crossNN Prediction	crossNN Prediction MCF	crossNN Score (MC)	crossNN Score (MCF)	Is Correct CrossNN (MC)	IsCorrect CrossNN (MCF)	Sturgeon Prediction	Is Correct Sturgeon (MC)	Is Correct Sturgeon (MCF)	Sturgeon Score	adhoc RF Prediction	adhoc RF Score	Is Correct RF (MC)	Is Correct RF (MCF)
FFPE-135-24	nanopore R10	Afflerbach, Acta Neuropathol 2024	78	M	Glioblastoma, IDH-wildtype	GBM, (MES|RTK.*)	MCF GBM	11198	GBM, RTK II	MCF GBM	0.345769	0.626324	TRUE	TRUE	Glioblastoma - GBM - RTK II	1	1	0.737018	GBM, RTK II	0.241189	1	1
FFPE-3823-23	nanopore R10	Afflerbach, Acta Neuropathol 2024	67	F	Glioblastoma, IDH-wildtype	GBM, (MES|RTK.*)	MCF GBM	6828	GBM, RTK II	MCF GBM	0.411915	0.576523	TRUE	TRUE	Glioblastoma - GBM - RTK II	1	1	0.76986	GBM, RTK II	0.159324	1	1
FFPE-5018-23	nanopore R10	Afflerbach, Acta Neuropathol 2024	82	M	Glioblastoma, IDH-wildtype	GBM, (MES|RTK.*)	MCF GBM	26149	GBM, MES	MCF GBM	0.324387	0.484144	TRUE	TRUE	Glioblastoma - GBM - MES	1	1	0.945414	GBM, MES	0.210347	1	1
FFPE-3277-21	nanopore R10	Afflerbach, Acta Neuropathol 2024	61	M	Glioblastoma, IDH-wildtype	GBM, (MES|RTK.*)	MCF GBM	11673	GBM, RTK II	MCF GBM	0.334667	0.508077	TRUE	TRUE	Glioblastoma - GBM - RTK II	1	1	0.878786	GBM, RTK II	0.158038	1	1
FFPE-3845-23	nanopore R10	Afflerbach, Acta Neuropathol 2024	53	M	Glioblastoma, IDH-wildtype	GBM, (MES|RTK.*)	MCF GBM	13851	GBM, MES	MCF GBM	0.212575	0.274782	TRUE	TRUE	Glioblastoma - GBM - MES	1	1	0.920552	GBM, MES	0.0454132	1	1
FFPE-5016-23	nanopore R10	Afflerbach, Acta Neuropathol 2024	57	F	Glioblastoma, IDH-wildtype	GBM, (MES|RTK.*)	MCF GBM	14590	GBM, MES	MCF GBM	0.257087	0.553171	TRUE	TRUE	Glioblastoma - GBM - MES	1	1	0.968948	GBM, MES	0.0874439	1	1
FFPE-5023-23	nanopore R10	Afflerbach, Acta Neuropathol 2024	81	M	Glioblastoma, IDH-wildtype	GBM, (MES|RTK.*)	MCF GBM	7592	GBM, RTK I	MCF GBM	0.433755	0.600544	TRUE	TRUE	Glioblastoma - GBM - RTK I	1	1	0.934744	GBM, RTK I	0.425993	1	1
FFPE-5044-23	nanopore R10	Afflerbach, Acta Neuropathol 2024	43	F	Glioblastoma, IDH-wildtype	GBM, (MES|RTK.*)	MCF GBM	11971	GBM, RTK I	MCF GBM	0.301218	0.593115	TRUE	TRUE	Glioblastoma - GBM - RTK I	1	1	0.873422	GBM, RTK II	0.164255	1	1
FFPE-19-1009	nanopore R10	Afflerbach, Acta Neuropathol 2024	51	M	Medulloblastoma, SHH-activated	MB, SHH.*	MCF MB SHH	1369	MB, SHH CHL AD	MCF MB SHH	0.503101	0.513924	TRUE	TRUE	Embryonal - MB SHH - CHL AD INF	1	1	0.929114	MB, SHH CHL AD	0.104838	1	1
FFPE-19-2705	nanopore R10	Afflerbach, Acta Neuropathol 2024	37	F	Medulloblastoma, SHH-activated	MB, SHH.*	MCF MB SHH	1713	MB, SHH CHL AD	MCF MB SHH	0.544248	0.61582	TRUE	TRUE	Embryonal - MB SHH - CHL AD INF	1	1	0.996041	MB, SHH CHL AD	0.788369	1	1
FFPE-22-1650	nanopore R10	Afflerbach, Acta Neuropathol 2024	28	M	Medulloblastoma, SHH-activated	MB, SHH.*	MCF MB SHH	346	MB, SHH CHL AD	MCF MB SHH	0.42433	0.43279	TRUE	TRUE	Embryonal - MB SHH - CHL AD INF	1	1	0.8462	MB, SHH CHL AD	0.916706	1	1
FFPE-U19-144	nanopore R10	Afflerbach, Acta Neuropathol 2024	5	M	Medulloblastoma, SHH-activated	MB, SHH.*	MCF MB SHH	140	EPN, PF A	MCF MB SHH	0.0830126	0.140401	FALSE	TRUE	Embryonal - MB SHH - CHL AD INF	1	1	0.465644	MB, SHH CHL AD	0.741635	1	1
FFPE-U22-34	nanopore R10	Afflerbach, Acta Neuropathol 2024	13	M	Medulloblastoma, SHH-activated	MB, SHH.*	MCF MB SHH	1727	MB, SHH CHL AD	MCF MB SHH	0.624798	0.632265	TRUE	TRUE	Embryonal - MB SHH - CHL AD INF	1	1	0.960333	MB, SHH CHL AD	0.846682	1	1
FFPE-18-1375	nanopore R10	Afflerbach, Acta Neuropathol 2024	7	M	Medulloblastoma, WNT-activated	MB, WNT	MB, WNT	1191	MB, WNT	MB, WNT	0.502232	0.502232	TRUE	TRUE	Embryonal - MB WNT - WNT	1	1	0.96572	MB, WNT	0.125519	1	1
FFPE-20-0008	nanopore R10	Afflerbach, Acta Neuropathol 2024	10	M	Medulloblastoma, WNT-activated	MB, WNT	MB, WNT	2224	MB, WNT	MB, WNT	0.363687	0.363687	TRUE	TRUE	Embryonal - MB WNT - WNT	1	1	0.953954	MB, WNT	0.564868	1	1
FFPE-23-2159	nanopore R10	Afflerbach, Acta Neuropathol 2024	9	F	Medulloblastoma, WNT-activated	MB, WNT	MB, WNT	1485	MB, WNT	MB, WNT	0.563134	0.563134	TRUE	TRUE	Embryonal - MB WNT - WNT	1	1	0.985668	MB, WNT	0.744443	1	1
FFPE-23-2786_FFPE	nanopore R10	Afflerbach, Acta Neuropathol 2024	9	M	Medulloblastoma, WNT-activated	MB, WNT	MB, WNT	16493	MB, WNT	MB, WNT	0.837036	0.837036	TRUE	TRUE	Embryonal - MB WNT - WNT	1	1	0.999121	MB, WNT	0.747933	1	1
FFPE-5016-22	nanopore R10	Afflerbach, Acta Neuropathol 2024	72	F	Meningioma	MNG	MNG	14944	MNG	MNG	0.679352	0.679352	TRUE	TRUE	Mesenchymal - MNG - MNG	1	1	0.998631	MNG	0.536525	1	1
FFPE-2642_23_2	nanopore R10	Afflerbach, Acta Neuropathol 2024	58	F	Oligodendroglioma, IDH-mutant and 1p/19q-codeleted	O IDH	MCF IDH GLM	12490	O IDH	MCF IDH GLM	0.590517	0.788031	TRUE	TRUE	Glioma IDH - O IDH - O IDH	1	1	0.989032	O IDH	0.88865	1	1
FFPE-2990-23	nanopore R10	Afflerbach, Acta Neuropathol 2024	40	F	Oligodendroglioma, IDH-mutant and 1p/19q-codeleted	O IDH	MCF IDH GLM	10622	O IDH	MCF IDH GLM	0.568472	0.745259	TRUE	TRUE	Glioma IDH - O IDH - O IDH	1	1	0.96678	O IDH	0.753924	1	1
FFPE-3582-23	nanopore R10	Afflerbach, Acta Neuropathol 2024	34	M	Oligodendroglioma, IDH-mutant and 1p/19q-codeleted	O IDH	MCF IDH GLM	12851	O IDH	MCF IDH GLM	0.580888	0.794873	TRUE	TRUE	Glioma IDH - O IDH - O IDH	1	1	0.992977	O IDH	0.741299	1	1
FFPE-3910-23	nanopore R10	Afflerbach, Acta Neuropathol 2024	33	M	Oligodendroglioma, IDH-mutant and 1p/19q-codeleted	O IDH	MCF IDH GLM	8264	O IDH	MCF IDH GLM	0.575645	0.80712	TRUE	TRUE	Glioma IDH - O IDH - O IDH	1	1	0.993549	O IDH	0.661674	1	1
FFPE-4006-23	nanopore R10	Afflerbach, Acta Neuropathol 2024	62	M	Oligodendroglioma, IDH-mutant and 1p/19q-codeleted	O IDH	MCF IDH GLM	11299	O IDH	MCF IDH GLM	0.552161	0.769539	TRUE	TRUE	Glioma IDH - O IDH - O IDH	1	1	0.88425	O IDH	0.556773	1	1
FFPE-4107-23	nanopore R10	Afflerbach, Acta Neuropathol 2024	55	F	Oligodendroglioma, IDH-mutant and 1p/19q-codeleted	O IDH	MCF IDH GLM	24162	O IDH	MCF IDH GLM	0.730464	0.829204	TRUE	TRUE	Glioma IDH - O IDH - O IDH	1	1	0.994331	O IDH	0.7674	1	1
FFPE-E23-1192	nanopore R10	Afflerbach, Acta Neuropathol 2024	28	F	Pilocytic astrocytoma	LGG, PA.*	MCF PA	8269	O IDH	MCF IDH GLM	0.136702	0.201113	FALSE	FALSE	Sella - PITUI SCO GCT - SCO GCT	0	0	0.629912	LGG, PA/GG ST	0.0393805	1	1
FFPE-E23-1497	nanopore R10	Afflerbach, Acta Neuropathol 2024	42	M	Pilocytic astrocytoma	LGG, PA.*	MCF PA	7640	LGG, PA/GG ST	MCF PA	0.0936815	0.210155	TRUE	TRUE	Control - CONTR - REACT	0	0	0.605105	GBM, RTK II	0.0337297	0	0
FFPE-E2023-1548	nanopore R10	Afflerbach, Acta Neuropathol 2024	7	M	Pilocytic astrocytoma	LGG, PA.*	MCF PA	1301	A IDH	MCF PA	0.119046	0.175598	FALSE	TRUE	Other glioma - LGG PA - PA	1	1	0.634783	ANA PA	0.0815611	0	0
FFPE-E23-1699	nanopore R10	Afflerbach, Acta Neuropathol 2024	31	M	Pilocytic astrocytoma	LGG, PA.*	MCF PA	5177	LGG, PA PF	MCF PA	0.162038	0.257058	TRUE	TRUE	Control - CONTR - REACT	0	0	0.725639	GBM, RTK II	0.0337453	0	0
FFPE-20-3202	nanopore R10	Afflerbach, Acta Neuropathol 2024	5	M	Posterior fossa group A (PFA) ependymoma	EPN, PF A	EPN, PF A	3839	EPN, PF A	EPN, PF A	0.310165	0.310165	TRUE	TRUE	Ependymal - EPN - PF A	1	1	0.95694	EPN, PF A	0.494224	1	1
FFPE-21-3474	nanopore R10	Afflerbach, Acta Neuropathol 2024	6	M	Posterior fossa group A (PFA) ependymoma	EPN, PF A	EPN, PF A	3505	EPN, PF A	EPN, PF A	0.534988	0.534988	TRUE	TRUE	Ependymal - EPN - PF A	1	1	0.980122	EPN, PF A	0.179698	1	1
FFPE-22-1223	nanopore R10	Afflerbach, Acta Neuropathol 2024	6	M	Posterior fossa group A (PFA) ependymoma	EPN, PF A	EPN, PF A	3173	GBM, MES	MCF GBM	0.0774096	0.166674	FALSE	FALSE	Glioblastoma - GBM - MYCN	0	0	0.533836	GBM, MES	0.0446251	0	0
FFPE-U20-43	nanopore R10	Afflerbach, Acta Neuropathol 2024	2	M	Posterior fossa group A (PFA) ependymoma	EPN, PF A	EPN, PF A	4116	EPN, PF A	EPN, PF A	0.22324	0.22324	TRUE	TRUE	Ependymal - EPN - PF A	1	1	0.97382	EPN, PF A	0.0718928	1	1
FFPE-U20-48	nanopore R10	Afflerbach, Acta Neuropathol 2024	2	F	Posterior fossa group A (PFA) ependymoma	EPN, PF A	EPN, PF A	19856	EPN, PF A	EPN, PF A	0.735789	0.735789	TRUE	TRUE	Ependymal - EPN - PF A	1	1	0.996602	EPN, PF A	0.516655	1	1
FFPE-U23-14	nanopore R10	Afflerbach, Acta Neuropathol 2024	14	F	Posterior fossa group A (PFA) ependymoma	EPN, PF A	EPN, PF A	9742	EPN, PF A	EPN, PF A	0.625213	0.625213	TRUE	TRUE	Ependymal - EPN - PF A	1	1	0.988964	EPN, PF A	0.461729	1	1
FFPE-21-1961	nanopore R10	Afflerbach, Acta Neuropathol 2024	27	M	Posterior fossa group B (PFB) ependymoma	EPN, PF B	EPN, PF B	4482	EPN, PF B	EPN, PF B	0.540977	0.540977	TRUE	TRUE	Ependymal - EPN - PF B	1	1	0.890747	EPN, PF B	0.300793	1	1
FFPE-U21-110	nanopore R10	Afflerbach, Acta Neuropathol 2024	17	F	Posterior fossa group B (PFB) ependymoma	EPN, PF B	EPN, PF B	11828	EPN, PF B	EPN, PF B	0.658277	0.658277	TRUE	TRUE	Ependymal - EPN - PF B	1	1	0.997766	EPN, PF B	0.901759	1	1
FFPE-U21-117	nanopore R10	Afflerbach, Acta Neuropathol 2024	13	M	Posterior fossa group B (PFB) ependymoma	EPN, PF B	EPN, PF B	4424	EPN, PF B	EPN, PF B	0.417308	0.417308	TRUE	TRUE	Ependymal - EPN - PF B	1	1	0.982832	EPN, PF B	0.835508	1	1
FFPE-U22-57	nanopore R10	Afflerbach, Acta Neuropathol 2024	10	M	Posterior fossa group B (PFB) ependymoma	EPN, PF B	EPN, PF B	3905	EPN, PF B	EPN, PF B	0.565482	0.565482	TRUE	TRUE	Ependymal - EPN - PF B	1	1	0.996024	EPN, PF B	0.936419	1	1
FFPE-U22-67	nanopore R10	Afflerbach, Acta Neuropathol 2024	16	F	Posterior fossa group B (PFB) ependymoma	EPN, PF B	EPN, PF B	6050	EPN, PF B	EPN, PF B	0.727918	0.727918	TRUE	TRUE	Ependymal - EPN - PF B	1	1	0.973642	EPN, PF B	0.908413	1	1
FFPE-U23-32	nanopore R10	Afflerbach, Acta Neuropathol 2024	17	M	Posterior fossa group B (PFB) ependymoma	EPN, PF B	EPN, PF B	2648	EPN, PF B	EPN, PF B	0.67696	0.67696	TRUE	TRUE	Ependymal - EPN - PF B	1	1	0.98594	EPN, PF B	0.777542	1	1
T22-062	nanopore R10	this study			Oligodendroglioma, IDH-mutant and 1p/19q-codeleted	O IDH	MCF IDH GLM	99886	O IDH	MCF IDH GLM	0.590214	0.792146	TRUE	TRUE	Glioma IDH - O IDH - O IDH	1	1	0.993541	O IDH	0.906034	1	1
T21-146	nanopore R10	this study			Glioblastoma, IDH-wildtype, subtype gliosarcoma	GBM, (MES|RTK.*)	MCF GBM	106993	GBM, MES	MCF GBM	0.125958	0.190717	TRUE	TRUE	Mesenchymal - CHORDM - CHORDM	0	0	0.807346	GBM, MES	0.0563175	1	1
T21-008	nanopore R10	this study			Glioblastoma, IDH-wildtype	GBM, (MES|RTK.*)	MCF GBM	93206	GBM, MES	MCF GBM	0.167089	0.264686	TRUE	TRUE	Glioblastoma - GBM - MES	1	1	0.779449	GBM, MES	0.0591784	1	1
T20-076	nanopore R10	this study			Pilocytic astrocytoma (supratentorial)	LGG, PA.*	MCF PA	102003	LGG, PA/GG ST	MCF PA	0.131257	0.263482	TRUE	TRUE	Other glioma - LGG PA - PA/GG ST	1	1	0.765272	LGG, PA/GG ST	0.156917	1	1
T20-168	nanopore R10	this study			Glioblastoma, IDH-wildtype	GBM, (MES|RTK.*)	MCF GBM	95714	GBM, RTK II	MCF GBM	0.549455	0.764071	TRUE	TRUE	Glioblastoma - GBM - RTK II	1	1	0.953236	GBM, RTK II	0.402902	1	1
T20-171	nanopore R10	this study			Glioblastoma, IDH-wildtype	GBM, (MES|RTK.*)	MCF GBM	76710	GBM, RTK I	MCF GBM	0.488424	0.650472	TRUE	TRUE	Glioblastoma - GBM - RTK I	1	1	0.991851	GBM, RTK I	0.432175	1	1
T21-001	nanopore R10	this study			Atypical meningioma	MNG	MNG	98061	MNG	MNG	0.498628	0.498628	TRUE	TRUE	Mesenchymal - MNG - MNG	1	1	0.991158	MNG	0.207135	1	1
T21-002	nanopore R10	this study			Diffuse midline glioma, H3 K27-altered	DMG, K27	DMG, K27	81041	DMG, K27	DMG, K27	0.416555	0.416555	TRUE	TRUE	Glioblastoma - DMG - K27	1	1	0.968299	DMG, K27	0.0978706	1	1
T21-018	nanopore R10	this study			High-grade astrocytoma with piloid features	ANA PA	ANA PA	81091	ANA PA	ANA PA	0.193874	0.193874	TRUE	TRUE	Other glioma - ANA PA - ANA PA	1	1	0.92267	ANA PA	0.457773	1	1
T21-034	nanopore R10	this study			Medulloblastoma, SHH-activated	MB, SHH.*	MCF MB SHH	52982	MB, SHH INF	MCF MB SHH	0.713049	0.845454	TRUE	TRUE	Embryonal - MB SHH - CHL AD INF	1	1	0.999497	MB, SHH INF	0.856637	1	1
T21-036	nanopore R10	this study			Pilocytic astrocytoma	LGG, PA.*	MCF PA	60585	LGG, PA/GG ST	MCF PA	0.130998	0.203664	TRUE	TRUE	Other glioma - LGG PA - PA/GG ST	1	1	0.807402	LGG, PA/GG ST	0.0675177	1	1
T21-058	nanopore R10	this study			Pilocytic astrocytoma	LGG, PA.*	MCF PA	70910	LGG, PA PF	MCF PA	0.461659	0.573391	TRUE	TRUE	Other glioma - LGG PA - PA	1	1	0.993824	LGG, PA PF	0.185975	1	1
T21-107	nanopore R10	this study			Glioblastoma, IDH-wildtype	GBM, (MES|RTK.*)	MCF GBM	97597	GBM, MES	MCF GBM	0.187578	0.485225	TRUE	TRUE	Glioblastoma - GBM - MES	1	1	0.845355	GBM, MES	0.101815	1	1
T21-118	nanopore R10	this study			Astrocytoma (CNS WHO grade 3), IDH-mutant	A IDH.*	MCF IDH GLM	100913	A IDH	MCF IDH GLM	0.466331	0.748784	TRUE	TRUE	Glioma IDH - A IDH - A IDH	1	1	0.991818	A IDH	0.891091	1	1
T21-120	nanopore R10	this study			Astrocytoma (CNS WHO grade 4), IDH-mutant	A IDH.*	MCF IDH GLM	114221	A IDH	MCF IDH GLM	0.124321	0.225755	TRUE	TRUE	Control - CONTR - WM	0	0	0.673263	GBM, RTK II	0.038392	0	0
T21-124	nanopore R10	this study			Glioblastoma, IDH-wildtype	GBM, (MES|RTK.*)	MCF GBM	60386	O IDH	MCF IDH GLM	0.1003	0.198992	FALSE	FALSE	Control - CONTR - PONS	0	0	0.566113	GBM, RTK II	0.0398306	1	1
T21-130	nanopore R10	this study			Oligodendroglioma, IDH-mutant and 1p/19q-codeleted	O IDH	MCF IDH GLM	112583	O IDH	MCF IDH GLM	0.551322	0.765831	TRUE	TRUE	Glioma IDH - O IDH - O IDH	1	1	0.991538	O IDH	0.697192	1	1
T21-143	nanopore R10	this study			Pilocytic astrocytoma	LGG, PA.*	MCF PA	77067	GBM, MES	MCF GBM	0.113507	0.24437	FALSE	FALSE	Other glioma - LGG MYB - MYB	0	0	0.776033	GBM, RTK II	0.0658999	0	0
T21-171	nanopore R10	this study			Glioblastoma, IDH-wildtype	GBM, (MES|RTK.*)	MCF GBM	42489	GBM, MES	MCF GBM	0.393713	0.484083	TRUE	TRUE	Glioblastoma - GBM - MES	1	1	0.984268	GBM, MES	0.0771008	1	1
T21-176	nanopore R10	this study			Glioblastoma, IDH-wildtype	GBM, (MES|RTK.*)	MCF GBM	91972	GBM, MES	MCF GBM	0.165204	0.198194	TRUE	TRUE	Other glioma - LGG SEGA - SEGA	0	0	0.546567	CONTR, REACT	0.0462047	0	0
T21-186	nanopore R10	this study			Glioblastoma, IDH-wildtype	GBM, (MES|RTK.*)	MCF GBM	54532	GBM, MES	MCF GBM	0.30789	0.43117	TRUE	TRUE	Glioblastoma - GBM - MES	1	1	0.904426	GBM, MES	0.078586	1	1
T21-216	nanopore R10	this study			Glioblastoma, IDH-wildtype	GBM, (MES|RTK.*)	MCF GBM	99954	GBM, RTK II	MCF GBM	0.641264	0.808298	TRUE	TRUE	Glioblastoma - GBM - RTK II	1	1	0.984034	GBM, RTK II	0.506562	1	1
T21-242	nanopore R10	this study			Glioblastoma, IDH-wildtype	GBM, (MES|RTK.*)	MCF GBM	113736	GBM, RTK I	MCF GBM	0.392802	0.74036	TRUE	TRUE	Glioblastoma - GBM - RTK I	1	1	0.966256	GBM, RTK I	0.544766	1	1
T21-261	nanopore R10	this study			Astrocytoma (CNS WHO grade 3), IDH-mutant	A IDH.*	MCF IDH GLM	84075	A IDH	MCF IDH GLM	0.506498	0.77087	TRUE	TRUE	Glioma IDH - A IDH - A IDH	1	1	0.989748	A IDH	0.77039	1	1
T21-277	nanopore R10	this study			Astrocytoma (CNS WHO grade 3), IDH-mutant	A IDH.*	MCF IDH GLM	87196	A IDH	MCF IDH GLM	0.443371	0.752284	TRUE	TRUE	Glioma IDH - A IDH - A IDH	1	1	0.980763	A IDH	0.73413	1	1
T21-289	nanopore R10	this study			Glioblastoma, IDH-wildtype	GBM, (MES|RTK.*)	MCF GBM	79330	GBM, MES	MCF GBM	0.224602	0.512263	TRUE	TRUE	Glioblastoma - GBM - MES	1	1	0.936882	GBM, RTK II	0.0773174	1	1
T21-301	nanopore R10	this study			Glioblastoma, IDH-wildtype	GBM, (MES|RTK.*)	MCF GBM	99683	GBM, RTK II	MCF GBM	0.590744	0.770182	TRUE	TRUE	Glioblastoma - GBM - RTK II	1	1	0.91512	GBM, RTK II	0.236198	1	1
T21-302	nanopore R10	this study			Ganglioglioma	LGG, GG	LGG, GG	57409	LGG, PA/GG ST	MCF PA	0.0965953	0.173734	FALSE	FALSE	Other glioma - LGG PA - PA/GG ST	0	0	0.88465	LGG, PA/GG ST	0.0686878	0	0
T21-318	nanopore R10	this study			Oligodendroglioma, IDH-mutant and 1p/19q-codeleted	O IDH	MCF IDH GLM	79365	O IDH	MCF IDH GLM	0.617398	0.793134	TRUE	TRUE	Glioma IDH - O IDH - O IDH	1	1	0.995057	O IDH	0.930958	1	1
T21-320	nanopore R10	this study			Astrocytoma (CNS WHO grade 3), IDH-mutant	A IDH.*	MCF IDH GLM	92821	A IDH, HG	MCF IDH GLM	0.503876	0.7443	TRUE	TRUE	Glioma IDH - A IDH - HG	1	1	0.996072	A IDH, HG	0.734914	1	1
T21-350	nanopore R10	this study			Pilocytic astrocytoma	LGG, PA.*	MCF PA	106199	LGG, PA PF	MCF PA	0.230872	0.402978	TRUE	TRUE	Other glioma - LGG PA - PA	1	1	0.878033	LGG, PA/GG ST	0.0414965	1	1
T22-006	nanopore R10	this study			Pilocytic astrocytoma	LGG, PA.*	MCF PA	50380	LGG, PA/GG ST	MCF PA	0.111932	0.211339	TRUE	TRUE	Other glioma - LGG PA - PA/GG ST	1	1	0.786299	LGG, PA/GG ST	0.0305958	1	1
T22-024	nanopore R10	this study			Supratentorial ependymoma, ZFTA fusion positive	EPN, RELA	EPN, RELA	77808	EPN, RELA	EPN, RELA	0.522352	0.522352	TRUE	TRUE	Ependymal - EPN - RELA	1	1	0.999202	EPN, RELA	0.717394	1	1
T22-038	nanopore R10	this study			Astrocytoma (CNS WHO grade 3), IDH-mutant	A IDH.*	MCF IDH GLM	77505	A IDH	MCF IDH GLM	0.440938	0.728453	TRUE	TRUE	Glioma IDH - A IDH - A IDH	1	1	0.98708	A IDH	0.487079	1	1
T22-046	nanopore R10	this study			Glioblastoma, IDH-wildtype	GBM, (MES|RTK.*)	MCF GBM	101371	CONTR, REACT	CONTR, REACT	0.121733	0.121733	FALSE	FALSE	Sella - PITUI SCO GCT - SCO GCT	0	0	0.827351	CONTR, REACT	0.045797	0	0
T22-050	nanopore R10	this study			Ganglioglioma	LGG, GG	LGG, GG	68139	PXA	PXA	0.207239	0.207239	FALSE	FALSE	Other glioma - PXA - PXA	0	0	0.690244	PXA	0.105343	0	0
T22-055	nanopore R10	this study			Astrocytoma (CNS WHO grade 3), IDH-mutant	A IDH.*	MCF IDH GLM	96600	A IDH	MCF IDH GLM	0.49667	0.754679	TRUE	TRUE	Glioma IDH - A IDH - A IDH	1	1	0.983116	A IDH	0.479624	1	1
T22-144	nanopore R10	this study			Glioblastoma, IDH-wildtype	GBM, (MES|RTK.*)	MCF GBM	94947	GBM, RTK II	MCF GBM	0.476095	0.708093	TRUE	TRUE	Glioblastoma - GBM - RTK II	1	1	0.935247	GBM, RTK II	0.283944	1	1
T22-164	nanopore R10	this study			Oligodendroglioma, IDH-mutant and 1p/19q-codeleted	O IDH	MCF IDH GLM	82698	O IDH	MCF IDH GLM	0.640687	0.821765	TRUE	TRUE	Glioma IDH - O IDH - O IDH	1	1	0.994899	O IDH	0.922154	1	1
T22-170	nanopore R10	this study			Astrocytoma (CNS WHO grade 3), IDH-mutant	A IDH.*	MCF IDH GLM	79409	A IDH	MCF IDH GLM	0.467499	0.780665	TRUE	TRUE	Glioma IDH - A IDH - A IDH	1	1	0.978153	A IDH	0.660659	1	1
T22-174	nanopore R10	this study			Oligodendroglioma, IDH-mutant and 1p/19q-codeleted	O IDH	MCF IDH GLM	99944	O IDH	MCF IDH GLM	0.587523	0.781365	TRUE	TRUE	Glioma IDH - O IDH - O IDH	1	1	0.99483	O IDH	0.869145	1	1
T23-020	nanopore R10	this study			Glioblastoma, IDH-wildtype	GBM, (MES|RTK.*)	MCF GBM	86018	GBM, MES	MCF GBM	0.253829	0.390305	TRUE	TRUE	Glioblastoma - GBM - MES	1	1	0.611419	GBM, MES	0.0731274	1	1
T23-046	nanopore R10	this study			Glioblastoma, IDH-wildtype	GBM, (MES|RTK.*)	MCF GBM	101684	GBM, RTK II	MCF GBM	0.546652	0.73776	TRUE	TRUE	Glioblastoma - GBM - RTK II	1	1	0.916584	GBM, RTK II	0.19753	1	1
T23-051	nanopore R10	this study			Glioblastoma, IDH-wildtype	GBM, (MES|RTK.*)	MCF GBM	89526	GBM, RTK II	MCF GBM	0.598293	0.808343	TRUE	TRUE	Glioblastoma - GBM - RTK II	1	1	0.958407	GBM, RTK II	0.333962	1	1
T23-052	nanopore R10	this study			Astrocytoma (CNS WHO grade 4), IDH-mutant	A IDH.*	MCF IDH GLM	116601	A IDH, HG	MCF IDH GLM	0.311708	0.697748	TRUE	TRUE	Glioma IDH - A IDH - HG	1	1	0.939786	A IDH, HG	0.514326	1	1
T23-092	nanopore R10	this study			Glioblastoma, IDH-wildtype	GBM, (MES|RTK.*)	MCF GBM	119821	GBM, RTK I	MCF GBM	0.307405	0.51534	TRUE	TRUE	Glioblastoma - GBM - RTK I	1	1	0.964812	GBM, RTK I	0.286003	1	1
T23-134	nanopore R10	this study			Glioblastoma, IDH-wildtype	GBM, (MES|RTK.*)	MCF GBM	95463	GBM, RTK II	MCF GBM	0.380957	0.599734	TRUE	TRUE	Glioblastoma - GBM - MES	1	1	0.517781	GBM, RTK II	0.120625	1	1
T23-174	nanopore R10	this study			Glioblastoma, IDH-wildtype	GBM, (MES|RTK.*)	MCF GBM	83359	GBM, RTK II	MCF GBM	0.284536	0.516564	TRUE	TRUE	Glioblastoma - GBM - MES	1	1	0.963913	GBM, MES	0.224367	1	1
T23-190	nanopore R10	this study			Glioblastoma, IDH-wildtype	GBM, (MES|RTK.*)	MCF GBM	115395	GBM, MES	MCF GBM	0.131777	0.28774	TRUE	TRUE	Glioblastoma - GBM - MES	1	1	0.896107	GBM, MES	0.0678947	1	1
N1219_24_barcode01_cnn	nanopore R10	this study	3	M	Pleomorphic xanthoastrocytoma	PXA	PXA	5182	PXA	PXA	0.162884	0.162884	TRUE	TRUE	Other glioma - PXA - PXA	1	1	0.756507	PXA	0.104953	1	1
N1243_24_barcode02_cnn	nanopore R10	this study	9	F	Diffuse midline glioma, H3 K27-altered	DMG, K27	DMG, K27	9541	DMG, K27	DMG, K27	0.646722	0.646722	TRUE	TRUE	Glioblastoma - DMG - K27	1	1	0.884248	DMG, K27	0.196884	1	1
N1278_24_barcode03_cnn	nanopore R10	this study	65	F	Glioblastoma, IDH-wildtype	GBM, (MES|RTK.*)	MCF GBM	3532	GBM, RTK II	MCF GBM	0.452712	0.640124	TRUE	TRUE	Glioblastoma - GBM - RTK II	1	1	0.82604	GBM, RTK II	0.143368	1	1
N1327_24_barcode04_cnn	nanopore R10	this study	45	M	Glioblastoma, IDH-wildtype	GBM, (MES|RTK.*)	MCF GBM	5355	GBM, MES	MCF GBM	0.127407	0.231241	TRUE	TRUE	Glioblastoma - GBM - MES	1	1	0.827505	GBM, MES	0.0685212	1	1
N1394_24_barcode07_cnn	nanopore R10	this study	57	M	Astrocytoma (CNS WHO grade 2), IDH-mutant	A IDH.*	MCF IDH GLM	8541	A IDH	MCF IDH GLM	0.369525	0.693949	TRUE	TRUE	Glioma IDH - A IDH - A IDH	1	1	0.958958	A IDH	0.494752	1	1
N1451_24_barcode09_cnn	nanopore R10	this study	55	M	Glioblastoma, IDH-wildtype	GBM, (MES|RTK.*)	MCF GBM	9635	GBM, RTK II	MCF GBM	0.508228	0.690768	TRUE	TRUE	Glioblastoma - GBM - RTK II	1	1	0.953836	GBM, RTK II	0.37711	1	1
N1502_24_barcode10_cnn	nanopore R10	this study	71	F	Oligodendroglioma, IDH-mutant and 1p/19q-codeleted	O IDH	MCF IDH GLM	4948	O IDH	MCF IDH GLM	0.388392	0.699674	TRUE	TRUE	Glioma IDH - A IDH - HG	0	1	0.947665	A IDH, HG	0.433405	0	1
N1436_24_barcode11_cnn	nanopore R10	this study	74	F	Glioblastoma, IDH-wildtype	GBM, (MES|RTK.*)	MCF GBM	2250	LGG, SEGA	MCF GBM	0.0567396	0.111115	FALSE	TRUE	Control - CONTR - INFLAM	0	0	0.985562	PXA	0.0700142	0	0
N1437_24_barcode12_cnn	nanopore R10	this study	66	M	Glioblastoma, IDH-wildtype	GBM, (MES|RTK.*)	MCF GBM	3273	PITUI	MCF GBM	0.0765952	0.141994	FALSE	TRUE	Sella - PITUI SCO GCT - SCO GCT	0	0	0.54525	GBM, RTK II	0.0396205	1	1
N1472_24_barcode13_cnn	nanopore R10	this study	42	F	Spinal ependymoma	EPN, SPINE	EPN, SPINE	2671	GBM, MYCN	MCF GBM	0.0930768	0.162945	FALSE	FALSE	Ependymal - SUBEPN - ALL	0	0	0.829044	GBM, MYCN	0.0809199	0	0
N1794-24-barcode22_cnn	nanopore R10	this study	55	F	Glioblastoma, IDH-wildtype	GBM, (MES|RTK.*)	MCF GBM	5322	GBM, RTK I	MCF GBM	0.286027	0.619881	TRUE	TRUE	Glioblastoma - GBM - RTK I	1	1	0.691798	GBM, RTK II	0.112024	1	1
N1996_24_barcode27_cnn	nanopore R10	this study	74	M	Pituicytoma	PITUI.*	PITUI.*	1643	PITUI	PITUI	0.459228	0.459228	TRUE	TRUE	Sella - PITUI SCO GCT - SCO GCT	1	1	0.960477	PITUI	0.735724	1	1
UKE-N2024-8	nanopore R10	this study	21	M	Medulloblastoma, SHH-activated	MB, SHH.*	MCF MB SHH	162671	MB, SHH CHL AD	MCF MB SHH	0.686132	0.830727	TRUE	TRUE	Embryonal - MB SHH - CHL AD INF	1	1	0.999866	MB, SHH CHL AD	0.903928	1	1
UKE-N2024-410	nanopore R10	this study	47	M	Glioblastoma, IDH-wildtype	GBM, (MES|RTK.*)	MCF GBM	152099	GBM, RTK II	MCF GBM	0.56981	0.793002	TRUE	TRUE	Glioblastoma - GBM - RTK II	1	1	0.951881	GBM, RTK II	0.309163	1	1
UKE-N2024-1390	nanopore R10	this study	7	M	Medulloblastoma, WNT-activated	MB, WNT	MB, WNT	231729	MB, WNT	MB, WNT	0.843715	0.843715	TRUE	TRUE	Embryonal - MB WNT - WNT	1	1	0.999527	MB, WNT	0.938212	1	1
UKE-N2024-1643	nanopore R10	this study	14	M	Medulloblastoma, non-WNT/non-SHH	MB, G4	MCF MB G3G4	116226	MB, G4	MCF MB G3G4	0.930004	0.937735	TRUE	TRUE	Embryonal - MB G3G4 - G4	1	1	0.999061	MB, G4	0.918279	1	1
202790040027_R08C01	EpicV1	this study	49	Female	High-grade astrocytoma with piloid features	ANA PA	ANA PA	365721	ANA PA	MCF PA	0.22159	0.290292	TRUE	FALSE	Other glioma - ANA PA - ANA PA	1	1	0.99531	ANA PA	0.919237	1	1
204081560059_R02C01	EpicV1	this study	71	Male	High-grade astrocytoma with piloid features	ANA PA	ANA PA	365711	ANA PA	ANA PA	0.278241	0.278241	TRUE	TRUE	Other glioma - ANA PA - ANA PA	1	1	0.996652	ANA PA	0.918711	1	1
202013790058_R07C01	EpicV1	this study	67	Male	High-grade astrocytoma with piloid features	ANA PA	ANA PA	365725	ANA PA	ANA PA	0.215495	0.215495	TRUE	TRUE	Other glioma - ANA PA - ANA PA	1	1	0.996071	ANA PA	0.917005	1	1
205310760115_R06C01	EpicV1	this study	10	Female	Pleomorphic xanthoastrocytoma	PXA	PXA	365711	PXA	PXA	0.492267	0.492267	TRUE	TRUE	Other glioma - PXA - PXA	1	1	0.998818	PXA	0.880363	1	1
205689110012_R06C01	EpicV1	this study	40	Male	Pleomorphic xanthoastrocytoma	PXA	PXA	365700	PXA	PXA	0.658001	0.658001	TRUE	TRUE	Other glioma - PXA - PXA	1	1	0.999393	PXA	0.939157	1	1
202915420104_R06C01	EpicV1	this study	28	Male	Pleomorphic xanthoastrocytoma	PXA	PXA	365721	PXA	PXA	0.675407	0.675407	TRUE	TRUE	Other glioma - PXA - PXA	1	1	0.999277	PXA	0.943229	1	1
202123800098_R08C01	EpicV1	this study	58	Female	Pleomorphic xanthoastrocytoma	PXA	PXA	365726	PXA	PXA	0.728405	0.728405	TRUE	TRUE	Other glioma - PXA - PXA	1	1	0.997204	PXA	0.927077	1	1
205689110012_R05C01	EpicV1	this study	56	Male	Pleomorphic xanthoastrocytoma	PXA	PXA	365707	PXA	PXA	0.323882	0.323882	TRUE	TRUE	Other glioma - PXA - PXA	1	1	0.986406	PXA	0.909448	1	1
207269880058_R02C01	EpicV1	this study	53		Pleomorphic xanthoastrocytoma	PXA	PXA	365704	PXA	PXA	0.668186	0.668186	TRUE	TRUE	Other glioma - PXA - PXA	1	1	0.999158	PXA	0.897797	1	1
205814880164_R06C01	EpicV1	this study	21	Male	Pleomorphic xanthoastrocytoma	PXA	PXA	365706	PXA	PXA	0.712031	0.712031	TRUE	TRUE	Other glioma - PXA - PXA	1	1	0.999088	PXA	0.929551	1	1
207015200146_R01C01	EpicV1	this study	2	Male	Pleomorphic xanthoastrocytoma	PXA	PXA	365701	PXA	PXA	0.77042	0.77042	TRUE	TRUE	Other glioma - PXA - PXA	1	1	0.999719	PXA	0.938203	1	1
205310760157_R03C01	EpicV1	this study	6	Male	Atypical teratoid/rhabdoid tumour	ATRT.*	MCF ATRT	365713	ATRT, MYC	MCF ATRT	0.441207	0.697504	TRUE	TRUE	Embryonal - ATRT - MYC	1	1	0.92663	ATRT, MYC	0.871452	1	1
203867050006_R02C01	EpicV1	this study		Female	Central neurocytoma	CN	CN	365714	CN	CN	0.801635	0.801635	TRUE	TRUE	Glio-neuronal - CN - CN	1	1	0.999821	CN	0.94679	1	1
205310760157_R01C01	EpicV1	this study	33	Female	Central neurocytoma	CN	CN	365697	CN	CN	0.740201	0.740201	TRUE	TRUE	Glio-neuronal - CN - CN	1	1	0.999667	CN	0.944858	1	1
204958100038_R03C01	EpicV1	this study	25	Female	Central neurocytoma	CN	CN	365699	CN	CN	0.806284	0.806284	TRUE	TRUE	Glio-neuronal - CN - CN	1	1	0.999762	CN	0.946327	1	1
205828600180_R05C01	EpicV1	this study	24	Female	Central neurocytoma	CN	CN	365710	CN	CN	0.792742	0.792742	TRUE	TRUE	Glio-neuronal - CN - CN	1	1	0.999821	CN	0.946785	1	1
205096370110_R02C01	EpicV1	this study	24	Female	Central neurocytoma	CN	CN	365704	CN	CN	0.801559	0.801559	TRUE	TRUE	Glio-neuronal - CN - CN	1	1	0.999793	CN	0.945495	1	1
205055470013_R01C01	EpicV1	this study	44	Female	Chordoma	CHORD|CHORDM	CHORD|CHORDM	365709	CHORDM	CHORDM	0.300524	0.300524	TRUE	TRUE	Mesenchymal - CHORDM - CHORDM	1	1	0.997955	CHORDM	0.938259	1	1
207309920041_R03C01	EpicV1	this study	59	Female	Chordoma	CHORD|CHORDM	CHORD|CHORDM	365698	CHORDM	CHORDM	0.35468	0.35468	TRUE	TRUE	Mesenchymal - CHORDM - CHORDM	1	1	0.999756	CHORDM	0.934213	1	1
205041750015_R02C01	EpicV1	this study	30	Female	Chordoma	CHORD|CHORDM	CHORD|CHORDM	365678	CHORDM	MCF GBM	0.113246	0.139701	TRUE	FALSE	Mesenchymal - CHORDM - CHORDM	1	1	0.992664	CHORDM	0.720999	1	1
205310760189_R01C01	EpicV1	this study	43	Male	Chordoma	CHORD|CHORDM	CHORD|CHORDM	365707	CHORDM	CHORDM	0.287849	0.287849	TRUE	TRUE	Mesenchymal - CHORDM - CHORDM	1	1	0.999062	CHORDM	0.890305	1	1
206486310038_R08C01	EpicV1	this study	9	Female	CIC-rearranged sarcoma	EFT, CIC	EFT, CIC	365702	EFT, CIC	EFT, CIC	0.781089	0.781089	TRUE	TRUE	Mesenchymal - EFT - CIC	1	1	0.998966	EFT, CIC	0.937084	1	1
203808720090_R02C01	EpicV1	this study	35	Female	CIC-rearranged sarcoma	EFT, CIC	EFT, CIC	365714	EFT, CIC	EFT, CIC	0.792441	0.792441	TRUE	TRUE	Mesenchymal - EFT - CIC	1	1	0.999838	EFT, CIC	0.939917	1	1
204808700010_R03C01	EpicV1	this study	35	Female	CIC-rearranged sarcoma	EFT, CIC	EFT, CIC	365706	EFT, CIC	EFT, CIC	0.896163	0.896163	TRUE	TRUE	Mesenchymal - EFT - CIC	1	1	0.999832	EFT, CIC	0.94523	1	1
203810640095_R03C01	EpicV1	this study	8	Female	CNS neuroblastoma, FOXR2-activated	CNS NB, FOXR2	CNS NB, FOXR2	365722	CNS NB, FOXR2	CNS NB, FOXR2	0.745417	0.745417	TRUE	TRUE	Embryonal - CNS NB - FOXR2	1	1	0.999707	CNS NB, FOXR2	0.948459	1	1
205617080094_R06C01	EpicV1	this study	13	Female	CNS neuroblastoma, FOXR2-activated	CNS NB, FOXR2	CNS NB, FOXR2	365695	CNS NB, FOXR2	CNS NB, FOXR2	0.835974	0.835974	TRUE	TRUE	Embryonal - CNS NB - FOXR2	1	1	0.999832	CNS NB, FOXR2	0.95114	1	1
204667540014_R05C01	EpicV1	this study	17	Female	CNS neuroblastoma, FOXR2-activated	CNS NB, FOXR2	CNS NB, FOXR2	365704	CNS NB, FOXR2	CNS NB, FOXR2	0.772867	0.772867	TRUE	TRUE	Embryonal - CNS NB - FOXR2	1	1	0.999135	CNS NB, FOXR2	0.930806	1	1
206178930085_R04C01	EpicV1	this study	18	Male	Astrocytoma, IDH-mutant	A IDH.*	MCF IDH GLM	365693	LGG, DNT	LGG, DNT	0.17719	0.17719	FALSE	FALSE	Glio-neuronal - LGG - DNT	0	0	0.777436	CONTR, HEMI	0.181137	0	0
205862290165_R04C01	EpicV1	this study	31	Male	Astrocytoma, IDH-mutant	A IDH.*	MCF IDH GLM	365673	A IDH	MCF IDH GLM	0.333085	0.464983	TRUE	TRUE	Glioma IDH - A IDH - A IDH	1	1	0.666258	A IDH	0.377118	1	1
205852220179_R03C01	EpicV1	this study	24	Female	Astrocytoma, IDH-mutant	A IDH.*	MCF IDH GLM	365682	LGG, DNT	LGG, DNT	0.209082	0.209082	FALSE	FALSE	Control - CONTR - HEMI	0	0	0.792147	CONTR, HEMI	0.410566	0	0
204316900094_R01C01	EpicV1	this study	65	Male	Glioblastoma, IDH-wildtype	GBM, (MES|RTK.*)	MCF GBM	365667	LGG, DNT	LGG, DNT	0.210809	0.210809	FALSE	FALSE	Glio-neuronal - LGG - DNT	0	0	0.977383	LGG, DNT	0.173833	0	0
205814880089_R06C01	EpicV1	this study	64	Male	Glioblastoma, IDH-wildtype	GBM, (MES|RTK.*)	MCF GBM	365702	GBM, MES	MCF GBM	0.318398	0.485897	TRUE	TRUE	Glioblastoma - GBM - MES	1	1	0.973593	GBM, MES	0.80359	1	1
206486310038_R06C01	EpicV1	this study	47	Female	Glioblastoma, IDH-wildtype	GBM, (MES|RTK.*)	MCF GBM	365697	GBM, MES	MCF GBM	0.274503	0.397866	TRUE	TRUE	Glioblastoma - GBM - MES	1	1	0.719474	GBM, MES	0.713237	1	1
206687200140_R01C01	EpicV1	this study	68	Male	Glioblastoma, IDH-wildtype	GBM, (MES|RTK.*)	MCF GBM	365679	CONTR, HEMI	CONTR, HEMI	0.192731	0.192731	FALSE	FALSE	Control - CONTR - HEMI	0	0	0.997211	CONTR, HEMI	0.586888	0	0
203013220103_R07C01	EpicV1	this study	48	Female	Glioblastoma, IDH-wildtype	GBM, (MES|RTK.*)	MCF GBM	365723	CONTR, INFLAM	CONTR, INFLAM	0.653746	0.653746	FALSE	FALSE	Control - CONTR - INFLAM	0	0	0.999337	CONTR, INFLAM	0.946461	0	0
205617080020_R01C01	EpicV1	this study	68	Male	Glioblastoma, IDH-wildtype	GBM, (MES|RTK.*)	MCF GBM	365708	CONTR, INFLAM	CONTR, INFLAM	0.543922	0.543922	FALSE	FALSE	Control - CONTR - INFLAM	0	0	0.997527	CONTR, INFLAM	0.926719	0	0
207385100013_R07C01	EpicV1	this study	30	Female	Ganglioglioma	LGG, GG	LGG, GG	365703	CONTR, REACT	MCF PA	0.181807	0.317152	FALSE	FALSE	Control - CONTR - REACT	0	0	0.977605	CONTR, REACT	0.438392	0	0
205537620156_R03C01	EpicV1	this study	59	Female	Glioblastoma, IDH-wildtype	GBM, (MES|RTK.*)	MCF GBM	365693	LGG, DNT	MCF PA	0.115675	0.155083	FALSE	FALSE	Control - CONTR - WM	0	0	0.997881	CONTR, WM	0.303723	0	0
203084910151_R01C01	EpicV1	this study		Male	Adamantinomatous craniopharyngioma	CPH, ADM	CPH, ADM	365719	CPH, ADM	CPH, ADM	0.912213	0.912213	TRUE	TRUE	Sella - CPH - ADM	1	1	0.999793	CPH, ADM	0.951193	1	1
207309920037_R04C01	EpicV1	this study	59	Male	Papillary craniopharyngioma	CPH, PAP	CPH, PAP	365704	CPH, PAP	CPH, PAP	0.758886	0.758886	TRUE	TRUE	Sella - CPH - PAP	1	1	0.999033	CPH, PAP	0.930834	1	1
203153910042_R07C01	EpicV1	this study		Male	Diffuse midline glioma, H3 K27-altered	DMG, K27	DMG, K27	365717	DMG, K27	MCF PA	0.15521	0.233521	TRUE	FALSE	Glio-neuronal - DLGNT - DLGNT	0	0	0.483815	LGG, PA PF	0.0707709	0	0
205689110043_R04C01	EpicV1	this study	32	Female	Diffuse midline glioma, H3 K27-altered	DMG, K27	DMG, K27	365707	DMG, K27	DMG, K27	0.452184	0.452184	TRUE	TRUE	Other glioma - ANA PA - ANA PA	0	0	0.974686	DMG, K27	0.745883	1	1
202787550049_R08C01	EpicV1	this study		Male	Diffuse midline glioma, H3 K27-altered	DMG, K27	DMG, K27	365712	DMG, K27	DMG, K27	0.543077	0.543077	TRUE	TRUE	Glioblastoma - DMG - K27	1	1	0.997881	DMG, K27	0.920086	1	1
207309920041_R01C01	EpicV1	this study	23	Female	Diffuse midline glioma, H3 K27-altered	DMG, K27	DMG, K27	365705	DMG, K27	DMG, K27	0.483448	0.483448	TRUE	TRUE	Glioblastoma - DMG - K27	1	1	0.975799	DMG, K27	0.930317	1	1
206152230086_R06C01	EpicV1	this study	45	Male	Diffuse midline glioma, H3 K27-altered	DMG, K27	DMG, K27	365699	DMG, K27	DMG, K27	0.316361	0.316361	TRUE	TRUE	Other glioma - ANA PA - ANA PA	0	0	0.967131	DMG, K27	0.700195	1	1
206486310053_R05C01	EpicV1	this study	2	Female	Diffuse midline glioma, H3 K27-altered	DMG, K27	DMG, K27	365709	DMG, K27	DMG, K27	0.372908	0.372908	TRUE	TRUE	Glioblastoma - DMG - K27	1	1	0.977053	DMG, K27	0.904643	1	1
206503150048_R08C01	EpicV1	this study	43	Male	Diffuse midline glioma, H3 K27-altered	DMG, K27	DMG, K27	365641	DMG, K27	DMG, K27	0.529248	0.529248	TRUE	TRUE	Glioblastoma - DMG - K27	1	1	0.99845	DMG, K27	0.925825	1	1
206178930022_R06C01	EpicV1	this study	33	Female	Diffuse midline glioma, H3 K27-altered	DMG, K27	DMG, K27	365695	DMG, K27	DMG, K27	0.735106	0.735106	TRUE	TRUE	Glioblastoma - DMG - K27	1	1	0.999485	DMG, K27	0.947063	1	1
205854140012_R06C01	EpicV1	this study	22	Female	Diffuse midline glioma, H3 K27-altered	DMG, K27	DMG, K27	365667	DMG, K27	DMG, K27	0.78083	0.78083	TRUE	TRUE	Glioblastoma - DMG - K27	1	1	0.997138	DMG, K27	0.944885	1	1
203020900048_R08C01	EpicV1	this study	4	Female	Diffuse midline glioma, H3 K27-altered	DMG, K27	DMG, K27	365700	DMG, K27	DMG, K27	0.760386	0.760386	TRUE	TRUE	Glioblastoma - DMG - K27	1	1	0.999292	DMG, K27	0.946846	1	1
203017150025_R05C01	EpicV1	this study	55	Female	Diffuse midline glioma, H3 K27-altered	DMG, K27	DMG, K27	365725	DMG, K27	DMG, K27	0.45855	0.45855	TRUE	TRUE	Glioblastoma - DMG - K27	1	1	0.987202	DMG, K27	0.904632	1	1
206443740176_R08C01	EpicV1	this study	21	Female	Diffuse midline glioma, H3 K27-altered	DMG, K27	DMG, K27	365693	DMG, K27	DMG, K27	0.82489	0.82489	TRUE	TRUE	Glioblastoma - DMG - K27	1	1	0.999377	DMG, K27	0.951206	1	1
205041760132_R01C01	EpicV1	this study	27	Male	Diffuse midline glioma, H3 K27-altered	DMG, K27	DMG, K27	365700	DMG, K27	DMG, K27	0.233648	0.233648	TRUE	TRUE	Other glioma - ANA PA - ANA PA	0	0	0.977488	DMG, K27	0.299505	1	1
203810690095_R08C01	EpicV1	this study	10	Male	Diffuse midline glioma, H3 K27-altered	DMG, K27	DMG, K27	365698	DMG, K27	DMG, K27	0.579156	0.579156	TRUE	TRUE	Glioblastoma - DMG - K27	1	1	0.998276	DMG, K27	0.939232	1	1
206036370031_R03C01	EpicV1	this study	23	Female	Diffuse midline glioma, H3 K27-altered	DMG, K27	DMG, K27	365641	DMG, K27	DMG, K27	0.759419	0.759419	TRUE	TRUE	Glioblastoma - DMG - K27	1	1	0.999532	DMG, K27	0.945226	1	1
207513910035_R02C01	EpicV1	this study	2	Male	Embryonal tumour with multilayered rosettes	ETMR	ETMR	365699	ETMR	ETMR	0.916243	0.916243	TRUE	TRUE	Embryonal - ETMR - ETMR	1	1	0.999878	ETMR	0.950273	1	1
206486310052_R06C01	EpicV1	this study	5	Female	Embryonal tumour with multilayered rosettes	ETMR	ETMR	365707	ETMR	ETMR	0.918106	0.918106	TRUE	TRUE	Embryonal - ETMR - ETMR	1	1	0.999875	ETMR	0.950646	1	1
206036790116_R06C01	EpicV1	this study	2	Male	Embryonal tumour with multilayered rosettes	ETMR	ETMR	365673	ETMR	ETMR	0.908666	0.908666	TRUE	TRUE	Embryonal - ETMR - ETMR	1	1	0.999902	ETMR	0.950801	1	1
204068280020_R05C01	EpicV1	this study	4	Female	Embryonal tumour with multilayered rosettes	ETMR	ETMR	365723	ETMR	ETMR	0.944926	0.944926	TRUE	TRUE	Embryonal - ETMR - ETMR	1	1	0.999872	ETMR	0.950941	1	1
203866300118_R06C01	EpicV1	this study	54	Male	Myxopapillary ependymoma	EPN, MPE	EPN, MPE	365707	EPN, MPE	EPN, MPE	0.85169	0.85169	TRUE	TRUE	Ependymal - EPN - MPE	1	1	0.999429	EPN, MPE	0.948061	1	1
205460720133_R01C01	EpicV1	this study	17	Male	Myxopapillary ependymoma	EPN, MPE	EPN, MPE	365668	EPN, MPE	EPN, MPE	0.798452	0.798452	TRUE	TRUE	Ependymal - EPN - MPE	1	1	0.999485	EPN, MPE	0.947566	1	1
203810690044_R07C01	EpicV1	this study		Male	Myxopapillary ependymoma	EPN, MPE	EPN, MPE	365728	EPN, MPE	EPN, MPE	0.589319	0.589319	TRUE	TRUE	Ependymal - EPN - MPE	1	1	0.992412	EPN, MPE	0.938097	1	1
205291540188_R07C01	EpicV1	this study	47	Female	Myxopapillary ependymoma	EPN, MPE	EPN, MPE	365706	EPN, MPE	EPN, MPE	0.712231	0.712231	TRUE	TRUE	Ependymal - EPN - MPE	1	1	0.997421	EPN, MPE	0.944907	1	1
203866300024_R03C01	EpicV1	this study		Male	Myxopapillary ependymoma	EPN, MPE	EPN, MPE	365720	EPN, MPE	EPN, MPE	0.701865	0.701865	TRUE	TRUE	Ependymal - EPN - MPE	1	1	0.998845	EPN, MPE	0.945462	1	1
205096370066_R03C01	EpicV1	this study	35	Male	Myxopapillary ependymoma	EPN, MPE	EPN, MPE	365697	EPN, MPE	EPN, MPE	0.746999	0.746999	TRUE	TRUE	Ependymal - EPN - MPE	1	1	0.999435	EPN, MPE	0.943806	1	1
204229180126_R02C01	EpicV1	this study	39	Male	Myxopapillary ependymoma	EPN, MPE	EPN, MPE	365712	EPN, MPE	EPN, MPE	0.840667	0.840667	TRUE	TRUE	Ependymal - EPN - MPE	1	1	0.999465	EPN, MPE	0.949324	1	1
204229180126_R03C01	EpicV1	this study	40	Female	Myxopapillary ependymoma	EPN, MPE	EPN, MPE	365717	EPN, MPE	EPN, MPE	0.786986	0.786986	TRUE	TRUE	Ependymal - EPN - MPE	1	1	0.999497	EPN, MPE	0.948653	1	1
204229180070_R08C01	EpicV1	this study	32	Female	Myxopapillary ependymoma	EPN, MPE	EPN, MPE	365699	EPN, MPE	EPN, MPE	0.779641	0.779641	TRUE	TRUE	Ependymal - EPN - MPE	1	1	0.999376	EPN, MPE	0.947166	1	1
203249020036_R01C01	EpicV1	this study	48	Male	Myxopapillary ependymoma	EPN, MPE	EPN, MPE	365717	EPN, MPE	EPN, MPE	0.813547	0.813547	TRUE	TRUE	Ependymal - EPN - MPE	1	1	0.999536	EPN, MPE	0.949413	1	1
204234660035_R02C01	EpicV1	this study	56	Male	Myxopapillary ependymoma	EPN, MPE	EPN, MPE	365696	EPN, MPE	EPN, MPE	0.797818	0.797818	TRUE	TRUE	Ependymal - EPN - MPE	1	1	0.999215	EPN, MPE	0.942646	1	1
205460720147_R02C01	EpicV1	this study	67	Male	Myxopapillary ependymoma	EPN, MPE	EPN, MPE	365683	EPN, MPE	EPN, MPE	0.870945	0.870945	TRUE	TRUE	Ependymal - EPN - MPE	1	1	0.999319	EPN, MPE	0.946423	1	1
203821710014_R05C01	EpicV1	this study		Female	Myxopapillary ependymoma	EPN, MPE	EPN, MPE	365726	EPN, SPINE	EPN, SPINE	0.362852	0.362852	FALSE	FALSE	Ependymal - EPN - SPINE	0	0	0.961305	EPN, MPE	0.680162	1	1
203890880068_R01C01	EpicV1	this study	61	Male	Myxopapillary ependymoma	EPN, MPE	EPN, MPE	365721	EPN, MPE	EPN, MPE	0.841938	0.841938	TRUE	TRUE	Ependymal - EPN - MPE	1	1	0.999383	EPN, MPE	0.948246	1	1
204964480134_R02C01	EpicV1	this study	59	Male	Myxopapillary ependymoma	EPN, MPE	EPN, MPE	365700	EPN, MPE	EPN, MPE	0.813886	0.813886	TRUE	TRUE	Ependymal - EPN - MPE	1	1	0.999273	EPN, MPE	0.947896	1	1
203068760234_R06C01	EpicV1	this study	60	Male	Myxopapillary ependymoma	EPN, MPE	EPN, MPE	365720	EPN, MPE	EPN, MPE	0.763946	0.763946	TRUE	TRUE	Ependymal - EPN - MPE	1	1	0.999273	EPN, MPE	0.946649	1	1
207577170005_R08C01	EpicV1	this study	68	Male	Myxopapillary ependymoma	EPN, MPE	EPN, MPE	365698	EPN, MPE	EPN, MPE	0.767183	0.767183	TRUE	TRUE	Ependymal - EPN - MPE	1	1	0.99926	EPN, MPE	0.948214	1	1
205771820056_R02C01	EpicV1	this study	39	Female	Myxopapillary ependymoma	EPN, MPE	EPN, MPE	365692	EPN, MPE	EPN, MPE	0.871222	0.871222	TRUE	TRUE	Ependymal - EPN - MPE	1	1	0.999518	EPN, MPE	0.949608	1	1
206648960105_R07C01	EpicV1	this study	10	Male	Myxopapillary ependymoma	EPN, MPE	EPN, MPE	365710	EPN, MPE	EPN, MPE	0.615594	0.615594	TRUE	TRUE	Ependymal - EPN - MPE	1	1	0.991087	EPN, MPE	0.942226	1	1
205735150126_R06C01	EpicV1	this study	36	Male	Myxopapillary ependymoma	EPN, MPE	EPN, MPE	365695	EPN, MPE	EPN, MPE	0.853527	0.853527	TRUE	TRUE	Ependymal - EPN - MPE	1	1	0.999501	EPN, MPE	0.947952	1	1
206178930022_R01C01	EpicV1	this study	43	Female	Myxopapillary ependymoma	EPN, MPE	EPN, MPE	365703	EPN, MPE	EPN, MPE	0.739156	0.739156	TRUE	TRUE	Ependymal - EPN - MPE	1	1	0.99896	EPN, MPE	0.942844	1	1
207355710100_R02C01	EpicV1	this study	50	Female	Myxopapillary ependymoma	EPN, MPE	EPN, MPE	365706	EPN, MPE	EPN, MPE	0.680685	0.680685	TRUE	TRUE	Ependymal - EPN - MPE	1	1	0.998198	EPN, MPE	0.869355	1	1
204964480096_R01C01	EpicV1	this study	53	Female	Myxopapillary ependymoma	EPN, MPE	EPN, MPE	365543	EPN, MPE	EPN, MPE	0.693059	0.693059	TRUE	TRUE	Ependymal - EPN - MPE	1	1	0.998057	EPN, MPE	0.945672	1	1
203867050007_R05C01	EpicV1	this study		Female	Myxopapillary ependymoma	EPN, MPE	EPN, MPE	365722	EPN, MPE	EPN, MPE	0.821349	0.821349	TRUE	TRUE	Ependymal - EPN - MPE	1	1	0.999127	EPN, MPE	0.946732	1	1
203810690129_R04C01	EpicV1	this study	3	Male	Posterior fossa group A (PFA) ependymoma	EPN, PF A	EPN, PF A	365719	EPN, PF A	EPN, PF A	0.909154	0.909154	TRUE	TRUE	Ependymal - EPN - PF A	1	1	0.999846	EPN, PF A	0.951393	1	1
207577170112_R02C01	EpicV1	this study	4	Female	Posterior fossa group A (PFA) ependymoma	EPN, PF A	EPN, PF A	365692	EPN, PF A	EPN, PF A	0.921536	0.921536	TRUE	TRUE	Ependymal - EPN - PF A	1	1	0.999774	EPN, PF A	0.952256	1	1
206144080032_R07C01	EpicV1	this study	6	Male	Posterior fossa group A (PFA) ependymoma	EPN, PF A	EPN, PF A	365715	EPN, PF A	EPN, PF A	0.879248	0.879248	TRUE	TRUE	Ependymal - EPN - PF A	1	1	0.999407	EPN, PF A	0.949486	1	1
206036790155_R01C01	EpicV1	this study	2	Female	Posterior fossa group A (PFA) ependymoma	EPN, PF A	EPN, PF A	365700	EPN, PF A	EPN, PF A	0.909203	0.909203	TRUE	TRUE	Ependymal - EPN - PF A	1	1	0.999835	EPN, PF A	0.952242	1	1
206648960111_R05C01	EpicV1	this study	1	Female	Posterior fossa group A (PFA) ependymoma	EPN, PF A	EPN, PF A	365701	EPN, PF A	EPN, PF A	0.895507	0.895507	TRUE	TRUE	Ependymal - EPN - PF A	1	1	0.999796	EPN, PF A	0.952102	1	1
206648960111_R02C01	EpicV1	this study	3	Female	Posterior fossa group A (PFA) ependymoma	EPN, PF A	EPN, PF A	365689	EPN, PF A	EPN, PF A	0.891619	0.891619	TRUE	TRUE	Ependymal - EPN - PF A	1	1	0.999742	EPN, PF A	0.951258	1	1
205495890138_R05C01	EpicV1	this study	2	Male	Posterior fossa group A (PFA) ependymoma	EPN, PF A	EPN, PF A	365698	EPN, PF A	EPN, PF A	0.879471	0.879471	TRUE	TRUE	Ependymal - EPN - PF A	1	1	0.999784	EPN, PF A	0.944895	1	1
206152230086_R08C01	EpicV1	this study	41	Male	Posterior fossa group B (PFB) ependymoma	EPN, PF B	EPN, PF B	365707	EPN, PF B	EPN, PF B	0.57093	0.57093	TRUE	TRUE	Ependymal - EPN - PF B	1	1	0.996814	EPN, PF B	0.937228	1	1
205828600030_R02C01	EpicV1	this study	46	Female	Posterior fossa group B (PFB) ependymoma	EPN, PF B	EPN, PF B	365700	EPN, PF B	EPN, PF B	0.586887	0.586887	TRUE	TRUE	Ependymal - EPN - PF B	1	1	0.97975	EPN, PF B	0.932576	1	1
206503150053_R02C01	EpicV1	this study	59	Male	Posterior fossa group B (PFB) ependymoma	EPN, PF B	EPN, PF B	365701	EPN, PF B	EPN, PF B	0.796237	0.796237	TRUE	TRUE	Ependymal - EPN - PF B	1	1	0.998696	EPN, PF B	0.95015	1	1
205862290165_R02C01	EpicV1	this study	37	Female	Posterior fossa group B (PFB) ependymoma	EPN, PF B	EPN, PF B	365667	EPN, PF B	EPN, PF B	0.799629	0.799629	TRUE	TRUE	Ependymal - EPN - PF B	1	1	0.997724	EPN, PF B	0.949802	1	1
203821710016_R05C01	EpicV1	this study	65	Male	Posterior fossa group B (PFB) ependymoma	EPN, PF B	EPN, PF B	365718	EPN, PF B	EPN, PF B	0.719159	0.719159	TRUE	TRUE	Ependymal - EPN - PF B	1	1	0.996208	EPN, PF B	0.949192	1	1
203072530029_R06C01	EpicV1	this study	41	Female	Posterior fossa group B (PFB) ependymoma	EPN, PF B	EPN, PF B	365725	EPN, PF B	EPN, PF B	0.765185	0.765185	TRUE	TRUE	Ependymal - EPN - PF B	1	1	0.996733	EPN, PF B	0.9477	1	1
204425710144_R02C01	EpicV1	this study	61	Male	Spinal ependymoma	EPN, SPINE	EPN, SPINE	365697	EPN, SPINE	EPN, SPINE	0.751229	0.751229	TRUE	TRUE	Ependymal - EPN - SPINE	1	1	0.999375	EPN, SPINE	0.947871	1	1
205055470013_R02C01	EpicV1	this study	44	Female	Spinal ependymoma	EPN, SPINE	EPN, SPINE	365710	EPN, SPINE	EPN, SPINE	0.687561	0.687561	TRUE	TRUE	Ependymal - EPN - SPINE	1	1	0.999436	EPN, SPINE	0.946119	1	1
205537620011_R02C01	EpicV1	this study	61	Female	Spinal ependymoma	EPN, SPINE	EPN, SPINE	365703	EPN, SPINE	EPN, SPINE	0.80888	0.80888	TRUE	TRUE	Ependymal - EPN - SPINE	1	1	0.999571	EPN, SPINE	0.948495	1	1
203927450029_R01C01	EpicV1	this study	43	Male	Spinal ependymoma	EPN, SPINE	EPN, SPINE	365713	EPN, SPINE	EPN, SPINE	0.80231	0.80231	TRUE	TRUE	Ependymal - EPN - SPINE	1	1	0.999338	EPN, SPINE	0.947966	1	1
205567980118_R03C01	EpicV1	this study	44	Female	Spinal ependymoma	EPN, SPINE	EPN, SPINE	365700	EPN, SPINE	EPN, SPINE	0.797817	0.797817	TRUE	TRUE	Ependymal - EPN - SPINE	1	1	0.999562	EPN, SPINE	0.949678	1	1
204667540014_R03C01	EpicV1	this study	61	Male	Spinal ependymoma	EPN, SPINE	EPN, SPINE	365711	EPN, SPINE	EPN, SPINE	0.787071	0.787071	TRUE	TRUE	Ependymal - EPN - SPINE	1	1	0.999608	EPN, SPINE	0.95033	1	1
205537620171_R08C01	EpicV1	this study	63	Male	Spinal ependymoma	EPN, SPINE	EPN, SPINE	365712	EPN, SPINE	EPN, SPINE	0.745228	0.745228	TRUE	TRUE	Ependymal - EPN - SPINE	1	1	0.999474	EPN, SPINE	0.949611	1	1
204958100025_R08C01	EpicV1	this study	65	Male	Spinal ependymoma	EPN, SPINE	EPN, SPINE	365709	EPN, SPINE	EPN, SPINE	0.767488	0.767488	TRUE	TRUE	Ependymal - EPN - SPINE	1	1	0.999499	EPN, SPINE	0.948535	1	1
205799780079_R06C01	EpicV1	this study	28	Female	Spinal ependymoma	EPN, SPINE	EPN, SPINE	365692	EPN, SPINE	EPN, SPINE	0.807715	0.807715	TRUE	TRUE	Ependymal - EPN - SPINE	1	1	0.999478	EPN, SPINE	0.948573	1	1
205814880119_R07C01	EpicV1	this study	44	Female	Spinal ependymoma	EPN, SPINE	EPN, SPINE	365707	EPN, SPINE	EPN, SPINE	0.81317	0.81317	TRUE	TRUE	Ependymal - EPN - SPINE	1	1	0.999618	EPN, SPINE	0.949289	1	1
206359150170_R04C01	EpicV1	this study	66	Female	Spinal ependymoma	EPN, SPINE	EPN, SPINE	365688	EPN, SPINE	EPN, SPINE	0.778057	0.778057	TRUE	TRUE	Ependymal - EPN - SPINE	1	1	0.999297	EPN, SPINE	0.948477	1	1
205828600180_R04C01	EpicV1	this study	17	Male	Spinal ependymoma	EPN, SPINE	EPN, SPINE	365706	EPN, SPINE	EPN, SPINE	0.339213	0.339213	TRUE	TRUE	Ependymal - EPN - SPINE	1	1	0.959672	EPN, SPINE	0.342193	1	1
207521860161_R07C01	EpicV1	this study	52	Female	Spinal ependymoma	EPN, SPINE	EPN, SPINE	365698	EPN, SPINE	EPN, SPINE	0.762848	0.762848	TRUE	TRUE	Ependymal - EPN - SPINE	1	1	0.998457	EPN, SPINE	0.949315	1	1
206503150074_R04C01	EpicV1	this study	44	Male	Spinal ependymoma	EPN, SPINE	EPN, SPINE	365715	EPN, SPINE	EPN, SPINE	0.829543	0.829543	TRUE	TRUE	Ependymal - EPN - SPINE	1	1	0.999449	EPN, SPINE	0.949424	1	1
205617080096_R05C01	EpicV1	this study	65	Female	Spinal ependymoma	EPN, SPINE	EPN, SPINE	365708	EPN, SPINE	EPN, SPINE	0.797791	0.797791	TRUE	TRUE	Ependymal - EPN - SPINE	1	1	0.999444	EPN, SPINE	0.949907	1	1
205689110054_R01C01	EpicV1	this study	57	Female	Spinal ependymoma	EPN, SPINE	EPN, SPINE	365688	EPN, SPINE	EPN, SPINE	0.817134	0.817134	TRUE	TRUE	Ependymal - EPN - SPINE	1	1	0.999404	EPN, SPINE	0.94794	1	1
206486310051_R08C01	EpicV1	this study	45	Female	Spinal ependymoma	EPN, SPINE	EPN, SPINE	365704	EPN, SPINE	EPN, SPINE	0.657272	0.657272	TRUE	TRUE	Ependymal - EPN - SPINE	1	1	0.998565	EPN, SPINE	0.943026	1	1
206486310053_R08C01	EpicV1	this study	61	Female	Spinal ependymoma	EPN, SPINE	EPN, SPINE	365708	EPN, SPINE	EPN, SPINE	0.827846	0.827846	TRUE	TRUE	Ependymal - EPN - SPINE	1	1	0.999539	EPN, SPINE	0.94785	1	1
205689110071_R01C01	EpicV1	this study	24	Male	Spinal ependymoma	EPN, SPINE	EPN, SPINE	365710	EPN, SPINE	EPN, SPINE	0.633716	0.633716	TRUE	TRUE	Ependymal - EPN - SPINE	1	1	0.999094	EPN, SPINE	0.937755	1	1
206178930057_R03C01	EpicV1	this study	10	Female	Spinal ependymoma	EPN, SPINE	EPN, SPINE	365702	EPN, SPINE	EPN, SPINE	0.774923	0.774923	TRUE	TRUE	Ependymal - EPN - SPINE	1	1	0.999687	EPN, SPINE	0.949436	1	1
206999330185_R06C01	EpicV1	this study	54	Male	Spinal ependymoma	EPN, SPINE	EPN, SPINE	365713	EPN, SPINE	EPN, SPINE	0.761382	0.761382	TRUE	TRUE	Ependymal - EPN - SPINE	1	1	0.999283	EPN, SPINE	0.948208	1	1
205689140052_R01C01	EpicV1	this study	45	Male	Spinal ependymoma	EPN, SPINE	EPN, SPINE	365703	EPN, SPINE	EPN, SPINE	0.517329	0.517329	TRUE	TRUE	Ependymal - EPN - SPINE	1	1	0.999037	EPN, SPINE	0.914561	1	1
207521860054_R07C01	EpicV1	this study	25	Female	Spinal ependymoma	EPN, SPINE	EPN, SPINE	365688	EPN, SPINE	EPN, SPINE	0.578014	0.578014	TRUE	TRUE	Ependymal - EPN - SPINE	1	1	0.998686	EPN, SPINE	0.944399	1	1
203084910125_R05C01	EpicV1	this study		Female	Supratentorial ependymoma, YAP1 fusion-positive	EPN.*	EPN.*	365724	EPN, YAP	EPN, YAP	0.455161	0.455161	TRUE	TRUE	Ependymal - EPN - YAP	1	1	0.999444	EPN, YAP	0.944158	1	1
202013790104_R04C01	EpicV1	this study	71	Male	Ewing sarcoma	EWS	EWS	365718	EWS	EWS	0.769311	0.769311	TRUE	TRUE	Mesenchymal - EWS - EWS	1	1	0.999885	EWS	0.901454	1	1
204339300048_R01C01	EpicV1	this study		Female	Ewing sarcoma	EWS	EWS	365708	EWS	EWS	0.792381	0.792381	TRUE	TRUE	Mesenchymal - EWS - EWS	1	1	0.999721	EWS	0.943024	1	1
206036790116_R08C01	EpicV1	this study	17	Male	Diffuse hemispheric glioma, H3 G34-mutant	GBM, G34	GBM, G34	365684	GBM, G34	GBM, G34	0.777374	0.777374	TRUE	TRUE	Glioblastoma - GBM - G34	1	1	0.999511	GBM, G34	0.942306	1	1
207385100006_R06C01	EpicV1	this study	14	Female	Diffuse hemispheric glioma, H3 G34-mutant	GBM, G34	GBM, G34	365706	GBM, G34	GBM, G34	0.671885	0.671885	TRUE	TRUE	Glioblastoma - GBM - G34	1	1	0.999165	GBM, G34	0.924918	1	1
203084910151_R03C01	EpicV1	this study	12	Female	Diffuse hemispheric glioma, H3 G34-mutant	GBM, G34	GBM, G34	365722	GBM, G34	GBM, G34	0.737188	0.737188	TRUE	TRUE	Glioblastoma - GBM - G34	1	1	0.999041	GBM, G34	0.930575	1	1
205537620156_R02C01	EpicV1	this study	24	Female	Diffuse hemispheric glioma, H3 G34-mutant	GBM, G34	GBM, G34	365680	GBM, G34	GBM, G34	0.509363	0.509363	TRUE	TRUE	Glioblastoma - GBM - G34	1	1	0.998574	GBM, G34	0.847487	1	1
203748260067_R02C01	EpicV1	this study	27	Male	Diffuse hemispheric glioma, H3 G34-mutant	GBM, G34	GBM, G34	365705	GBM, G34	GBM, G34	0.621213	0.621213	TRUE	TRUE	Glioblastoma - GBM - G34	1	1	0.998964	GBM, G34	0.922723	1	1
201876940151_R04C01	EpicV1	this study	37	Female	Diffuse hemispheric glioma, H3 G34-mutant	GBM, G34	GBM, G34	365711	GBM, G34	GBM, G34	0.364045	0.364045	TRUE	TRUE	Glioblastoma - GBM - G34	1	1	0.992375	GBM, G34	0.904136	1	1
201465930024_R03C01	EpicV1	this study	61	Male	Ganglioglioma	LGG, GG	LGG, GG	365704	CONTR, REACT	CONTR, REACT	0.392788	0.392788	FALSE	FALSE	Control - CONTR - REACT	0	0	0.990838	CONTR, REACT	0.875691	0	0
201465930022_R01C01	EpicV1	this study	54	Male	Glioblastoma, IDH-wildtype	GBM, (MES|RTK.*)	MCF GBM	365700	GBM, MES	MCF GBM	0.284749	0.358933	TRUE	TRUE	Glio-neuronal - LGG - GG	0	0	0.793884	GBM, MES	0.554784	1	1
203960260023_R01C01	EpicV1	this study	53	Male	Glioblastoma, IDH-wildtype	GBM, (MES|RTK.*)	MCF GBM	365713	GBM, MES	MCF GBM	0.475588	0.598456	TRUE	TRUE	Glioblastoma - GBM - MES	1	1	0.994817	GBM, MES	0.92177	1	1
203010900136_R05C01	EpicV1	this study	35	Unknown	Glioblastoma, IDH-wildtype	GBM, (MES|RTK.*)	MCF GBM	365720	GBM, MES	MCF GBM	0.307738	0.515656	TRUE	TRUE	Glioblastoma - GBM - MES	1	1	0.986711	GBM, MES	0.7597	1	1
204339300083_R03C01	EpicV1	this study		Male	Glioblastoma, IDH-wildtype	GBM, (MES|RTK.*)	MCF GBM	365706	GBM, MES	MCF GBM	0.584073	0.671176	TRUE	TRUE	Glioblastoma - GBM - MES	1	1	0.995817	GBM, MES	0.883666	1	1
202790040013_R04C01	EpicV1	this study	64	Male	Glioblastoma, IDH-wildtype	GBM, (MES|RTK.*)	MCF GBM	365702	GBM, MES	MCF GBM	0.340814	0.444752	TRUE	TRUE	Glioblastoma - GBM - MES	1	1	0.902083	GBM, MES	0.777454	1	1
204229190143_R01C01	EpicV1	this study	51	Male	Glioblastoma, IDH-wildtype	GBM, (MES|RTK.*)	MCF GBM	365702	GBM, MES	MCF GBM	0.32139	0.411679	TRUE	TRUE	Glioblastoma - GBM - MES	1	1	0.830556	GBM, MES	0.496138	1	1
207269880006_R03C01	EpicV1	this study	62	Female	Glioblastoma, IDH-wildtype	GBM, (MES|RTK.*)	MCF GBM	365705	GBM, MES	MCF GBM	0.472604	0.710364	TRUE	TRUE	Glioblastoma - GBM - MES	1	1	0.99179	GBM, MES	0.906231	1	1
205291540188_R04C01	EpicV1	this study	59	Male	Glioblastoma, IDH-wildtype	GBM, (MES|RTK.*)	MCF GBM	365696	GBM, MES	MCF GBM	0.436331	0.492292	TRUE	TRUE	Glioblastoma - GBM - MES	1	1	0.851668	GBM, MES	0.845663	1	1
205041760067_R03C01	EpicV1	this study	61	Female	Glioblastoma, IDH-wildtype	GBM, (MES|RTK.*)	MCF GBM	365697	GBM, MES	MCF GBM	0.369403	0.494406	TRUE	TRUE	Glioblastoma - GBM - MES	1	1	0.960186	GBM, MES	0.789017	1	1
204776820059_R05C01	EpicV1	this study	63	Female	Glioblastoma, IDH-wildtype	GBM, (MES|RTK.*)	MCF GBM	365703	GBM, MES	MCF GBM	0.514041	0.597801	TRUE	TRUE	Glioblastoma - GBM - MES	1	1	0.996258	GBM, MES	0.924002	1	1
203867050006_R03C01	EpicV1	this study	71	Female	Glioblastoma, IDH-wildtype	GBM, (MES|RTK.*)	MCF GBM	365720	GBM, MES	MCF GBM	0.55351	0.679607	TRUE	TRUE	Glioblastoma - GBM - MES	1	1	0.99715	GBM, MES	0.925461	1	1
203960260023_R05C01	EpicV1	this study	61	Female	Glioblastoma, IDH-wildtype	GBM, (MES|RTK.*)	MCF GBM	365718	GBM, MES	MCF GBM	0.193634	0.293206	TRUE	TRUE	Glioblastoma - GBM - MES	1	1	0.869081	GBM, MES	0.456814	1	1
203960260023_R03C01	EpicV1	this study	85	Male	Glioblastoma, IDH-wildtype	GBM, (MES|RTK.*)	MCF GBM	365716	GBM, MES	MCF GBM	0.327508	0.443118	TRUE	TRUE	Glioblastoma - GBM - MES	1	1	0.979089	GBM, MES	0.881991	1	1
203890880016_R03C01	EpicV1	this study	57	Male	Glioblastoma, IDH-wildtype	GBM, (MES|RTK.*)	MCF GBM	365726	GBM, MES	MCF GBM	0.426836	0.586063	TRUE	TRUE	Glioblastoma - GBM - MES	1	1	0.992088	GBM, MES	0.926608	1	1
205617080145_R04C01	EpicV1	this study	68	Male	Glioblastoma, IDH-wildtype	GBM, (MES|RTK.*)	MCF GBM	365675	GBM, MES	MCF GBM	0.449308	0.700685	TRUE	TRUE	Glioblastoma - GBM - MES	1	1	0.993182	GBM, MES	0.905613	1	1
205689140009_R06C01	EpicV1	this study	64	Female	Glioblastoma, IDH-wildtype	GBM, (MES|RTK.*)	MCF GBM	365694	GBM, MES	MCF GBM	0.537131	0.629255	TRUE	TRUE	Glioblastoma - GBM - MES	1	1	0.993013	GBM, MES	0.922321	1	1
206144080070_R01C01	EpicV1	this study	38	Male	Glioblastoma, IDH-wildtype	GBM, (MES|RTK.*)	MCF GBM	365715	GBM, MES	MCF GBM	0.520682	0.587553	TRUE	TRUE	Glioblastoma - GBM - MES	1	1	0.993826	GBM, MES	0.927353	1	1
205617080096_R04C01	EpicV1	this study	40	Male	Glioblastoma, IDH-wildtype	GBM, (MES|RTK.*)	MCF GBM	365694	GBM, MES	MCF GBM	0.577199	0.737322	TRUE	TRUE	Glioblastoma - GBM - MES	1	1	0.996744	GBM, MES	0.931222	1	1
205814880164_R01C01	EpicV1	this study	66	Female	Glioblastoma, IDH-wildtype	GBM, (MES|RTK.*)	MCF GBM	365686	GBM, MES	MCF GBM	0.420972	0.633375	TRUE	TRUE	Glioblastoma - GBM - MES	1	1	0.990303	GBM, MES	0.911278	1	1
207335100018_R04C01	EpicV1	this study	65	Male	Glioblastoma, IDH-wildtype	GBM, (MES|RTK.*)	MCF GBM	365685	GBM, MES	MCF GBM	0.314526	0.341857	TRUE	TRUE	Other glioma - LGG SEGA - SEGA	0	0	0.764936	GBM, MES	0.549486	1	1
203068760184_R04C01	EpicV1	this study	60	Unknown	Glioblastoma, IDH-wildtype	GBM, (MES|RTK.*)	MCF GBM	365711	GBM, MES	MCF GBM	0.283971	0.47428	TRUE	TRUE	Glioblastoma - GBM - MES	1	1	0.929453	GBM, MES	0.888584	1	1
202915420104_R02C01	EpicV1	this study	55	Male	Glioblastoma, IDH-wildtype	GBM, (MES|RTK.*)	MCF GBM	365718	GBM, MES	MCF GBM	0.271541	0.517549	TRUE	TRUE	Glioblastoma - GBM - MES	1	1	0.927726	GBM, MES	0.808938	1	1
205828600005_R04C01	EpicV1	this study	20	Female	Diffuse paediatric-type high-grade glioma, H3-wildtype and IDH-wildtype	GBM, (MID|MYCN|RTK III)	MCF GBM	365694	GBM, MID	MCF GBM	0.240881	0.432395	TRUE	TRUE	Glioblastoma - GBM - MID	1	1	0.994555	GBM, MID	0.882357	1	1
204964480107_R08C01	EpicV1	this study	3	Male	Diffuse paediatric-type high-grade glioma, H3-wildtype and IDH-wildtype	GBM, (MID|MYCN|RTK III)	MCF GBM	365690	GBM, RTK I	MCF GBM	0.183167	0.364087	FALSE	TRUE	Glioblastoma - DMG - K27	0	0	0.970679	GBM, RTK I	0.419642	0	1
202013790105_R01C01	EpicV1	this study	34	Male	Diffuse paediatric-type high-grade glioma, H3-wildtype and IDH-wildtype	GBM, (MID|MYCN|RTK III)	MCF GBM	365712	GBM, MID	MCF GBM	0.217564	0.41268	TRUE	TRUE	Glioblastoma - GBM - MID	1	1	0.997112	GBM, MID	0.885925	1	1
206152230086_R04C01	EpicV1	this study	12	Female	Glioblastoma, IDH-wildtype	GBM, (MES|RTK.*)	MCF GBM	365697	GBM, RTK I	MCF GBM	0.42543	0.550879	TRUE	TRUE	Glioblastoma - GBM - RTK I	1	1	0.996179	GBM, RTK I	0.88485	1	1
205814880164_R08C01	EpicV1	this study	37	Female	Diffuse paediatric-type high-grade glioma, H3-wildtype and IDH-wildtype	GBM, (MID|MYCN|RTK III)	MCF GBM	365647	DMG, K27	DMG, K27	0.266766	0.266766	FALSE	FALSE	Glioblastoma - DMG - K27	0	0	0.989926	DMG, K27	0.442548	0	0
205617080094_R07C01	EpicV1	this study	4	Male	Diffuse paediatric-type high-grade glioma, H3-wildtype and IDH-wildtype	GBM, (MID|MYCN|RTK III)	MCF GBM	365700	GBM, RTK II	MCF GBM	0.14509	0.330837	FALSE	TRUE	Glioblastoma - GBM - MYCN	1	1	0.987565	GBM, RTK II	0.0253371	0	1
203175700077_R02C01	EpicV1	this study	15	Female	Glioblastoma, IDH-wildtype	GBM, (MES|RTK.*)	MCF GBM	365720	GBM, MYCN	MCF GBM	0.316231	0.462079	FALSE	TRUE	Glioblastoma - GBM - MYCN	0	1	0.996879	GBM, MYCN	0.927835	0	1
204316970077_R08C01	EpicV1	this study	82	Male	Glioblastoma, IDH-wildtype	GBM, (MES|RTK.*)	MCF GBM	365700	GBM, RTK I	MCF GBM	0.281771	0.466423	TRUE	TRUE	Glioblastoma - GBM - RTK I	1	1	0.903461	GBM, RTK I	0.728252	1	1
205567980118_R04C01	EpicV1	this study	72	Male	Glioblastoma, IDH-wildtype	GBM, (MES|RTK.*)	MCF GBM	365688	GBM, RTK I	MCF GBM	0.465282	0.665979	TRUE	TRUE	Glioblastoma - GBM - RTK I	1	1	0.997085	GBM, RTK I	0.926158	1	1
205832310023_R08C01	EpicV1	this study	76	Female	Glioblastoma, IDH-wildtype	GBM, (MES|RTK.*)	MCF GBM	365693	GBM, RTK I	MCF GBM	0.387108	0.721386	TRUE	TRUE	Glioblastoma - GBM - RTK I	1	1	0.986698	GBM, RTK I	0.88332	1	1
205041760141_R07C01	EpicV1	this study	42	Male	Glioblastoma, IDH-wildtype	GBM, (MES|RTK.*)	MCF GBM	365708	GBM, RTK I	MCF GBM	0.6776	0.771094	TRUE	TRUE	Glioblastoma - GBM - RTK I	1	1	0.998407	GBM, RTK I	0.942898	1	1
205495890138_R06C01	EpicV1	this study	73	Male	Glioblastoma, IDH-wildtype	GBM, (MES|RTK.*)	MCF GBM	365703	GBM, RTK I	MCF GBM	0.379757	0.580594	TRUE	TRUE	Glioblastoma - GBM - RTK I	1	1	0.991695	GBM, RTK I	0.918509	1	1
204237150093_R02C01	EpicV1	this study	77	Female	Glioblastoma, IDH-wildtype	GBM, (MES|RTK.*)	MCF GBM	365699	GBM, RTK I	MCF GBM	0.546827	0.67749	TRUE	TRUE	Glioblastoma - GBM - RTK I	1	1	0.997429	GBM, RTK I	0.933042	1	1
203867050007_R03C01	EpicV1	this study	61	Male	Glioblastoma, IDH-wildtype	GBM, (MES|RTK.*)	MCF GBM	365715	GBM, RTK I	MCF GBM	0.665792	0.769722	TRUE	TRUE	Glioblastoma - GBM - RTK I	1	1	0.998371	GBM, RTK I	0.935321	1	1
204229180126_R06C01	EpicV1	this study	37	Male	Glioblastoma, IDH-wildtype	GBM, (MES|RTK.*)	MCF GBM	365707	GBM, RTK I	MCF GBM	0.524461	0.682215	TRUE	TRUE	Glioblastoma - GBM - RTK I	1	1	0.997889	GBM, RTK I	0.912143	1	1
205689110069_R04C01	EpicV1	this study	79	Male	Glioblastoma, IDH-wildtype	GBM, (MES|RTK.*)	MCF GBM	365682	GBM, RTK I	MCF GBM	0.579	0.682419	TRUE	TRUE	Glioblastoma - GBM - RTK I	1	1	0.995121	GBM, RTK I	0.911149	1	1
207385100013_R04C01	EpicV1	this study	46	Male	Glioblastoma, IDH-wildtype	GBM, (MES|RTK.*)	MCF GBM	365696	GBM, RTK I	MCF GBM	0.610514	0.784346	TRUE	TRUE	Glioblastoma - GBM - RTK I	1	1	0.997859	GBM, RTK I	0.933699	1	1
206687210001_R08C01	EpicV1	this study	56	Male	Glioblastoma, IDH-wildtype	GBM, (MES|RTK.*)	MCF GBM	365703	GBM, RTK I	MCF GBM	0.506745	0.643004	TRUE	TRUE	Glioblastoma - GBM - RTK I	1	1	0.998289	GBM, RTK I	0.931319	1	1
203068650138_R05C01	EpicV1	this study	36	Female	Glioblastoma, IDH-wildtype	GBM, (MES|RTK.*)	MCF GBM	365713	GBM, RTK II	MCF GBM	0.749558	0.873552	TRUE	TRUE	Glioblastoma - GBM - RTK II	1	1	0.987386	GBM, RTK II	0.944257	1	1
205567980118_R06C01	EpicV1	this study	42	Male	Glioblastoma, IDH-wildtype	GBM, (MES|RTK.*)	MCF GBM	365707	GBM, RTK II	MCF GBM	0.620816	0.839268	TRUE	TRUE	Glioblastoma - GBM - RTK II	1	1	0.91114	GBM, RTK II	0.660702	1	1
207513910035_R05C01	EpicV1	this study	37	Female	Glioblastoma, IDH-wildtype	GBM, (MES|RTK.*)	MCF GBM	365713	GBM, RTK II	MCF GBM	0.59431	0.750459	TRUE	TRUE	Glioblastoma - GBM - RTK II	1	1	0.985152	GBM, RTK II	0.906688	1	1
202995850016_R01C01	EpicV1	this study	69	Female	Glioblastoma, IDH-wildtype	GBM, (MES|RTK.*)	MCF GBM	365725	GBM, RTK II	MCF GBM	0.638089	0.779053	TRUE	TRUE	Glioblastoma - GBM - RTK II	1	1	0.981481	GBM, RTK II	0.933949	1	1
204081560059_R01C01	EpicV1	this study	39	Female	Glioblastoma, IDH-wildtype	GBM, (MES|RTK.*)	MCF GBM	365719	GBM, RTK II	MCF GBM	0.716314	0.871457	TRUE	TRUE	Glioblastoma - GBM - RTK II	1	1	0.986048	GBM, RTK II	0.926964	1	1
202790040015_R08C01	EpicV1	this study	45	Male	Glioblastoma, IDH-wildtype	GBM, (MES|RTK.*)	MCF GBM	365714	GBM, RTK II	MCF GBM	0.550121	0.710486	TRUE	TRUE	Glioblastoma - GBM - RTK II	1	1	0.979143	GBM, RTK II	0.899049	1	1
206999330143_R07C01	EpicV1	this study	50	Male	Glioblastoma, IDH-wildtype	GBM, (MES|RTK.*)	MCF GBM	365696	GBM, RTK II	MCF GBM	0.710329	0.828376	TRUE	TRUE	Glioblastoma - GBM - RTK II	1	1	0.987928	GBM, RTK II	0.938504	1	1
206503150006_R05C01	EpicV1	this study	45	Female	Glioblastoma, IDH-wildtype	GBM, (MES|RTK.*)	MCF GBM	365708	GBM, RTK II	MCF GBM	0.680641	0.828534	TRUE	TRUE	Glioblastoma - GBM - RTK II	1	1	0.986105	GBM, RTK II	0.923806	1	1
206644420175_R04C01	EpicV1	this study	48	Male	Glioblastoma, IDH-wildtype	GBM, (MES|RTK.*)	MCF GBM	365700	GBM, RTK II	MCF GBM	0.695374	0.837939	TRUE	TRUE	Glioblastoma - GBM - RTK II	1	1	0.984705	GBM, RTK II	0.899856	1	1
207355710034_R07C01	EpicV1	this study	11	Male	Diffuse paediatric-type high-grade glioma, H3-wildtype and IDH-wildtype	GBM, (MID|MYCN|RTK III)	MCF GBM	365701	GBM, RTK III	MCF GBM	0.240015	0.48208	TRUE	TRUE	Glioblastoma - GBM - RTK III	1	1	0.994671	GBM, RTK III	0.886677	1	1
205828610104_R02C01	EpicV1	this study	29	Female	Diffuse paediatric-type high-grade glioma, H3-wildtype and IDH-wildtype	GBM, RTK III	MCF GBM	365694	GBM, RTK III	MCF GBM	0.142483	0.458615	TRUE	TRUE	Glioblastoma - GBM - RTK III	1	1	0.955553	GBM, G34	0.114876	0	0
203991470086_R03C01	EpicV1	this study	60	Male	Haemangioblastoma	HMB	HMB	365718	HMB	HMB	0.700523	0.700523	TRUE	TRUE	Mesenchymal - HMB - HMB	1	1	0.997301	HMB	0.923587	1	1
206238130124_R03C01	EpicV1	this study	78	Female	Haemangioblastoma	HMB	HMB	365713	HMB	HMB	0.845004	0.845004	TRUE	TRUE	Mesenchymal - HMB - HMB	1	1	0.99976	HMB	0.943896	1	1
205862290139_R05C01	EpicV1	this study	66	Male	Haemangioblastoma	HMB	HMB	365693	HMB	HMB	0.842594	0.842594	TRUE	TRUE	Mesenchymal - HMB - HMB	1	1	0.9998	HMB	0.945232	1	1
203927450079_R08C01	EpicV1	this study		Female	Oligodendroglioma, IDH-mutant and 1p/19q-codeleted	O IDH	MCF IDH GLM	365695	O IDH	MCF IDH GLM	0.568526	0.798569	TRUE	TRUE	Glioma IDH - O IDH - O IDH	1	1	0.994128	O IDH	0.946115	1	1
205814880087_R08C01	EpicV1	this study	34	Male	Oligodendroglioma, IDH-mutant and 1p/19q-codeleted	O IDH	MCF IDH GLM	365693	O IDH	MCF IDH GLM	0.470531	0.773876	TRUE	TRUE	Glioma IDH - O IDH - O IDH	1	1	0.976707	O IDH	0.940956	1	1
201465970005_R01C01	EpicV1	this study	56	Female	Oligodendroglioma, IDH-mutant and 1p/19q-codeleted	O IDH	MCF IDH GLM	365714	O IDH	MCF IDH GLM	0.642414	0.81688	TRUE	TRUE	Glioma IDH - O IDH - O IDH	1	1	0.99549	O IDH	0.950509	1	1
202013790104_R03C01	EpicV1	this study	66	Male	Oligodendroglioma, IDH-mutant and 1p/19q-codeleted	O IDH	MCF IDH GLM	365720	O IDH	MCF IDH GLM	0.57904	0.814428	TRUE	TRUE	Glioma IDH - O IDH - O IDH	1	1	0.993924	O IDH	0.947407	1	1
205096370095_R02C01	EpicV1	this study	40	Female	Oligodendroglioma, IDH-mutant and 1p/19q-codeleted	O IDH	MCF IDH GLM	365705	O IDH	MCF IDH GLM	0.660277	0.829339	TRUE	TRUE	Glioma IDH - O IDH - O IDH	1	1	0.995653	O IDH	0.944483	1	1
203810640148_R06C01	EpicV1	this study	58	Female	Oligodendroglioma, IDH-mutant and 1p/19q-codeleted	O IDH	MCF IDH GLM	365721	O IDH	MCF IDH GLM	0.464716	0.714999	TRUE	TRUE	Glioma IDH - O IDH - O IDH	1	1	0.991409	O IDH	0.885748	1	1
202259490002_R02C01	EpicV1	this study	22	Female	Oligodendroglioma, IDH-mutant and 1p/19q-codeleted	O IDH	MCF IDH GLM	365712	O IDH	MCF IDH GLM	0.481751	0.804671	TRUE	TRUE	Glioma IDH - O IDH - O IDH	1	1	0.992126	O IDH	0.81925	1	1
204229190148_R08C01	EpicV1	this study	39	Female	Oligodendroglioma, IDH-mutant and 1p/19q-codeleted	O IDH	MCF IDH GLM	365688	O IDH	MCF IDH GLM	0.617682	0.827993	TRUE	TRUE	Glioma IDH - O IDH - O IDH	1	1	0.994074	O IDH	0.950071	1	1
205537620011_R01C01	EpicV1	this study	29	Male	Oligodendroglioma, IDH-mutant and 1p/19q-codeleted	O IDH	MCF IDH GLM	365694	O IDH	MCF IDH GLM	0.546064	0.807272	TRUE	TRUE	Glioma IDH - O IDH - O IDH	1	1	0.994255	O IDH	0.922125	1	1
203821710016_R04C01	EpicV1	this study	32	Male	Oligodendroglioma, IDH-mutant and 1p/19q-codeleted	O IDH	MCF IDH GLM	365720	O IDH	MCF IDH GLM	0.676772	0.841393	TRUE	TRUE	Glioma IDH - O IDH - O IDH	1	1	0.995139	O IDH	0.951188	1	1
203810640111_R08C01	EpicV1	this study		Female	Oligodendroglioma, IDH-mutant and 1p/19q-codeleted	O IDH	MCF IDH GLM	365714	O IDH	MCF IDH GLM	0.621139	0.833861	TRUE	TRUE	Glioma IDH - O IDH - O IDH	1	1	0.993924	O IDH	0.951339	1	1
204229180070_R02C01	EpicV1	this study	55	Female	Oligodendroglioma, IDH-mutant and 1p/19q-codeleted	O IDH	MCF IDH GLM	365698	O IDH	MCF IDH GLM	0.583027	0.81797	TRUE	TRUE	Glioma IDH - O IDH - O IDH	1	1	0.993924	O IDH	0.950745	1	1
204776820059_R07C01	EpicV1	this study	56	Female	Oligodendroglioma, IDH-mutant and 1p/19q-codeleted	O IDH	MCF IDH GLM	365703	O IDH	MCF IDH GLM	0.700459	0.84669	TRUE	TRUE	Glioma IDH - O IDH - O IDH	1	1	0.995732	O IDH	0.951331	1	1
204963470149_R03C01	EpicV1	this study	48	Female	Oligodendroglioma, IDH-mutant and 1p/19q-codeleted	O IDH	MCF IDH GLM	365704	O IDH	MCF IDH GLM	0.58008	0.784564	TRUE	TRUE	Glioma IDH - O IDH - O IDH	1	1	0.994369	O IDH	0.895005	1	1
204964480101_R07C01	EpicV1	this study	28	Male	Oligodendroglioma, IDH-mutant and 1p/19q-codeleted	O IDH	MCF IDH GLM	365699	O IDH	MCF IDH GLM	0.700853	0.853267	TRUE	TRUE	Glioma IDH - O IDH - O IDH	1	1	0.995599	O IDH	0.952261	1	1
205689130023_R03C01	EpicV1	this study	71	Male	Oligodendroglioma, IDH-mutant and 1p/19q-codeleted	O IDH	MCF IDH GLM	365694	O IDH	MCF IDH GLM	0.629803	0.735323	TRUE	TRUE	Glioma IDH - O IDH - O IDH	1	1	0.993493	O IDH	0.936475	1	1
205537620156_R01C01	EpicV1	this study	55	Female	Oligodendroglioma, IDH-mutant and 1p/19q-codeleted	O IDH	MCF IDH GLM	365680	O IDH	MCF IDH GLM	0.764172	0.863107	TRUE	TRUE	Glioma IDH - O IDH - O IDH	1	1	0.995997	O IDH	0.951411	1	1
205041760152_R01C01	EpicV1	this study	34	Male	Oligodendroglioma, IDH-mutant and 1p/19q-codeleted	O IDH	MCF IDH GLM	365622	O IDH	MCF IDH GLM	0.453654	0.779878	TRUE	TRUE	Glioma IDH - O IDH - O IDH	1	1	0.985882	O IDH	0.878626	1	1
205049770014_R06C01	EpicV1	this study	40	Male	Oligodendroglioma, IDH-mutant and 1p/19q-codeleted	O IDH	MCF IDH GLM	365702	O IDH	MCF IDH GLM	0.650763	0.841789	TRUE	TRUE	Glioma IDH - O IDH - O IDH	1	1	0.995139	O IDH	0.948992	1	1
203927450079_R06C01	EpicV1	this study	29	Female	Oligodendroglioma, IDH-mutant and 1p/19q-codeleted	O IDH	MCF IDH GLM	365719	O IDH	MCF IDH GLM	0.523875	0.811547	TRUE	TRUE	Glioma IDH - O IDH - O IDH	1	1	0.992794	O IDH	0.949433	1	1
202915460087_R03C01	EpicV1	this study	25	Male	Oligodendroglioma, IDH-mutant and 1p/19q-codeleted	O IDH	MCF IDH GLM	365720	O IDH	MCF IDH GLM	0.571781	0.816763	TRUE	TRUE	Glioma IDH - O IDH - O IDH	1	1	0.993777	O IDH	0.946287	1	1
203866300058_R07C01	EpicV1	this study		Female	Oligodendroglioma, IDH-mutant and 1p/19q-codeleted	O IDH	MCF IDH GLM	365715	O IDH	MCF IDH GLM	0.599016	0.818076	TRUE	TRUE	Glioma IDH - O IDH - O IDH	1	1	0.993924	O IDH	0.946239	1	1
203017150041_R06C01	EpicV1	this study	54	Male	Oligodendroglioma, IDH-mutant and 1p/19q-codeleted	O IDH	MCF IDH GLM	365724	O IDH	MCF IDH GLM	0.616084	0.825572	TRUE	TRUE	Glioma IDH - O IDH - O IDH	1	1	0.995768	O IDH	0.950005	1	1
202013790104_R05C01	EpicV1	this study	35	Female	Oligodendroglioma, IDH-mutant and 1p/19q-codeleted	O IDH	MCF IDH GLM	365721	O IDH	MCF IDH GLM	0.50871	0.795908	TRUE	TRUE	Glioma IDH - O IDH - O IDH	1	1	0.991051	O IDH	0.939067	1	1
204229190143_R08C01	EpicV1	this study		Male	Oligodendroglioma, IDH-mutant and 1p/19q-codeleted	O IDH	MCF IDH GLM	365683	O IDH	MCF IDH GLM	0.584598	0.819384	TRUE	TRUE	Glioma IDH - O IDH - O IDH	1	1	0.994964	O IDH	0.948491	1	1
203960260003_R01C01	EpicV1	this study	61	Female	Oligodendroglioma, IDH-mutant and 1p/19q-codeleted	O IDH	MCF IDH GLM	365714	O IDH	MCF IDH GLM	0.343321	0.504775	TRUE	TRUE	Glioma IDH - O IDH - O IDH	1	1	0.94131	O IDH	0.781365	1	1
203249020036_R06C01	EpicV1	this study		Female	Oligodendroglioma, IDH-mutant and 1p/19q-codeleted	O IDH	MCF IDH GLM	365713	O IDH	MCF IDH GLM	0.551467	0.813585	TRUE	TRUE	Glioma IDH - O IDH - O IDH	1	1	0.994581	O IDH	0.931379	1	1
203068650138_R08C01	EpicV1	this study	34	Male	Oligodendroglioma, IDH-mutant and 1p/19q-codeleted	O IDH	MCF IDH GLM	365711	O IDH	MCF IDH GLM	0.437436	0.749635	TRUE	TRUE	Glioma IDH - O IDH - O IDH	1	1	0.969355	O IDH	0.908448	1	1
203960260023_R04C01	EpicV1	this study	76	Male	Oligodendroglioma, IDH-mutant and 1p/19q-codeleted	O IDH	MCF IDH GLM	365708	O IDH	MCF IDH GLM	0.598651	0.820475	TRUE	TRUE	Glioma IDH - O IDH - O IDH	1	1	0.994074	O IDH	0.947319	1	1
205689110054_R03C01	EpicV1	this study	32	Male	Oligodendroglioma, IDH-mutant and 1p/19q-codeleted	O IDH	MCF IDH GLM	365695	O IDH	MCF IDH GLM	0.581694	0.808048	TRUE	TRUE	Glioma IDH - O IDH - O IDH	1	1	0.99241	O IDH	0.949055	1	1
205814880089_R03C01	EpicV1	this study	51	Male	Oligodendroglioma, IDH-mutant and 1p/19q-codeleted	O IDH	MCF IDH GLM	365707	O IDH	MCF IDH GLM	0.46338	0.713227	TRUE	TRUE	Glioma IDH - O IDH - O IDH	1	1	0.971155	O IDH	0.923652	1	1
204234660035_R04C01	EpicV1	this study	43	Male	Oligodendroglioma, IDH-mutant and 1p/19q-codeleted	O IDH	MCF IDH GLM	365710	O IDH	MCF IDH GLM	0.712296	0.85667	TRUE	TRUE	Glioma IDH - O IDH - O IDH	1	1	0.995582	O IDH	0.951783	1	1
202010290110_R08C01	EpicV1	this study	50	Female	Oligodendroglioma, IDH-mutant and 1p/19q-codeleted	O IDH	MCF IDH GLM	365726	O IDH	MCF IDH GLM	0.540104	0.800952	TRUE	TRUE	Glioma IDH - O IDH - O IDH	1	1	0.994781	O IDH	0.889395	1	1
206503150022_R08C01	EpicV1	this study	63	Male	Oligodendroglioma, IDH-mutant and 1p/19q-codeleted	O IDH	MCF IDH GLM	365711	O IDH	MCF IDH GLM	0.687857	0.846563	TRUE	TRUE	Glioma IDH - O IDH - O IDH	1	1	0.995757	O IDH	0.948485	1	1
204964480108_R06C01	EpicV1	this study	57	Male	Oligodendroglioma, IDH-mutant and 1p/19q-codeleted	O IDH	MCF IDH GLM	365709	O IDH	MCF IDH GLM	0.640324	0.822938	TRUE	TRUE	Glioma IDH - O IDH - O IDH	1	1	0.99549	O IDH	0.946658	1	1
202995850067_R08C01	EpicV1	this study	34	Male	Oligodendroglioma, IDH-mutant and 1p/19q-codeleted	O IDH	MCF IDH GLM	365717	O IDH	MCF IDH GLM	0.642683	0.80843	TRUE	TRUE	Glioma IDH - O IDH - O IDH	1	1	0.995748	O IDH	0.948254	1	1
205030230031_R05C01	EpicV1	this study	71	Female	Oligodendroglioma, IDH-mutant and 1p/19q-codeleted	O IDH	MCF IDH GLM	365697	O IDH	MCF IDH GLM	0.6293	0.813356	TRUE	TRUE	Glioma IDH - O IDH - O IDH	1	1	0.991149	O IDH	0.940888	1	1
206639830040_R06C01	EpicV1	this study	38	Male	Oligodendroglioma, IDH-mutant and 1p/19q-codeleted	O IDH	MCF IDH GLM	365701	O IDH	MCF IDH GLM	0.628111	0.831823	TRUE	TRUE	Glioma IDH - O IDH - O IDH	1	1	0.995599	O IDH	0.950855	1	1
206486300166_R02C01	EpicV1	this study	26	Female	Oligodendroglioma, IDH-mutant and 1p/19q-codeleted	O IDH	MCF IDH GLM	365704	O IDH	MCF IDH GLM	0.61195	0.831534	TRUE	TRUE	Glioma IDH - O IDH - O IDH	1	1	0.994965	O IDH	0.95108	1	1
206600570024_R07C01	EpicV1	this study	31	Female	Oligodendroglioma, IDH-mutant and 1p/19q-codeleted	O IDH	MCF IDH GLM	365680	O IDH	MCF IDH GLM	0.615513	0.827794	TRUE	TRUE	Glioma IDH - O IDH - O IDH	1	1	0.995464	O IDH	0.949937	1	1
206486310053_R07C01	EpicV1	this study	54	Female	Oligodendroglioma, IDH-mutant and 1p/19q-codeleted	O IDH	MCF IDH GLM	365712	O IDH	MCF IDH GLM	0.542139	0.799652	TRUE	TRUE	Glioma IDH - O IDH - O IDH	1	1	0.992865	O IDH	0.927856	1	1
206600570019_R05C01	EpicV1	this study	32	Male	Oligodendroglioma, IDH-mutant and 1p/19q-codeleted	O IDH	MCF IDH GLM	365701	O IDH	MCF IDH GLM	0.687383	0.846307	TRUE	TRUE	Glioma IDH - O IDH - O IDH	1	1	0.995599	O IDH	0.9523	1	1
206648960111_R01C01	EpicV1	this study	73	Male	Oligodendroglioma, IDH-mutant and 1p/19q-codeleted	O IDH	MCF IDH GLM	365696	O IDH	MCF IDH GLM	0.739042	0.855196	TRUE	TRUE	Glioma IDH - O IDH - O IDH	1	1	0.995806	O IDH	0.948705	1	1
206999330185_R07C01	EpicV1	this study	49	Female	Oligodendroglioma, IDH-mutant and 1p/19q-codeleted	O IDH	MCF IDH GLM	365711	O IDH	MCF IDH GLM	0.65618	0.842938	TRUE	TRUE	Glioma IDH - O IDH - O IDH	1	1	0.995555	O IDH	0.950989	1	1
206702500010_R07C01	EpicV1	this study	53	Female	Oligodendroglioma, IDH-mutant and 1p/19q-codeleted	O IDH	MCF IDH GLM	365712	O IDH	MCF IDH GLM	0.639356	0.831291	TRUE	TRUE	Glioma IDH - O IDH - O IDH	1	1	0.995123	O IDH	0.947581	1	1
205814880119_R08C01	EpicV1	this study	45	Female	Oligodendroglioma, IDH-mutant and 1p/19q-codeleted	O IDH	MCF IDH GLM	365682	O IDH	MCF IDH GLM	0.633372	0.82105	TRUE	TRUE	Glioma IDH - O IDH - O IDH	1	1	0.995441	O IDH	0.946871	1	1
205814880164_R05C01	EpicV1	this study	68	Male	Oligodendroglioma, IDH-mutant and 1p/19q-codeleted	O IDH	MCF IDH GLM	365714	O IDH	MCF IDH GLM	0.663784	0.819705	TRUE	TRUE	Glioma IDH - O IDH - O IDH	1	1	0.995651	O IDH	0.943662	1	1
205800610172_R03C01	EpicV1	this study	42	Male	Oligodendroglioma, IDH-mutant and 1p/19q-codeleted	O IDH	MCF IDH GLM	365705	O IDH	MCF IDH GLM	0.654136	0.838818	TRUE	TRUE	Glioma IDH - O IDH - O IDH	1	1	0.995139	O IDH	0.951243	1	1
206503150006_R01C01	EpicV1	this study	48	Male	Oligodendroglioma, IDH-mutant and 1p/19q-codeleted	O IDH	MCF IDH GLM	365699	O IDH	MCF IDH GLM	0.731871	0.861421	TRUE	TRUE	Glioma IDH - O IDH - O IDH	1	1	0.996031	O IDH	0.950959	1	1
206503150006_R06C01	EpicV1	this study	39	Male	Oligodendroglioma, IDH-mutant and 1p/19q-codeleted	O IDH	MCF IDH GLM	365702	O IDH	MCF IDH GLM	0.566027	0.808418	TRUE	TRUE	Glioma IDH - O IDH - O IDH	1	1	0.994774	O IDH	0.91473	1	1
204503540034_R03C01	EpicV1	this study	42	Female	Oligodendroglioma, IDH-mutant and 1p/19q-codeleted	O IDH	MCF IDH GLM	365702	O IDH	MCF IDH GLM	0.658807	0.843162	TRUE	TRUE	Glioma IDH - O IDH - O IDH	1	1	0.995875	O IDH	0.952139	1	1
205041760141_R05C01	EpicV1	this study	60	Male	Oligodendroglioma, IDH-mutant and 1p/19q-codeleted	O IDH	MCF IDH GLM	365707	O IDH	MCF IDH GLM	0.458815	0.75219	TRUE	TRUE	Glioma IDH - O IDH - O IDH	1	1	0.98661	O IDH	0.87626	1	1
202760950025_R05C01	EpicV1	this study	38	Male	Oligodendroglioma, IDH-mutant and 1p/19q-codeleted	O IDH	MCF IDH GLM	365725	O IDH	MCF IDH GLM	0.655631	0.839342	TRUE	TRUE	Glioma IDH - O IDH - O IDH	1	1	0.995889	O IDH	0.951582	1	1
204964480096_R05C01	EpicV1	this study	30	Female	Oligodendroglioma, IDH-mutant and 1p/19q-codeleted	O IDH	MCF IDH GLM	365691	O IDH	MCF IDH GLM	0.549218	0.820783	TRUE	TRUE	Glioma IDH - O IDH - O IDH	1	1	0.993007	O IDH	0.946843	1	1
204774160071_R06C01	EpicV1	this study	61	Male	Oligodendroglioma, IDH-mutant and 1p/19q-codeleted	O IDH	MCF IDH GLM	365705	O IDH	MCF IDH GLM	0.681636	0.834606	TRUE	TRUE	Glioma IDH - O IDH - O IDH	1	1	0.994903	O IDH	0.948336	1	1
205495890138_R03C01	EpicV1	this study	33	Male	Oligodendroglioma, IDH-mutant and 1p/19q-codeleted	O IDH	MCF IDH GLM	365700	O IDH	MCF IDH GLM	0.613914	0.826932	TRUE	TRUE	Glioma IDH - O IDH - O IDH	1	1	0.993161	O IDH	0.951144	1	1
204237150093_R01C01	EpicV1	this study	53	Male	Oligodendroglioma, IDH-mutant and 1p/19q-codeleted	O IDH	MCF IDH GLM	365672	O IDH	MCF IDH GLM	0.670202	0.828337	TRUE	TRUE	Glioma IDH - O IDH - O IDH	1	1	0.99582	O IDH	0.948371	1	1
205041760067_R07C01	EpicV1	this study	42	Female	Oligodendroglioma, IDH-mutant and 1p/19q-codeleted	O IDH	MCF IDH GLM	365696	O IDH	MCF IDH GLM	0.637999	0.838027	TRUE	TRUE	Glioma IDH - O IDH - O IDH	1	1	0.995599	O IDH	0.951223	1	1
203740910031_R08C01	EpicV1	this study	35	Female	Oligodendroglioma, IDH-mutant and 1p/19q-codeleted	O IDH	MCF IDH GLM	365699	O IDH	MCF IDH GLM	0.506082	0.799358	TRUE	TRUE	Glioma IDH - O IDH - O IDH	1	1	0.98956	O IDH	0.946226	1	1
205041750127_R08C01	EpicV1	this study	47	Male	Oligodendroglioma, IDH-mutant and 1p/19q-codeleted	O IDH	MCF IDH GLM	365706	O IDH	MCF IDH GLM	0.573702	0.821603	TRUE	TRUE	Glioma IDH - O IDH - O IDH	1	1	0.992794	O IDH	0.949153	1	1
204237150113_R08C01	EpicV1	this study	43	Male	Oligodendroglioma, IDH-mutant and 1p/19q-codeleted	O IDH	MCF IDH GLM	365704	O IDH	MCF IDH GLM	0.601785	0.81114	TRUE	TRUE	Glioma IDH - O IDH - O IDH	1	1	0.995599	O IDH	0.94393	1	1
205460720133_R08C01	EpicV1	this study	42	Female	Oligodendroglioma, IDH-mutant and 1p/19q-codeleted	O IDH	MCF IDH GLM	365683	O IDH	MCF IDH GLM	0.607345	0.833124	TRUE	TRUE	Glioma IDH - O IDH - O IDH	1	1	0.994706	O IDH	0.952268	1	1
205828600101_R04C01	EpicV1	this study	48	Female	Oligodendroglioma, IDH-mutant and 1p/19q-codeleted	O IDH	MCF IDH GLM	365706	O IDH	MCF IDH GLM	0.659231	0.841656	TRUE	TRUE	Glioma IDH - O IDH - O IDH	1	1	0.99489	O IDH	0.951148	1	1
206467010139_R02C01	EpicV1	this study	61	Male	Oligodendroglioma, IDH-mutant and 1p/19q-codeleted	O IDH	MCF IDH GLM	365696	O IDH	MCF IDH GLM	0.727973	0.859217	TRUE	TRUE	Glioma IDH - O IDH - O IDH	1	1	0.996132	O IDH	0.950391	1	1
205617080146_R05C01	EpicV1	this study	78	Male	Oligodendroglioma, IDH-mutant and 1p/19q-codeleted	O IDH	MCF IDH GLM	365689	O IDH	MCF IDH GLM	0.472107	0.771008	TRUE	TRUE	Glioma IDH - O IDH - O IDH	1	1	0.985339	O IDH	0.909057	1	1
206100100005_R06C01	EpicV1	this study	81	Female	Oligodendroglioma, IDH-mutant and 1p/19q-codeleted	O IDH	MCF IDH GLM	365703	O IDH	MCF IDH GLM	0.667879	0.840126	TRUE	TRUE	Glioma IDH - O IDH - O IDH	1	1	0.995139	O IDH	0.95094	1	1
207269880006_R04C01	EpicV1	this study	36	Female	Oligodendroglioma, IDH-mutant and 1p/19q-codeleted	O IDH	MCF IDH GLM	365704	O IDH	MCF IDH GLM	0.495029	0.79541	TRUE	TRUE	Glioma IDH - O IDH - O IDH	1	1	0.98712	O IDH	0.938553	1	1
207129460039_R04C01	EpicV1	this study	32	Female	Oligodendroglioma, IDH-mutant and 1p/19q-codeleted	O IDH	MCF IDH GLM	365705	O IDH	MCF IDH GLM	0.669693	0.829202	TRUE	TRUE	Glioma IDH - O IDH - O IDH	1	1	0.995211	O IDH	0.946926	1	1
207166150139_R01C01	EpicV1	this study	33	Male	Oligodendroglioma, IDH-mutant and 1p/19q-codeleted	O IDH	MCF IDH GLM	365702	O IDH	MCF IDH GLM	0.733451	0.842893	TRUE	TRUE	Glioma IDH - O IDH - O IDH	1	1	0.995476	O IDH	0.948755	1	1
205828600005_R07C01	EpicV1	this study	35	Female	Oligodendroglioma, IDH-mutant and 1p/19q-codeleted	O IDH	MCF IDH GLM	365701	O IDH	MCF IDH GLM	0.643065	0.832108	TRUE	TRUE	Glioma IDH - O IDH - O IDH	1	1	0.994781	O IDH	0.949074	1	1
206359150189_R06C01	EpicV1	this study	50	Male	Oligodendroglioma, IDH-mutant and 1p/19q-codeleted	O IDH	MCF IDH GLM	365688	O IDH	MCF IDH GLM	0.580316	0.797436	TRUE	TRUE	Glioma IDH - O IDH - O IDH	1	1	0.994948	O IDH	0.9318	1	1
206486300125_R07C01	EpicV1	this study	34	Female	Oligodendroglioma, IDH-mutant and 1p/19q-codeleted	O IDH	MCF IDH GLM	365715	O IDH	MCF IDH GLM	0.487951	0.800076	TRUE	TRUE	Glioma IDH - O IDH - O IDH	1	1	0.985448	O IDH	0.939749	1	1
205689140178_R04C01	EpicV1	this study	55	Male	Oligodendroglioma, IDH-mutant and 1p/19q-codeleted	O IDH	MCF IDH GLM	365705	O IDH	MCF IDH GLM	0.581462	0.795647	TRUE	TRUE	Glioma IDH - O IDH - O IDH	1	1	0.994781	O IDH	0.910355	1	1
207129460032_R03C01	EpicV1	this study	61	Female	Oligodendroglioma, IDH-mutant and 1p/19q-codeleted	O IDH	MCF IDH GLM	365711	O IDH	MCF IDH GLM	0.734058	0.858812	TRUE	TRUE	Glioma IDH - O IDH - O IDH	1	1	0.995916	O IDH	0.95219	1	1
207521860089_R02C01	EpicV1	this study	39	Male	Oligodendroglioma, IDH-mutant and 1p/19q-codeleted	O IDH	MCF IDH GLM	365673	O IDH	MCF IDH GLM	0.683474	0.849424	TRUE	TRUE	Glioma IDH - O IDH - O IDH	1	1	0.995599	O IDH	0.952242	1	1
205800610172_R01C01	EpicV1	this study	55	Female	Oligodendroglioma, IDH-mutant and 1p/19q-codeleted	O IDH	MCF IDH GLM	365696	O IDH	MCF IDH GLM	0.732024	0.845715	TRUE	TRUE	Glioma IDH - O IDH - O IDH	1	1	0.995842	O IDH	0.950154	1	1
206486300068_R06C01	EpicV1	this study	42	Male	Oligodendroglioma, IDH-mutant and 1p/19q-codeleted	O IDH	MCF IDH GLM	365717	O IDH	MCF IDH GLM	0.493092	0.715482	TRUE	TRUE	Glioma IDH - O IDH - O IDH	1	1	0.977123	O IDH	0.901692	1	1
205041760055_R01C01	EpicV1	this study	40	Male	Oligodendroglioma, IDH-mutant and 1p/19q-codeleted	O IDH	MCF IDH GLM	365700	O IDH	MCF IDH GLM	0.663424	0.838669	TRUE	TRUE	Glioma IDH - O IDH - O IDH	1	1	0.995615	O IDH	0.946155	1	1
205689130023_R05C01	EpicV1	this study	78	Female	Oligodendroglioma, IDH-mutant and 1p/19q-codeleted	O IDH	MCF IDH GLM	365699	O IDH	MCF IDH GLM	0.759323	0.868563	TRUE	TRUE	Glioma IDH - O IDH - O IDH	1	1	0.996119	O IDH	0.951361	1	1
205041760051_R06C01	EpicV1	this study	52	Female	Oligodendroglioma, IDH-mutant and 1p/19q-codeleted	O IDH	MCF IDH GLM	365704	O IDH	MCF IDH GLM	0.589607	0.807828	TRUE	TRUE	Glioma IDH - O IDH - O IDH	1	1	0.992027	O IDH	0.949256	1	1
206486300107_R07C01	EpicV1	this study	41	Male	Oligodendroglioma, IDH-mutant and 1p/19q-codeleted	O IDH	MCF IDH GLM	365713	O IDH	MCF IDH GLM	0.619773	0.826344	TRUE	TRUE	Glioma IDH - O IDH - O IDH	1	1	0.995862	O IDH	0.950413	1	1
204339300083_R01C01	EpicV1	this study	54	Male	Oligodendroglioma, IDH-mutant and 1p/19q-codeleted	O IDH	MCF IDH GLM	365710	O IDH	MCF IDH GLM	0.624124	0.787479	TRUE	TRUE	Glioma IDH - O IDH - O IDH	1	1	0.993373	O IDH	0.925926	1	1
205495890161_R02C01	EpicV1	this study	38	Female	Oligodendroglioma, IDH-mutant and 1p/19q-codeleted	O IDH	MCF IDH GLM	365708	O IDH	MCF IDH GLM	0.628041	0.817126	TRUE	TRUE	Glioma IDH - O IDH - O IDH	1	1	0.993634	O IDH	0.947097	1	1
203866300105_R01C01	EpicV1	this study	53	Female	Oligodendroglioma, IDH-mutant and 1p/19q-codeleted	O IDH	MCF IDH GLM	365717	O IDH	MCF IDH GLM	0.678328	0.842948	TRUE	TRUE	Glioma IDH - O IDH - O IDH	1	1	0.995651	O IDH	0.943858	1	1
205589750027_R02C01	EpicV1	this study	21	Female	Astrocytoma, IDH-mutant	A IDH.*	MCF IDH GLM	365685	A IDH	MCF IDH GLM	0.596745	0.816864	TRUE	TRUE	Glioma IDH - A IDH - A IDH	1	1	0.993444	A IDH	0.94961	1	1
205107400096_R06C01	EpicV1	this study	31	Male	Astrocytoma, IDH-mutant	A IDH.*	MCF IDH GLM	365702	A IDH	MCF IDH GLM	0.572903	0.784394	TRUE	TRUE	Glioma IDH - A IDH - A IDH	1	1	0.993978	A IDH	0.943491	1	1
204229180151_R03C01	EpicV1	this study	49	Male	Astrocytoma, IDH-mutant	A IDH.*	MCF IDH GLM	365705	A IDH	MCF IDH GLM	0.51671	0.797257	TRUE	TRUE	Glioma IDH - A IDH - A IDH	1	1	0.992774	A IDH	0.940069	1	1
204229180059_R03C01	EpicV1	this study	46	Female	Astrocytoma, IDH-mutant	A IDH.*	MCF IDH GLM	365704	A IDH	MCF IDH GLM	0.484525	0.809659	TRUE	TRUE	Glioma IDH - A IDH - A IDH	1	1	0.982235	A IDH	0.709101	1	1
203013220074_R08C01	EpicV1	this study		Male	Astrocytoma, IDH-mutant	A IDH.*	MCF IDH GLM	365719	A IDH	MCF IDH GLM	0.458795	0.785539	TRUE	TRUE	Glioma IDH - A IDH - A IDH	1	1	0.9863	A IDH	0.869682	1	1
205049770024_R06C01	EpicV1	this study	43	Male	Astrocytoma, IDH-mutant	A IDH.*	MCF IDH GLM	365702	A IDH	MCF IDH GLM	0.478292	0.797143	TRUE	TRUE	Glioma IDH - A IDH - A IDH	1	1	0.974637	A IDH	0.81451	1	1
203017150025_R03C01	EpicV1	this study	23	Female	Astrocytoma, IDH-mutant	A IDH.*	MCF IDH GLM	365722	A IDH	MCF IDH GLM	0.628278	0.819078	TRUE	TRUE	Glioma IDH - A IDH - A IDH	1	1	0.99408	A IDH	0.948365	1	1
203550290069_R06C01	EpicV1	this study		Male	Astrocytoma, IDH-mutant	A IDH.*	MCF IDH GLM	365722	A IDH	MCF IDH GLM	0.54267	0.793392	TRUE	TRUE	Glioma IDH - A IDH - A IDH	1	1	0.990751	A IDH	0.923839	1	1
203072530029_R05C01	EpicV1	this study	39	Female	Astrocytoma, IDH-mutant	A IDH.*	MCF IDH GLM	365723	A IDH	MCF IDH GLM	0.452792	0.766129	TRUE	TRUE	Glioma IDH - A IDH - A IDH	1	1	0.962799	A IDH	0.803951	1	1
205046550112_R04C01	EpicV1	this study	26	Male	Astrocytoma, IDH-mutant	A IDH.*	MCF IDH GLM	365695	A IDH	MCF IDH GLM	0.566956	0.78106	TRUE	TRUE	Glioma IDH - A IDH - A IDH	1	1	0.992605	A IDH	0.937441	1	1
204229180134_R02C01	EpicV1	this study	37	Male	Astrocytoma, IDH-mutant	A IDH.*	MCF IDH GLM	365702	A IDH	MCF IDH GLM	0.550011	0.810222	TRUE	TRUE	Glioma IDH - A IDH - A IDH	1	1	0.988901	A IDH	0.915955	1	1
204237150113_R04C01	EpicV1	this study	48	Male	Astrocytoma, IDH-mutant	A IDH.*	MCF IDH GLM	365710	A IDH	MCF IDH GLM	0.541972	0.797081	TRUE	TRUE	Glioma IDH - A IDH - A IDH	1	1	0.991733	A IDH	0.776126	1	1
204316970009_R05C01	EpicV1	this study	32	Male	Astrocytoma, IDH-mutant	A IDH.*	MCF IDH GLM	365711	A IDH	MCF IDH GLM	0.550286	0.808076	TRUE	TRUE	Glioma IDH - A IDH - A IDH	1	1	0.988616	A IDH	0.890679	1	1
202790040015_R02C01	EpicV1	this study	22	Male	Astrocytoma, IDH-mutant	A IDH.*	MCF IDH GLM	365720	A IDH	MCF IDH GLM	0.609078	0.818442	TRUE	TRUE	Glioma IDH - A IDH - A IDH	1	1	0.993296	A IDH	0.949096	1	1
204668820014_R04C01	EpicV1	this study	62	Female	Astrocytoma, IDH-mutant	A IDH.*	MCF IDH GLM	365692	A IDH	MCF IDH GLM	0.444708	0.780368	TRUE	TRUE	Glioma IDH - A IDH - A IDH	1	1	0.977994	A IDH	0.840678	1	1
205460720143_R03C01	EpicV1	this study	40	Male	Astrocytoma, IDH-mutant	A IDH.*	MCF IDH GLM	365684	A IDH	MCF IDH GLM	0.565746	0.797241	TRUE	TRUE	Glioma IDH - A IDH - A IDH	1	1	0.990938	A IDH	0.928453	1	1
202995850067_R07C01	EpicV1	this study	33	Male	Astrocytoma, IDH-mutant	A IDH.*	MCF IDH GLM	365724	A IDH	MCF IDH GLM	0.578919	0.80252	TRUE	TRUE	Glioma IDH - A IDH - A IDH	1	1	0.992778	A IDH	0.946353	1	1
206065910157_R02C01	EpicV1	this study	39	Female	Astrocytoma, IDH-mutant	A IDH.*	MCF IDH GLM	365703	A IDH	MCF IDH GLM	0.525379	0.812216	TRUE	TRUE	Glioma IDH - A IDH - A IDH	1	1	0.985897	A IDH	0.87908	1	1
207513910035_R03C01	EpicV1	this study	52	Male	Astrocytoma, IDH-mutant	A IDH.*	MCF IDH GLM	365712	A IDH	MCF IDH GLM	0.613235	0.819547	TRUE	TRUE	Glioma IDH - A IDH - A IDH	1	1	0.992965	A IDH	0.938257	1	1
205799780079_R05C01	EpicV1	this study	20	Male	Astrocytoma, IDH-mutant	A IDH.*	MCF IDH GLM	365693	A IDH	MCF IDH GLM	0.419124	0.550089	TRUE	TRUE	Glioma IDH - A IDH - A IDH	1	1	0.910744	A IDH	0.579858	1	1
206144080032_R02C01	EpicV1	this study	43	Male	Astrocytoma, IDH-mutant	A IDH.*	MCF IDH GLM	365713	A IDH	MCF IDH GLM	0.596618	0.811519	TRUE	TRUE	Glioma IDH - A IDH - A IDH	1	1	0.993302	A IDH	0.947162	1	1
205799780079_R07C01	EpicV1	this study	33	Female	Astrocytoma, IDH-mutant	A IDH.*	MCF IDH GLM	365697	A IDH	MCF IDH GLM	0.600928	0.770185	TRUE	TRUE	Glioma IDH - A IDH - A IDH	1	1	0.987236	A IDH	0.934051	1	1
205617080146_R07C01	EpicV1	this study	22	Male	Astrocytoma, IDH-mutant	A IDH.*	MCF IDH GLM	365708	A IDH	MCF IDH GLM	0.45516	0.752157	TRUE	TRUE	Glioma IDH - A IDH - A IDH	1	1	0.973218	A IDH	0.920772	1	1
206503150048_R02C01	EpicV1	this study	24	Male	Astrocytoma, IDH-mutant	A IDH.*	MCF IDH GLM	365674	A IDH	MCF IDH GLM	0.572425	0.809735	TRUE	TRUE	Glioma IDH - A IDH - A IDH	1	1	0.985675	A IDH	0.942205	1	1
205828600030_R06C01	EpicV1	this study	34	Male	Astrocytoma, IDH-mutant	A IDH.*	MCF IDH GLM	365707	A IDH	MCF IDH GLM	0.628729	0.813788	TRUE	TRUE	Glioma IDH - A IDH - A IDH	1	1	0.991934	A IDH	0.946137	1	1
205814880008_R05C01	EpicV1	this study	18	Female	Astrocytoma, IDH-mutant	A IDH.*	MCF IDH GLM	365697	A IDH	MCF IDH GLM	0.547638	0.749146	TRUE	TRUE	Glioma IDH - A IDH - A IDH	1	1	0.968305	A IDH	0.842681	1	1
206999330185_R02C01	EpicV1	this study	28	Male	Astrocytoma, IDH-mutant	A IDH.*	MCF IDH GLM	365706	A IDH	MCF IDH GLM	0.650889	0.822677	TRUE	TRUE	Glioma IDH - A IDH - A IDH	1	1	0.99408	A IDH	0.946812	1	1
206067100058_R01C01	EpicV1	this study	25	Female	Astrocytoma, IDH-mutant	A IDH.*	MCF IDH GLM	365676	A IDH	MCF IDH GLM	0.596852	0.792861	TRUE	TRUE	Glioma IDH - A IDH - A IDH	1	1	0.985908	A IDH	0.942002	1	1
205832320096_R01C01	EpicV1	this study	33	Female	Astrocytoma, IDH-mutant	A IDH.*	MCF IDH GLM	365684	A IDH	MCF IDH GLM	0.584191	0.763036	TRUE	TRUE	Glioma IDH - A IDH - A IDH	1	1	0.985041	A IDH	0.922917	1	1
205862290085_R08C01	EpicV1	this study	35	Female	Astrocytoma, IDH-mutant	A IDH.*	MCF IDH GLM	365696	A IDH	MCF IDH GLM	0.508638	0.800264	TRUE	TRUE	Glioma IDH - A IDH - A IDH	1	1	0.98759	A IDH	0.878835	1	1
205915530052_R02C01	EpicV1	this study	51	Male	Astrocytoma, IDH-mutant	A IDH.*	MCF IDH GLM	365707	A IDH	MCF IDH GLM	0.545208	0.770187	TRUE	TRUE	Glioma IDH - A IDH - A IDH	1	1	0.991466	A IDH	0.92336	1	1
206486300107_R06C01	EpicV1	this study	24	Male	Astrocytoma, IDH-mutant	A IDH.*	MCF IDH GLM	365708	A IDH	MCF IDH GLM	0.620108	0.811969	TRUE	TRUE	Glioma IDH - A IDH - A IDH	1	1	0.992061	A IDH	0.947793	1	1
206503150049_R04C01	EpicV1	this study	63	Male	Astrocytoma, IDH-mutant	A IDH.*	MCF IDH GLM	365707	A IDH	MCF IDH GLM	0.553051	0.818473	TRUE	TRUE	Glioma IDH - A IDH - A IDH	1	1	0.9888	A IDH	0.900433	1	1
206419180176_R02C01	EpicV1	this study	32	Female	Astrocytoma, IDH-mutant	A IDH.*	MCF IDH GLM	365696	A IDH	MCF IDH GLM	0.635455	0.793567	TRUE	TRUE	Glioma IDH - A IDH - A IDH	1	1	0.984168	A IDH	0.946697	1	1
207521860168_R04C01	EpicV1	this study	36	Male	Astrocytoma, IDH-mutant	A IDH.*	MCF IDH GLM	365685	A IDH	MCF IDH GLM	0.598255	0.815063	TRUE	TRUE	Glioma IDH - A IDH - A IDH	1	1	0.985421	A IDH	0.943062	1	1
206359150189_R02C01	EpicV1	this study	70	Male	Astrocytoma, IDH-mutant	A IDH.*	MCF IDH GLM	365674	A IDH	MCF IDH GLM	0.534345	0.808913	TRUE	TRUE	Glioma IDH - A IDH - A IDH	1	1	0.988581	A IDH	0.91262	1	1
207355710054_R03C01	EpicV1	this study	50	Male	Astrocytoma, IDH-mutant	A IDH.*	MCF IDH GLM	365715	A IDH	MCF IDH GLM	0.57699	0.814735	TRUE	TRUE	Glioma IDH - A IDH - A IDH	1	1	0.993466	A IDH	0.944209	1	1
206466470176_R04C01	EpicV1	this study	28	Male	Astrocytoma, IDH-mutant	A IDH.*	MCF IDH GLM	365662	A IDH	MCF IDH GLM	0.590867	0.814324	TRUE	TRUE	Glioma IDH - A IDH - A IDH	1	1	0.988084	A IDH	0.942246	1	1
206486300148_R01C01	EpicV1	this study	32	Male	Astrocytoma, IDH-mutant	A IDH.*	MCF IDH GLM	365697	A IDH	MCF IDH GLM	0.591623	0.811414	TRUE	TRUE	Glioma IDH - A IDH - A IDH	1	1	0.99064	A IDH	0.942679	1	1
206486310004_R03C01	EpicV1	this study	25	Male	Astrocytoma, IDH-mutant	A IDH.*	MCF IDH GLM	365691	A IDH	MCF IDH GLM	0.603254	0.806948	TRUE	TRUE	Glioma IDH - A IDH - A IDH	1	1	0.992994	A IDH	0.947884	1	1
206600570021_R03C01	EpicV1	this study	33	Male	Astrocytoma, IDH-mutant	A IDH.*	MCF IDH GLM	365698	A IDH	MCF IDH GLM	0.47297	0.79248	TRUE	TRUE	Glioma IDH - A IDH - A IDH	1	1	0.888855	A IDH	0.759972	1	1
207521860054_R01C01	EpicV1	this study	66	Male	Astrocytoma, IDH-mutant	A IDH.*	MCF IDH GLM	365621	A IDH	MCF IDH GLM	0.560103	0.807224	TRUE	TRUE	Glioma IDH - A IDH - A IDH	1	1	0.992509	A IDH	0.936918	1	1
206486300125_R06C01	EpicV1	this study	40	Female	Astrocytoma, IDH-mutant	A IDH.*	MCF IDH GLM	365698	A IDH	MCF IDH GLM	0.468631	0.802274	TRUE	TRUE	Glioma IDH - A IDH - A IDH	1	1	0.986301	A IDH	0.886932	1	1
206486300166_R03C01	EpicV1	this study	26	Male	Astrocytoma, IDH-mutant	A IDH.*	MCF IDH GLM	365706	A IDH	MCF IDH GLM	0.567531	0.814189	TRUE	TRUE	Glioma IDH - A IDH - A IDH	1	1	0.984917	A IDH	0.93753	1	1
205107400134_R03C01	EpicV1	this study	33	Female	Astrocytoma, IDH-mutant	A IDH.*	MCF IDH GLM	365710	A IDH	MCF IDH GLM	0.643441	0.822183	TRUE	TRUE	Glioma IDH - A IDH - A IDH	1	1	0.994117	A IDH	0.950879	1	1
204957750066_R03C01	EpicV1	this study	44	Male	Astrocytoma, IDH-mutant	A IDH.*	MCF IDH GLM	365691	A IDH	MCF IDH GLM	0.54042	0.813453	TRUE	TRUE	Glioma IDH - A IDH - A IDH	1	1	0.988419	A IDH	0.864104	1	1
201532190165_R08C01	EpicV1	this study	63	Male	Astrocytoma, IDH-mutant	A IDH.*	MCF IDH GLM	365726	A IDH	MCF IDH GLM	0.476877	0.78257	TRUE	TRUE	Glioma IDH - A IDH - A IDH	1	1	0.984335	A IDH	0.891955	1	1
203249020122_R02C01	EpicV1	this study		Unknown	Astrocytoma, IDH-mutant	A IDH.*	MCF IDH GLM	365719	A IDH	MCF IDH GLM	0.514214	0.713208	TRUE	TRUE	Glioma IDH - A IDH - A IDH	1	1	0.912649	A IDH	0.856913	1	1
203249020122_R01C01	EpicV1	this study		Male	Astrocytoma, IDH-mutant	A IDH.*	MCF IDH GLM	365722	A IDH	MCF IDH GLM	0.436571	0.745743	TRUE	TRUE	Glioma IDH - A IDH - A IDH	1	1	0.965495	A IDH	0.498355	1	1
203084910151_R02C01	EpicV1	this study	36	Male	Astrocytoma, IDH-mutant	A IDH.*	MCF IDH GLM	365719	A IDH	MCF IDH GLM	0.541119	0.790402	TRUE	TRUE	Glioma IDH - A IDH - A IDH	1	1	0.992659	A IDH	0.945312	1	1
203017150041_R01C01	EpicV1	this study	47	Unknown	Astrocytoma, IDH-mutant	A IDH.*	MCF IDH GLM	365727	A IDH	MCF IDH GLM	0.613088	0.804203	TRUE	TRUE	Glioma IDH - A IDH - A IDH	1	1	0.992179	A IDH	0.941987	1	1
203084910125_R06C01	EpicV1	this study	34	Female	Astrocytoma, IDH-mutant	A IDH.*	MCF IDH GLM	365723	A IDH	MCF IDH GLM	0.583891	0.821022	TRUE	TRUE	Glioma IDH - A IDH - A IDH	1	1	0.99001	A IDH	0.937889	1	1
202790040014_R03C01	EpicV1	this study		Female	Astrocytoma, IDH-mutant	A IDH.*	MCF IDH GLM	365724	A IDH	MCF IDH GLM	0.534238	0.814895	TRUE	TRUE	Glioma IDH - A IDH - A IDH	1	1	0.991287	A IDH	0.938284	1	1
203013220103_R05C01	EpicV1	this study		Unknown	Astrocytoma, IDH-mutant	A IDH.*	MCF IDH GLM	365721	A IDH	MCF IDH GLM	0.580008	0.807494	TRUE	TRUE	Glioma IDH - A IDH - A IDH	1	1	0.987719	A IDH	0.944246	1	1
202060330088_R06C01	EpicV1	this study	41	Female	Astrocytoma, IDH-mutant	A IDH.*	MCF IDH GLM	365725	A IDH	MCF IDH GLM	0.594342	0.813617	TRUE	TRUE	Glioma IDH - A IDH - A IDH	1	1	0.99219	A IDH	0.946352	1	1
205049770012_R07C01	EpicV1	this study	39	Female	Astrocytoma, IDH-mutant	A IDH.*	MCF IDH GLM	365702	A IDH	MCF IDH GLM	0.562879	0.804756	TRUE	TRUE	Glioma IDH - A IDH - A IDH	1	1	0.968044	A IDH	0.88812	1	1
203017150025_R04C01	EpicV1	this study	31	Male	Astrocytoma, IDH-mutant	A IDH.*	MCF IDH GLM	365718	A IDH	MCF IDH GLM	0.59936	0.80862	TRUE	TRUE	Glioma IDH - A IDH - A IDH	1	1	0.992639	A IDH	0.946648	1	1
204667550116_R05C01	EpicV1	this study	42	Male	Astrocytoma, IDH-mutant	A IDH.*	MCF IDH GLM	365705	A IDH	MCF IDH GLM	0.60072	0.814407	TRUE	TRUE	Glioma IDH - A IDH - A IDH	1	1	0.993069	A IDH	0.948695	1	1
202060330099_R06C01	EpicV1	this study	29	Male	Astrocytoma, IDH-mutant	A IDH.*	MCF IDH GLM	365716	A IDH	MCF IDH GLM	0.521665	0.667133	TRUE	TRUE	Glioma IDH - A IDH - A IDH	1	1	0.760859	A IDH	0.89858	1	1
202760950086_R08C01	EpicV1	this study	26	Male	Astrocytoma, IDH-mutant	A IDH.*	MCF IDH GLM	365718	A IDH	MCF IDH GLM	0.610658	0.789598	TRUE	TRUE	Glioma IDH - A IDH - A IDH	1	1	0.992788	A IDH	0.940994	1	1
203020780132_R08C01	EpicV1	this study	37	Male	Astrocytoma, IDH-mutant	A IDH.*	MCF IDH GLM	365723	A IDH	MCF IDH GLM	0.545774	0.807336	TRUE	TRUE	Glioma IDH - A IDH - A IDH	1	1	0.989423	A IDH	0.925075	1	1
203866300017_R07C01	EpicV1	this study	41	Male	Astrocytoma, IDH-mutant	A IDH.*	MCF IDH GLM	365716	A IDH	MCF IDH GLM	0.626214	0.811417	TRUE	TRUE	Glioma IDH - A IDH - A IDH	1	1	0.992868	A IDH	0.942727	1	1
205041760043_R07C01	EpicV1	this study	27	Female	Astrocytoma, IDH-mutant	A IDH.*	MCF IDH GLM	365681	A IDH	MCF IDH GLM	0.634153	0.80587	TRUE	TRUE	Glioma IDH - A IDH - A IDH	1	1	0.992443	A IDH	0.942187	1	1
203991470086_R07C01	EpicV1	this study	29	Female	Astrocytoma, IDH-mutant	A IDH.*	MCF IDH GLM	365724	A IDH	MCF IDH GLM	0.558551	0.801514	TRUE	TRUE	Glioma IDH - A IDH - A IDH	1	1	0.992234	A IDH	0.939329	1	1
203163300093_R02C01	EpicV1	this study	38	Female	Astrocytoma, IDH-mutant	A IDH.*	MCF IDH GLM	365723	A IDH	MCF IDH GLM	0.535219	0.811604	TRUE	TRUE	Glioma IDH - A IDH - A IDH	1	1	0.990777	A IDH	0.917738	1	1
203867050020_R05C01	EpicV1	this study	53	Female	Astrocytoma, IDH-mutant	A IDH.*	MCF IDH GLM	365714	A IDH	MCF IDH GLM	0.569332	0.809806	TRUE	TRUE	Glioma IDH - A IDH - A IDH	1	1	0.993013	A IDH	0.947381	1	1
204860510029_R08C01	EpicV1	this study	30	Male	Astrocytoma, IDH-mutant	A IDH.*	MCF IDH GLM	365700	A IDH	MCF IDH GLM	0.623349	0.799146	TRUE	TRUE	Glioma IDH - A IDH - A IDH	1	1	0.99382	A IDH	0.927493	1	1
203866300119_R03C01	EpicV1	this study	29	Female	Astrocytoma, IDH-mutant	A IDH.*	MCF IDH GLM	365711	A IDH	MCF IDH GLM	0.58337	0.783179	TRUE	TRUE	Glioma IDH - A IDH - A IDH	1	1	0.99179	A IDH	0.906371	1	1
205689110061_R03C01	EpicV1	this study	50	Male	Astrocytoma, IDH-mutant	A IDH.*	MCF IDH GLM	365707	A IDH	MCF IDH GLM	0.572354	0.812297	TRUE	TRUE	Glioma IDH - A IDH - A IDH	1	1	0.993069	A IDH	0.948048	1	1
202915420104_R05C01	EpicV1	this study	24	Female	Astrocytoma, IDH-mutant	A IDH.*	MCF IDH GLM	365721	A IDH	MCF IDH GLM	0.571546	0.759091	TRUE	TRUE	Glioma IDH - A IDH - A IDH	1	1	0.971361	A IDH	0.931792	1	1
205689110081_R02C01	EpicV1	this study	47	Male	Astrocytoma, IDH-mutant	A IDH.*	MCF IDH GLM	365699	A IDH	MCF IDH GLM	0.536937	0.797861	TRUE	TRUE	Glioma IDH - A IDH - A IDH	1	1	0.989008	A IDH	0.937552	1	1
204930630066_R08C01	EpicV1	this study	49	Male	Astrocytoma, IDH-mutant	A IDH.*	MCF IDH GLM	365702	A IDH	MCF IDH GLM	0.520103	0.804323	TRUE	TRUE	Glioma IDH - A IDH - A IDH	1	1	0.990719	A IDH	0.928754	1	1
205041760067_R06C01	EpicV1	this study	45	Male	Astrocytoma, IDH-mutant	A IDH.*	MCF IDH GLM	365693	A IDH	MCF IDH GLM	0.556902	0.768729	TRUE	TRUE	Glioma IDH - A IDH - A IDH	1	1	0.990371	A IDH	0.932507	1	1
203810690039_R06C01	EpicV1	this study	54	Female	Astrocytoma, IDH-mutant	A IDH.*	MCF IDH GLM	365715	A IDH	MCF IDH GLM	0.548741	0.803534	TRUE	TRUE	Glioma IDH - A IDH - A IDH	1	1	0.993013	A IDH	0.947074	1	1
205046550112_R01C01	EpicV1	this study	43	Male	Astrocytoma, IDH-mutant	A IDH.*	MCF IDH GLM	365685	A IDH	MCF IDH GLM	0.631318	0.751292	TRUE	TRUE	Glioma IDH - A IDH - A IDH	1	1	0.991422	A IDH	0.94457	1	1
202995850016_R04C01	EpicV1	this study	43	Female	Astrocytoma, IDH-mutant	A IDH.*	MCF IDH GLM	365728	A IDH	MCF IDH GLM	0.554452	0.777799	TRUE	TRUE	Glioma IDH - A IDH - A IDH	1	1	0.949336	A IDH	0.855468	1	1
201532190146_R04C01	EpicV1	this study	47	Male	Astrocytoma, IDH-mutant	A IDH.*	MCF IDH GLM	365704	A IDH	MCF IDH GLM	0.580106	0.817338	TRUE	TRUE	Glioma IDH - A IDH - A IDH	1	1	0.992292	A IDH	0.944822	1	1
202995850016_R07C01	EpicV1	this study	25	Female	Astrocytoma, IDH-mutant	A IDH.*	MCF IDH GLM	365726	A IDH	MCF IDH GLM	0.547994	0.762464	TRUE	TRUE	Glioma IDH - A IDH - A IDH	1	1	0.9871	A IDH	0.497633	1	1
203821710016_R08C01	EpicV1	this study	48	Male	Astrocytoma, IDH-mutant	A IDH.*	MCF IDH GLM	365710	A IDH	MCF IDH GLM	0.467914	0.769933	TRUE	TRUE	Glioma IDH - A IDH - A IDH	1	1	0.99175	A IDH	0.870653	1	1
204229180151_R02C01	EpicV1	this study		Female	Astrocytoma, IDH-mutant	A IDH.*	MCF IDH GLM	365703	A IDH, HG	MCF IDH GLM	0.48385	0.755273	TRUE	TRUE	Glioma IDH - A IDH - HG	1	1	0.996991	A IDH, HG	0.921978	1	1
203866300034_R03C01	EpicV1	this study	50	Male	Astrocytoma, IDH-mutant	A IDH.*	MCF IDH GLM	365712	A IDH, HG	MCF IDH GLM	0.692521	0.719922	TRUE	TRUE	Glioma IDH - A IDH - HG	1	1	0.998072	A IDH, HG	0.935066	1	1
204674430013_R05C01	EpicV1	this study	32	Male	Astrocytoma, IDH-mutant	A IDH.*	MCF IDH GLM	365705	A IDH, HG	MCF IDH GLM	0.649116	0.743431	TRUE	TRUE	Glioma IDH - A IDH - HG	1	1	0.997902	A IDH, HG	0.941156	1	1
205041760051_R08C01	EpicV1	this study	32	Female	Astrocytoma, IDH-mutant	A IDH.*	MCF IDH GLM	365700	A IDH, HG	MCF IDH GLM	0.41319	0.753657	TRUE	TRUE	Glioma IDH - A IDH - HG	1	1	0.996394	A IDH, HG	0.926696	1	1
202060330063_R04C01	EpicV1	this study	48	Male	Astrocytoma, IDH-mutant	A IDH.*	MCF IDH GLM	365728	A IDH, HG	MCF IDH GLM	0.576944	0.599101	TRUE	TRUE	Glioma IDH - A IDH - HG	1	1	0.997258	A IDH, HG	0.91959	1	1
204808700038_R05C01	EpicV1	this study	49	Male	Astrocytoma, IDH-mutant	A IDH.*	MCF IDH GLM	365713	A IDH, HG	MCF IDH GLM	0.314772	0.73165	TRUE	TRUE	Glioma IDH - A IDH - HG	1	1	0.99142	A IDH	0.165719	1	1
207521860168_R01C01	EpicV1	this study	36	Female	Astrocytoma, IDH-mutant	A IDH.*	MCF IDH GLM	365631	A IDH, HG	MCF IDH GLM	0.3592	0.788377	TRUE	TRUE	Glioma IDH - A IDH - HG	1	1	0.992888	A IDH, HG	0.896486	1	1
205689140053_R03C01	EpicV1	this study	61	Female	Astrocytoma, IDH-mutant	A IDH.*	MCF IDH GLM	365712	A IDH, HG	MCF IDH GLM	0.287428	0.531066	TRUE	TRUE	Glioma IDH - A IDH - HG	1	1	0.981519	A IDH, HG	0.826605	1	1
205689140009_R01C01	EpicV1	this study	43	Male	Astrocytoma, IDH-mutant	A IDH.*	MCF IDH GLM	365693	A IDH, HG	MCF IDH GLM	0.464018	0.502402	TRUE	TRUE	Glioma IDH - A IDH - HG	1	1	0.989498	A IDH, HG	0.69799	1	1
207521860161_R08C01	EpicV1	this study	35	Female	Astrocytoma, IDH-mutant	A IDH.*	MCF IDH GLM	365698	A IDH, HG	MCF IDH GLM	0.350398	0.726242	TRUE	TRUE	Glioma IDH - A IDH - HG	1	1	0.980362	A IDH, HG	0.863232	1	1
206486300069_R01C01	EpicV1	this study	36	Male	Astrocytoma, IDH-mutant	A IDH.*	MCF IDH GLM	365692	A IDH	MCF IDH GLM	0.255398	0.698311	TRUE	TRUE	Glioma IDH - A IDH - HG	1	1	0.747571	A IDH	0.130755	1	1
206419180175_R08C01	EpicV1	this study	28	Female	Astrocytoma, IDH-mutant	A IDH.*	MCF IDH GLM	365698	A IDH, HG	MCF IDH GLM	0.423521	0.652164	TRUE	TRUE	Glioma IDH - A IDH - HG	1	1	0.995618	A IDH, HG	0.933443	1	1
205873600125_R07C01	EpicV1	this study	37	Male	Astrocytoma, IDH-mutant	A IDH.*	MCF IDH GLM	365702	A IDH, HG	MCF IDH GLM	0.359839	0.692484	TRUE	TRUE	Glioma IDH - A IDH - HG	1	1	0.988765	A IDH, HG	0.929901	1	1
205828600180_R01C01	EpicV1	this study	33	Male	Astrocytoma, IDH-mutant	A IDH.*	MCF IDH GLM	365702	A IDH, HG	MCF IDH GLM	0.539404	0.75027	TRUE	TRUE	Glioma IDH - A IDH - HG	1	1	0.996999	A IDH, HG	0.942755	1	1
206152230086_R02C01	EpicV1	this study	54	Male	Astrocytoma, IDH-mutant	A IDH.*	MCF IDH GLM	365695	A IDH, HG	MCF IDH GLM	0.323394	0.686632	TRUE	TRUE	Glioma IDH - A IDH - HG	1	1	0.995576	A IDH, HG	0.892826	1	1
205915530037_R08C01	EpicV1	this study	25	Male	Astrocytoma, IDH-mutant	A IDH.*	MCF IDH GLM	365688	A IDH, HG	MCF IDH GLM	0.687486	0.732918	TRUE	TRUE	Glioma IDH - A IDH - HG	1	1	0.99786	A IDH, HG	0.942154	1	1
206036790116_R07C01	EpicV1	this study	39	Male	Astrocytoma, IDH-mutant	A IDH.*	MCF IDH GLM	365642	A IDH, HG	MCF IDH GLM	0.303503	0.422625	TRUE	TRUE	Glioma IDH - A IDH - HG	1	1	0.98917	A IDH, HG	0.750303	1	1
205828600005_R08C01	EpicV1	this study		Female	Astrocytoma, IDH-mutant	A IDH.*	MCF IDH GLM	365684	A IDH, HG	MCF IDH GLM	0.674493	0.721145	TRUE	TRUE	Glioma IDH - A IDH - HG	1	1	0.997767	A IDH, HG	0.942913	1	1
206639830027_R04C01	EpicV1	this study	58	Male	Astrocytoma, IDH-mutant	A IDH.*	MCF IDH GLM	365673	A IDH, HG	MCF IDH GLM	0.616811	0.773222	TRUE	TRUE	Glioma IDH - A IDH - HG	1	1	0.997711	A IDH, HG	0.946562	1	1
206486300176_R06C01	EpicV1	this study	41	Female	Astrocytoma, IDH-mutant	A IDH.*	MCF IDH GLM	365702	A IDH, HG	MCF IDH GLM	0.59203	0.774877	TRUE	TRUE	Glioma IDH - A IDH - HG	1	1	0.997214	A IDH, HG	0.946484	1	1
207355710094_R02C01	EpicV1	this study	23	Male	Astrocytoma, IDH-mutant	A IDH.*	MCF IDH GLM	365699	A IDH, HG	MCF IDH GLM	0.545114	0.559615	TRUE	TRUE	Glioma IDH - A IDH - HG	1	1	0.996217	A IDH, HG	0.920365	1	1
205862290132_R05C01	EpicV1	this study	30	Female	Astrocytoma, IDH-mutant	A IDH.*	MCF IDH GLM	365670	A IDH, HG	MCF IDH GLM	0.640635	0.742501	TRUE	TRUE	Glioma IDH - A IDH - HG	1	1	0.995613	A IDH, HG	0.934634	1	1
203153910042_R04C01	EpicV1	this study	31	Female	Astrocytoma, IDH-mutant	A IDH.*	MCF IDH GLM	365723	A IDH, HG	MCF IDH GLM	0.429259	0.75292	TRUE	TRUE	Glioma IDH - A IDH - HG	1	1	0.994066	A IDH, HG	0.923285	1	1
203810690135_R04C01	EpicV1	this study	31	Female	Astrocytoma, IDH-mutant	A IDH.*	MCF IDH GLM	365701	A IDH, HG	MCF IDH GLM	0.703755	0.784269	TRUE	TRUE	Glioma IDH - A IDH - HG	1	1	0.998219	A IDH, HG	0.948775	1	1
202787550049_R03C01	EpicV1	this study		Male	Astrocytoma, IDH-mutant	A IDH.*	MCF IDH GLM	365723	A IDH, HG	MCF IDH GLM	0.57764	0.755089	TRUE	TRUE	Glioma IDH - A IDH - HG	1	1	0.998303	A IDH, HG	0.942356	1	1
201869690187_R08C01	EpicV1	this study	35	Male	Astrocytoma, IDH-mutant	A IDH.*	MCF IDH GLM	365725	A IDH, HG	MCF IDH GLM	0.633984	0.766171	TRUE	TRUE	Glioma IDH - A IDH - HG	1	1	0.998055	A IDH, HG	0.945506	1	1
205460720147_R07C01	EpicV1	this study	47	Male	Astrocytoma, IDH-mutant	A IDH.*	MCF IDH GLM	365709	A IDH, HG	MCF IDH GLM	0.494967	0.742075	TRUE	TRUE	Glioma IDH - A IDH - HG	1	1	0.995217	A IDH, HG	0.93801	1	1
205046550112_R05C01	EpicV1	this study	50	Male	Astrocytoma, IDH-mutant	A IDH.*	MCF IDH GLM	365676	GBM, RTK I	MCF GBM	0.239575	0.381415	FALSE	FALSE	Glioblastoma - GBM - RTK I	0	0	0.901791	GBM, RTK I	0.749653	0	0
204425700133_R07C01	EpicV1	this study	29	Male	Astrocytoma, IDH-mutant	A IDH.*	MCF IDH GLM	365708	A IDH, HG	MCF IDH GLM	0.545202	0.564338	TRUE	TRUE	Glioma IDH - A IDH - HG	1	1	0.994492	A IDH, HG	0.93533	1	1
205049770014_R04C01	EpicV1	this study	48	Female	Astrocytoma, IDH-mutant	A IDH.*	MCF IDH GLM	365695	A IDH	MCF IDH GLM	0.334432	0.737098	TRUE	TRUE	Glioma IDH - A IDH - HG	1	1	0.919448	A IDH	0.250455	1	1
204234160030_R06C01	EpicV1	this study	53	Male	Astrocytoma, IDH-mutant	A IDH.*	MCF IDH GLM	365705	A IDH, HG	MCF IDH GLM	0.62935	0.772872	TRUE	TRUE	Glioma IDH - A IDH - HG	1	1	0.997519	A IDH, HG	0.946952	1	1
203017150041_R02C01	EpicV1	this study	52	Male	Astrocytoma, IDH-mutant	A IDH.*	MCF IDH GLM	365719	A IDH, HG	MCF IDH GLM	0.177924	0.218134	TRUE	TRUE	Glioma IDH - A IDH - HG	1	1	0.75754	A IDH, HG	0.359865	1	1
206467010139_R01C01	EpicV1	this study	35	Female	Astrocytoma, IDH-mutant	A IDH.*	MCF IDH GLM	365675	A IDH, HG	MCF IDH GLM	0.540783	0.587395	TRUE	TRUE	Glioma IDH - A IDH - HG	1	1	0.995864	A IDH, HG	0.923445	1	1
206100100029_R08C01	EpicV1	this study	46	Female	Astrocytoma, IDH-mutant	A IDH.*	MCF IDH GLM	365694	A IDH, HG	MCF IDH GLM	0.568905	0.793364	TRUE	TRUE	Glioma IDH - A IDH - HG	1	1	0.996885	A IDH, HG	0.942996	1	1
203010900136_R04C01	EpicV1	this study	67	Male	Astrocytoma, IDH-mutant	A IDH.*	MCF IDH GLM	365716	A IDH, HG	MCF IDH GLM	0.573336	0.653815	TRUE	TRUE	Glioma IDH - A IDH - HG	1	1	0.997115	A IDH, HG	0.939268	1	1
205107400094_R04C01	EpicV1	this study	30	Male	Astrocytoma, IDH-mutant	A IDH.*	MCF IDH GLM	365700	A IDH, HG	MCF IDH GLM	0.510528	0.618754	TRUE	TRUE	Glioma IDH - A IDH - HG	1	1	0.997815	A IDH, HG	0.909002	1	1
205832320116_R02C01	EpicV1	this study	33	Male	Astrocytoma, IDH-mutant	A IDH.*	MCF IDH GLM	365708	A IDH, HG	MCF IDH GLM	0.360202	0.404203	TRUE	TRUE	Glioma IDH - A IDH - HG	1	1	0.988379	A IDH, HG	0.834432	1	1
205107400096_R03C01	EpicV1	this study	27	Male	Astrocytoma, IDH-mutant	A IDH.*	MCF IDH GLM	365700	A IDH, HG	MCF IDH GLM	0.623868	0.657453	TRUE	TRUE	Glioma IDH - A IDH - HG	1	1	0.997955	A IDH, HG	0.922184	1	1
204958100025_R07C01	EpicV1	this study	1	Female	Infant-type hemispheric glioma	IHG	IHG	365709	IHG	MCF GBM	0.110319	0.202588	TRUE	FALSE	Other glioma - IHG - IHG	1	1	0.999626	IHG	0.933345	1	1
204958100139_R02C01	EpicV1	this study	30	Male	Ganglioglioma	LGG, GG	LGG, GG	365704	CONTR, REACT	CONTR, REACT	0.283573	0.283573	FALSE	FALSE	Glio-neuronal - LGG - DIG/DIA	0	0	0.996668	LGG, DIG/DIA	0.769139	0	0
205828600180_R06C01	EpicV1	this study	15	Male	Dysembryoblastic neuroepithelial tumour	LGG, DNT	LGG, DNT	365706	LGG, DNT	LGG, DNT	0.746113	0.746113	TRUE	TRUE	Glio-neuronal - LGG - DNT	1	1	0.996848	LGG, DNT	0.950467	1	1
204425700133_R04C01	EpicV1	this study	39	Female	Dysembryoblastic neuroepithelial tumour	LGG, DNT	LGG, DNT	365706	LGG, DNT	LGG, DNT	0.412484	0.412484	TRUE	TRUE	Glio-neuronal - LGG - DNT	1	1	0.988819	LGG, DNT	0.910804	1	1
201465970036_R05C01	EpicV1	this study	6	Female	Dysembryoblastic neuroepithelial tumour	LGG, DNT	LGG, DNT	365711	LGG, DNT	LGG, DNT	0.479865	0.479865	TRUE	TRUE	Glio-neuronal - LGG - DNT	1	1	0.981074	LGG, DNT	0.931616	1	1
206486310040_R08C01	EpicV1	this study	56	Male	Dysembryoblastic neuroepithelial tumour	LGG, DNT	LGG, DNT	365671	LGG, DNT	LGG, DNT	0.619507	0.619507	TRUE	TRUE	Glio-neuronal - LGG - DNT	1	1	0.996173	LGG, DNT	0.944547	1	1
206702500010_R04C01	EpicV1	this study	51	Female	Dysembryoblastic neuroepithelial tumour	LGG, DNT	LGG, DNT	365703	LGG, DNT	LGG, DNT	0.681344	0.681344	TRUE	TRUE	Glio-neuronal - LGG - DNT	1	1	0.997151	LGG, DNT	0.929818	1	1
206486310040_R03C01	EpicV1	this study	27	Male	Ganglioglioma	LGG, GG	LGG, GG	365668	LGG, GG	LGG, GG	0.261121	0.261121	TRUE	TRUE	Glio-neuronal - LGG - GG	1	1	0.994345	LGG, GG	0.933906	1	1
207385100006_R08C01	EpicV1	this study	39	Male	Ganglioglioma	LGG, GG	LGG, GG	365697	LGG, GG	LGG, GG	0.235855	0.235855	TRUE	TRUE	Glio-neuronal - LGG - GG	1	1	0.98778	LGG, GG	0.933384	1	1
201465930056_R08C01	EpicV1	this study	40	Male	Ganglioglioma	LGG, GG	LGG, GG	365715	LGG, GG	LGG, GG	0.23178	0.23178	TRUE	TRUE	Glio-neuronal - LGG - GG	1	1	0.989392	LGG, GG	0.900479	1	1
202010290102_R05C01	EpicV1	this study	82	Female	Rosette-forming glioneuronal tumour	LGG, RGNT	LGG, RGNT	365727	LGG, PA PF	MCF PA	0.202744	0.301309	FALSE	FALSE	Other glioma - ANA PA - ANA PA	0	0	0.979347	LGG, PA PF	0.031108	0	0
201876940151_R03C01	EpicV1	this study		Female	Rosette-forming glioneuronal tumour	LGG, RGNT	LGG, RGNT	365718	LGG, PA PF	MCF PA	0.311157	0.37847	FALSE	FALSE	Glio-neuronal - LGG - RGNT	1	1	0.995767	LGG, RGNT	0.925444	1	1
207309920037_R05C01	EpicV1	this study	19	Male	Rosette-forming glioneuronal tumour	LGG, RGNT	LGG, RGNT	365706	LGG, DNT	LGG, DNT	0.346718	0.346718	FALSE	FALSE	Glio-neuronal - LGG - RGNT	1	1	0.981718	LGG, RGNT	0.902707	1	1
203010900136_R07C01	EpicV1	this study		Male	Rosette-forming glioneuronal tumour	LGG, RGNT	LGG, RGNT	365726	LGG, PA PF	MCF PA	0.268558	0.445321	FALSE	FALSE	Other glioma - LGG PA - PA/GG ST	0	0	0.870001	LGG, PA PF	0.457175	0	0
205915530047_R06C01	EpicV1	this study	33	Male	Rosette-forming glioneuronal tumour	LGG, RGNT	LGG, RGNT	365673	LGG, PA PF	MCF PA	0.244114	0.321948	FALSE	FALSE	Glio-neuronal - LGG - RGNT	1	1	0.991232	LGG, RGNT	0.93345	1	1
206639830027_R05C01	EpicV1	this study	44	Male	Rosette-forming glioneuronal tumour	LGG, RGNT	LGG, RGNT	365678	LGG, DNT	LGG, DNT	0.333428	0.333428	FALSE	FALSE	Glio-neuronal - LGG - RGNT	1	1	0.990501	LGG, RGNT	0.918141	1	1
205862290139_R04C01	EpicV1	this study	29	Male	Pilocytic astrocytoma	LGG, PA.*	MCF PA	365700	LGG, PA PF	MCF PA	0.229825	0.450039	TRUE	TRUE	Other glioma - LGG PA - PA/GG ST	1	1	0.974823	LGG, PA/GG ST	0.897512	1	1
207521860161_R03C01	EpicV1	this study	23	Female	Pilocytic astrocytoma	LGG, PA.*	MCF PA	365693	LGG, PA/GG ST	MCF PA	0.148463	0.265035	TRUE	TRUE	Other glioma - LGG PA - PA/GG ST	1	1	0.917196	LGG, PA/GG ST	0.925903	1	1
207385100013_R03C01	EpicV1	this study	26	Male	Pilocytic astrocytoma	LGG, PA.*	MCF PA	365701	LGG, PA/GG ST	MCF PA	0.18935	0.421424	TRUE	TRUE	Other glioma - LGG PA - PA/GG ST	1	1	0.988733	LGG, PA/GG ST	0.924227	1	1
207513910038_R06C01	EpicV1	this study	69	Male	Glioblastoma, IDH-wildtype	GBM, (MES|RTK.*)	MCF GBM	365706	LGG, PA MID	MCF PA	0.38415	0.755099	FALSE	FALSE	Other glioma - LGG PA - PA	0	0	0.999452	LGG, PA MID	0.935518	0	0
204234160046_R05C01	EpicV1	this study	19	Female	Pilocytic astrocytoma	LGG, PA.*	MCF PA	365704	LGG, PA PF	MCF PA	0.389652	0.622142	TRUE	TRUE	Other glioma - LGG PA - PA	1	1	0.986942	LGG, PA MID	0.907079	1	1
203821710008_R04C01	EpicV1	this study	15	Female	Pilocytic astrocytoma	LGG, PA.*	MCF PA	365718	LGG, PA PF	MCF PA	0.266532	0.525625	TRUE	TRUE	Other glioma - LGG PA - PA	1	1	0.870047	LGG, PA MID	0.835784	1	1
206999330143_R04C01	EpicV1	this study	1	Female	Pilocytic astrocytoma	LGG, PA.*	MCF PA	365704	LGG, PA MID	MCF PA	0.46571	0.680458	TRUE	TRUE	Other glioma - LGG PA - PA	1	1	0.999097	LGG, PA MID	0.938839	1	1
204068280071_R08C01	EpicV1	this study	12	Male	Pilocytic astrocytoma	LGG, PA.*	MCF PA	365696	LGG, PA PF	MCF PA	0.616279	0.738881	TRUE	TRUE	Other glioma - LGG PA - PA	1	1	0.997266	LGG, PA PF	0.940822	1	1
203821710008_R03C01	EpicV1	this study	28	Female	Pilocytic astrocytoma	LGG, PA.*	MCF PA	365719	LGG, PA PF	MCF PA	0.635621	0.758593	TRUE	TRUE	Other glioma - LGG PA - PA	1	1	0.998809	LGG, PA PF	0.931111	1	1
204229180126_R07C01	EpicV1	this study	14	Male	Pilocytic astrocytoma	LGG, PA.*	MCF PA	365707	LGG, PA PF	MCF PA	0.751019	0.823281	TRUE	TRUE	Other glioma - LGG PA - PA	1	1	0.999105	LGG, PA PF	0.948626	1	1
202790040014_R02C01	EpicV1	this study	36	Male	Pilocytic astrocytoma	LGG, PA.*	MCF PA	365726	LGG, PA PF	MCF PA	0.608491	0.696179	TRUE	TRUE	Other glioma - LGG PA - PA	1	1	0.996889	LGG, PA PF	0.872648	1	1
204674430008_R02C01	EpicV1	this study	12	Female	Pilocytic astrocytoma	LGG, PA.*	MCF PA	365702	LGG, PA PF	MCF PA	0.726674	0.801401	TRUE	TRUE	Other glioma - LGG PA - PA	1	1	0.998868	LGG, PA PF	0.948766	1	1
203890880054_R07C01	EpicV1	this study	9	Female	Pilocytic astrocytoma	LGG, PA.*	MCF PA	365723	LGG, PA PF	MCF PA	0.781935	0.84959	TRUE	TRUE	Other glioma - LGG PA - PA	1	1	0.999218	LGG, PA PF	0.952038	1	1
206486300125_R08C01	EpicV1	this study	20	Female	Pilocytic astrocytoma	LGG, PA.*	MCF PA	365668	LGG, PA PF	MCF PA	0.76601	0.837984	TRUE	TRUE	Other glioma - LGG PA - PA	1	1	0.999184	LGG, PA PF	0.947948	1	1
207355710034_R06C01	EpicV1	this study	5	Male	Pilocytic astrocytoma	LGG, PA.*	MCF PA	365691	LGG, PA PF	MCF PA	0.669947	0.778845	TRUE	TRUE	Other glioma - LGG PA - PA	1	1	0.998832	LGG, PA PF	0.941216	1	1
203810690005_R04C01	EpicV1	this study		Female	Pilocytic astrocytoma	LGG, PA.*	MCF PA	365728	LGG, PA PF	MCF PA	0.624968	0.726012	TRUE	TRUE	Other glioma - LGG PA - PA	1	1	0.996969	LGG, PA PF	0.940108	1	1
202995850016_R02C01	EpicV1	this study	15	Female	Pilocytic astrocytoma	LGG, PA PF	MCF PA	365722	LGG, PA PF	MCF PA	0.302179	0.480262	TRUE	TRUE	Other glioma - LGG PA - PA	1	1	0.868211	LGG, PA PF	0.767815	1	1
203810690095_R05C01	EpicV1	this study		Female	Subependymal giant cell astrocytoma	LGG, SEGA	LGG, SEGA	365718	LGG, SEGA	LGG, SEGA	0.278857	0.278857	TRUE	TRUE	Other glioma - LGG SEGA - SEGA	1	1	0.993079	LGG, SEGA	0.937211	1	1
206036370031_R04C01	EpicV1	this study	26	Female	Subependymal giant cell astrocytoma	LGG, SEGA	LGG, SEGA	365664	LGG, SEGA	LGG, SEGA	0.409621	0.409621	TRUE	TRUE	Other glioma - LGG SEGA - SEGA	1	1	0.99795	LGG, SEGA	0.940726	1	1
206359150189_R05C01	EpicV1	this study	52	Male	Diffuse large B-cell lymphoma of the CNS	LYMPHO|DLBCL	LYMPHO|DLBCL	365638	LYMPHO	LYMPHO	0.419784	0.419784	TRUE	TRUE	Haematopoeitic - LYMPHO - LYMPHO	1	1	0.992513	LYMPHO	0.833192	1	1
204964480108_R03C01	EpicV1	this study	71	Female	Diffuse large B-cell lymphoma of the CNS	LYMPHO|DLBCL	LYMPHO|DLBCL	365704	LYMPHO	LYMPHO	0.832318	0.832318	TRUE	TRUE	Haematopoeitic - LYMPHO - LYMPHO	1	1	0.999899	LYMPHO	0.943533	1	1
204958110017_R06C01	EpicV1	this study	1	Male	Medulloblastoma, non-WNT/non-SHH	MB, G(3|4)	MCF MB G3G4	365695	MB, G3	MCF MB G3G4	0.783971	0.811516	TRUE	TRUE	Embryonal - MB G3G4 - G3	1	1	0.993572	MB, G3	0.94742	1	1
202995740123_R05C01	EpicV1	this study	1	Female	Medulloblastoma, non-WNT/non-SHH	MB, G(3|4)	MCF MB G3G4	365716	MB, G3	MCF MB G3G4	0.930005	0.939466	TRUE	TRUE	Embryonal - MB G3G4 - G3	1	1	0.999192	MB, G3	0.951364	1	1
205689130023_R01C01	EpicV1	this study	7	Male	Medulloblastoma, non-WNT/non-SHH	MB, G(3|4)	MCF MB G3G4	365695	MB, G3	MCF MB G3G4	0.880085	0.930159	TRUE	TRUE	Embryonal - MB G3G4 - G3	1	1	0.999259	MB, G3	0.951429	1	1
206439840021_R04C01	EpicV1	this study	3	Male	Medulloblastoma, non-WNT/non-SHH	MB, G3	MCF MB G3G4	365712	MB, G3	MCF MB G3G4	0.926864	0.937821	TRUE	TRUE	Embryonal - MB G3G4 - G3	1	1	0.99931	MB, G3	0.951734	1	1
205814880005_R07C01	EpicV1	this study	4	Male	Medulloblastoma, non-WNT/non-SHH	MB, G(3|4)	MCF MB G3G4	365703	MB, G3	MCF MB G3G4	0.909861	0.931725	TRUE	TRUE	Embryonal - MB G3G4 - G3	1	1	0.998741	MB, G3	0.95064	1	1
207521860168_R06C01	EpicV1	this study	6	Male	Medulloblastoma, non-WNT/non-SHH	MB, G(3|4)	MCF MB G3G4	365697	MB, G3	MCF MB G3G4	0.908075	0.920988	TRUE	TRUE	Embryonal - MB G3G4 - G3	1	1	0.999219	MB, G3	0.951438	1	1
205735150126_R07C01	EpicV1	this study	7	Male	Medulloblastoma, non-WNT/non-SHH	MB, G(3|4)	MCF MB G3G4	365697	MB, G3	MCF MB G3G4	0.435219	0.796883	TRUE	TRUE	Embryonal - MB G3G4 - G3	1	1	0.941473	MB, G3	0.794336	1	1
200992340007_R02C01	EpicV1	this study	9	Male	Medulloblastoma, non-WNT/non-SHH	MB, G(3|4)	MCF MB G3G4	365706	MB, G4	MCF MB G3G4	0.936404	0.957131	TRUE	TRUE	Embryonal - MB G3G4 - G4	1	1	0.999226	MB, G4	0.952813	1	1
205689130023_R04C01	EpicV1	this study	13	Female	Medulloblastoma, non-WNT/non-SHH	MB, G(3|4)	MCF MB G3G4	365705	MB, G4	MCF MB G3G4	0.940786	0.948043	TRUE	TRUE	Embryonal - MB G3G4 - G4	1	1	0.999231	MB, G4	0.95185	1	1
206419180176_R06C01	EpicV1	this study	10	Female	Medulloblastoma, non-WNT/non-SHH	MB, G(3|4)	MCF MB G3G4	365713	MB, G4	MCF MB G3G4	0.778439	0.86184	TRUE	TRUE	Embryonal - MB G3G4 - G4	1	1	0.996513	MB, G4	0.945103	1	1
203013220074_R07C01	EpicV1	this study		Female	Medulloblastoma, non-WNT/non-SHH	MB, G(3|4)	MCF MB G3G4	365716	MB, G4	MCF MB G3G4	0.82329	0.858149	TRUE	TRUE	Embryonal - MB G3G4 - G4	1	1	0.998795	MB, G4	0.936795	1	1
205291540189_R02C01	EpicV1	this study	21	Male	Medulloblastoma, non-WNT/non-SHH	MB, G4	MCF MB G3G4	365688	MB, G4	MCF MB G3G4	0.935771	0.955925	TRUE	TRUE	Embryonal - MB G3G4 - G4	1	1	0.998963	MB, G4	0.952454	1	1
205814880087_R05C01	EpicV1	this study	10	Male	Medulloblastoma, non-WNT/non-SHH	MB, G4	MCF MB G3G4	365704	MB, G4	MCF MB G3G4	0.940084	0.959352	TRUE	TRUE	Embryonal - MB G3G4 - G4	1	1	0.998957	MB, G4	0.952799	1	1
201465940044_R03C01	EpicV1	this study	63	Male	Medulloblastoma, SHH-activated and TP53-wildtype	MB, SHH.*	MCF MB SHH	365723	MB, SHH CHL AD	MCF MB SHH	0.789208	0.796672	TRUE	TRUE	Embryonal - MB SHH - CHL AD INF	1	1	0.999756	MB, SHH CHL AD	0.949935	1	1
203020900048_R05C01	EpicV1	this study	37	Male	Medulloblastoma, SHH-activated and TP53-wildtype	MB, SHH.*	MCF MB SHH	365722	MB, SHH CHL AD	MCF MB SHH	0.876054	0.892784	TRUE	TRUE	Embryonal - MB SHH - CHL AD INF	1	1	0.999845	MB, SHH CHL AD	0.952211	1	1
204425710094_R05C01	EpicV1	this study		Female	Medulloblastoma, SHH-activated and TP53-wildtype	MB, SHH.*	MCF MB SHH	365713	MB, SHH CHL AD	MCF MB SHH	0.683421	0.775073	TRUE	TRUE	Embryonal - MB SHH - CHL AD INF	1	1	0.999834	MB, SHH CHL AD	0.947045	1	1
205915530047_R05C01	EpicV1	this study	14	Female	Medulloblastoma, SHH-activated and TP53-wildtype	MB, SHH.*	MCF MB SHH	365681	MB, SHH CHL AD	MCF MB SHH	0.834999	0.864864	TRUE	TRUE	Embryonal - MB SHH - CHL AD INF	1	1	0.999861	MB, SHH CHL AD	0.95224	1	1
203010900150_R06C01	EpicV1	this study	69	Male	Medulloblastoma, SHH-activated and TP53-wildtype	MB, SHH.*	MCF MB SHH	365727	MB, SHH CHL AD	MCF MB SHH	0.871028	0.87749	TRUE	TRUE	Embryonal - MB SHH - CHL AD INF	1	1	0.999816	MB, SHH CHL AD	0.950198	1	1
204339300057_R07C01	EpicV1	this study	2	Female	Medulloblastoma, SHH-activated	MB, SHH.*	MCF MB SHH	365705	MB, SHH INF	MCF MB SHH	0.839672	0.895537	TRUE	TRUE	Embryonal - MB SHH - CHL AD INF	1	1	0.999901	MB, SHH INF	0.950102	1	1
204667540074_R04C01	EpicV1	this study	5	Female	Medulloblastoma, SHH-activated and TP53-wildtype	MB, SHH.*	MCF MB SHH	365702	MB, SHH INF	MCF MB SHH	0.563062	0.817586	TRUE	TRUE	Embryonal - MB SHH - CHL AD INF	1	1	0.99974	MB, SHH INF	0.794071	1	1
206503150048_R01C01	EpicV1	this study	1	Male	Medulloblastoma, SHH-activated and TP53-wildtype	MB, SHH.*	MCF MB SHH	365600	MB, SHH INF	MCF MB SHH	0.912388	0.928035	TRUE	TRUE	Embryonal - MB SHH - CHL AD INF	1	1	0.999829	MB, SHH INF	0.951444	1	1
204316970005_R03C01	EpicV1	this study	28	Female	Medulloblastoma, WNT-activated	MB, WNT	MB, WNT	365706	MB, WNT	MB, WNT	0.914188	0.914188	TRUE	TRUE	Embryonal - MB WNT - WNT	1	1	0.999783	MB, WNT	0.95189	1	1
205041760132_R08C01	EpicV1	this study	11	Male	Medulloblastoma, WNT-activated	MB, WNT	MB, WNT	365597	MB, WNT	MB, WNT	0.898508	0.898508	TRUE	TRUE	Embryonal - MB WNT - WNT	1	1	0.999763	MB, WNT	0.952212	1	1
202787550069_R08C01	EpicV1	this study	27	Male	Medulloblastoma, WNT-activated	MB, WNT	MB, WNT	365707	MB, WNT	MB, WNT	0.891351	0.891351	TRUE	TRUE	Embryonal - MB WNT - WNT	1	1	0.999804	MB, WNT	0.950125	1	1
206152230098_R04C01	EpicV1	this study	73	Male	Melanoma	MELAN	MELAN	365682	MELAN	MELAN	0.322451	0.322451	TRUE	TRUE	Melanocytic - MELAN - MELAN	1	1	0.998008	MELAN	0.43028	1	1
204229190148_R01C01	EpicV1	this study	64	Female	Melanoma	MELAN	MELAN	365694	MELAN	MELAN	0.309909	0.309909	TRUE	TRUE	Melanocytic - MELAN - MELAN	1	1	0.996977	MELAN	0.363406	1	1
206503150006_R03C01	EpicV1	this study	72	Female	Melanoma	MELAN	MELAN	365705	MELAN	MELAN	0.706467	0.706467	TRUE	TRUE	Melanocytic - MELAN - MELAN	1	1	0.999546	MELAN	0.940243	1	1
207015200114_R06C01	EpicV1	this study	54	Male	Melanoma	MELAN	MELAN	365708	MELAN	MELAN	0.726163	0.726163	TRUE	TRUE	Melanocytic - MELAN - MELAN	1	1	0.999718	MELAN	0.939756	1	1
205049770014_R01C01	EpicV1	this study	58	Male	Anaplastic meningioma	MNG	MNG	365705	MNG	MNG	0.87324	0.87324	TRUE	TRUE	Mesenchymal - MNG - MNG	1	1	0.998129	MNG	0.94832	1	1
205828600004_R06C01	EpicV1	this study		Male	Anaplastic meningioma	MNG	MNG	365683	MNG	MNG	0.973053	0.973053	TRUE	TRUE	Mesenchymal - MNG - MNG	1	1	0.999627	MNG	0.952487	1	1
206119350037_R04C01	EpicV1	this study	61	Female	Anaplastic meningioma	MNG	MNG	365697	MNG	MNG	0.934111	0.934111	TRUE	TRUE	Mesenchymal - MNG - MNG	1	1	0.998423	MNG	0.94064	1	1
204964480101_R01C01	EpicV1	this study	42	Male	Atypical meningioma	MNG	MNG	365677	MNG	MNG	0.957493	0.957493	TRUE	TRUE	Mesenchymal - MNG - MNG	1	1	0.999821	MNG	0.952941	1	1
204229190126_R08C01	EpicV1	this study		Male	Atypical meningioma	MNG	MNG	365694	MNG	MNG	0.942504	0.942504	TRUE	TRUE	Mesenchymal - MNG - MNG	1	1	0.999679	MNG	0.951845	1	1
203866300058_R08C01	EpicV1	this study	32	Female	Atypical meningioma	MNG	MNG	365695	MNG	MNG	0.939574	0.939574	TRUE	TRUE	Mesenchymal - MNG - MNG	1	1	0.999604	MNG	0.948434	1	1
205771820056_R04C01	EpicV1	this study	49	Male	Atypical meningioma	MNG	MNG	365698	MNG	MNG	0.968043	0.968043	TRUE	TRUE	Mesenchymal - MNG - MNG	1	1	0.999751	MNG	0.951954	1	1
205828600005_R02C01	EpicV1	this study	38	Female	Atypical meningioma	MNG	MNG	365685	MNG	MNG	0.959377	0.959377	TRUE	TRUE	Mesenchymal - MNG - MNG	1	1	0.999716	MNG	0.949655	1	1
206503150068_R06C01	EpicV1	this study	68	Male	Atypical meningioma	MNG	MNG	365675	MNG	MNG	0.967062	0.967062	TRUE	TRUE	Mesenchymal - MNG - MNG	1	1	0.999814	MNG	0.951753	1	1
204776820085_R02C01	EpicV1	this study	79	Male	Atypical meningioma	MNG	MNG	365703	MNG	MNG	0.952682	0.952682	TRUE	TRUE	Mesenchymal - MNG - MNG	1	1	0.999638	MNG	0.951757	1	1
205771810142_R02C01	EpicV1	this study	53	Female	Atypical meningioma	MNG	MNG	365689	MNG	MNG	0.942238	0.942238	TRUE	TRUE	Mesenchymal - MNG - MNG	1	1	0.999768	MNG	0.951911	1	1
204860510029_R03C01	EpicV1	this study	60	Male	Atypical meningioma	MNG	MNG	365702	MNG	MNG	0.963428	0.963428	TRUE	TRUE	Mesenchymal - MNG - MNG	1	1	0.999792	MNG	0.952529	1	1
205589750027_R07C01	EpicV1	this study	62	Female	Meningioma	MNG	MNG	365699	MNG	MNG	0.902086	0.902086	TRUE	TRUE	Mesenchymal - MNG - MNG	1	1	0.999719	MNG	0.949538	1	1
203866300058_R06C01	EpicV1	this study		Male	Meningioma	MNG	MNG	365716	MNG	MNG	0.85584	0.85584	TRUE	TRUE	Mesenchymal - MNG - MNG	1	1	0.997975	MNG	0.945743	1	1
204808700110_R08C01	EpicV1	this study	81	Female	Meningioma	MNG	MNG	365700	MNG	MNG	0.838799	0.838799	TRUE	TRUE	Mesenchymal - MNG - MNG	1	1	0.995889	MNG	0.939902	1	1
204234660050_R01C01	EpicV1	this study	45	Male	Meningioma	MNG	MNG	365698	MNG	MNG	0.962225	0.962225	TRUE	TRUE	Mesenchymal - MNG - MNG	1	1	0.999777	MNG	0.952089	1	1
203810690133_R04C01	EpicV1	this study	71	Female	Meningioma	MNG	MNG	365679	MNG	MNG	0.936826	0.936826	TRUE	TRUE	Mesenchymal - MNG - MNG	1	1	0.99973	MNG	0.950663	1	1
203810690095_R02C01	EpicV1	this study		Female	Meningioma	MNG	MNG	365715	MNG	MNG	0.919141	0.919141	TRUE	TRUE	Mesenchymal - MNG - MNG	1	1	0.992478	MNG	0.941403	1	1
204930630091_R04C01	EpicV1	this study	68	Female	Meningioma	MNG	MNG	365704	MNG	MNG	0.962521	0.962521	TRUE	TRUE	Mesenchymal - MNG - MNG	1	1	0.999502	MNG	0.952313	1	1
206503150043_R08C01	EpicV1	this study	1	Female	Meningioma	MNG	MNG	365707	MNG	MNG	0.85966	0.85966	TRUE	TRUE	Mesenchymal - MNG - MNG	1	1	0.99855	MNG	0.94469	1	1
205617080146_R06C01	EpicV1	this study	37	Female	Meningioma	MNG	MNG	365653	MNG	MNG	0.773896	0.773896	TRUE	TRUE	Mesenchymal - MNG - MNG	1	1	0.996203	MNG	0.94684	1	1
206999330185_R05C01	EpicV1	this study	56	Male	Meningioma	MNG	MNG	365711	MNG	MNG	0.953294	0.953294	TRUE	TRUE	Mesenchymal - MNG - MNG	1	1	0.998678	MNG	0.950236	1	1
206486300166_R06C01	EpicV1	this study	50	Female	Meningioma	MNG	MNG	365706	MNG	MNG	0.957141	0.957141	TRUE	TRUE	Mesenchymal - MNG - MNG	1	1	0.999748	MNG	0.95137	1	1
206486300166_R08C01	EpicV1	this study	42	Female	Meningioma	MNG	MNG	365702	MNG	MNG	0.959948	0.959948	TRUE	TRUE	Mesenchymal - MNG - MNG	1	1	0.999646	MNG	0.950828	1	1
206486300068_R05C01	EpicV1	this study	45	Female	Meningioma	MNG	MNG	365703	MNG	MNG	0.966797	0.966797	TRUE	TRUE	Mesenchymal - MNG - MNG	1	1	0.999575	MNG	0.951445	1	1
205915530069_R08C01	EpicV1	this study	19	Male	Meningioma	MNG	MNG	365611	MNG	MNG	0.81544	0.81544	TRUE	TRUE	Mesenchymal - MNG - MNG	1	1	0.998204	MNG	0.946517	1	1
206443740177_R06C01	EpicV1	this study	75	Male	Meningioma	MNG	MNG	365697	MNG	MNG	0.96107	0.96107	TRUE	TRUE	Mesenchymal - MNG - MNG	1	1	0.999775	MNG	0.95039	1	1
207166150007_R03C01	EpicV1	this study	66	Female	Meningioma	MNG	MNG	365713	MNG	MNG	0.918512	0.918512	TRUE	TRUE	Mesenchymal - MNG - MNG	1	1	0.999741	MNG	0.949492	1	1
207385100072_R06C01	EpicV1	this study	42	Male	Meningioma	MNG	MNG	365707	MNG	MNG	0.927359	0.927359	TRUE	TRUE	Mesenchymal - MNG - MNG	1	1	0.999727	MNG	0.951061	1	1
207385100072_R04C01	EpicV1	this study	71	Female	Meningioma	MNG	MNG	365715	MNG	MNG	0.957275	0.957275	TRUE	TRUE	Mesenchymal - MNG - MNG	1	1	0.999755	MNG	0.952502	1	1
206687210001_R04C01	EpicV1	this study	82	Female	Meningioma	MNG	MNG	365710	MNG	MNG	0.86694	0.86694	TRUE	TRUE	Mesenchymal - MNG - MNG	1	1	0.999158	MNG	0.950283	1	1
207577170005_R05C01	EpicV1	this study	53	Female	Meningioma	MNG	MNG	365707	MNG	MNG	0.940179	0.940179	TRUE	TRUE	Mesenchymal - MNG - MNG	1	1	0.999503	MNG	0.947376	1	1
207577170112_R07C01	EpicV1	this study	41	Female	Meningioma	MNG	MNG	365707	MNG	MNG	0.965277	0.965277	TRUE	TRUE	Mesenchymal - MNG - MNG	1	1	0.999759	MNG	0.952749	1	1
207309920062_R02C01	EpicV1	this study	61	Male	Meningioma	MNG	MNG	365709	MNG	MNG	0.962485	0.962485	TRUE	TRUE	Mesenchymal - MNG - MNG	1	1	0.999789	MNG	0.952264	1	1
206486300069_R08C01	EpicV1	this study	72	Male	Meningioma	MNG	MNG	365708	MNG	MNG	0.974545	0.974545	TRUE	TRUE	Mesenchymal - MNG - MNG	1	1	0.999782	MNG	0.953046	1	1
206100100005_R05C01	EpicV1	this study	40	Male	Meningioma	MNG	MNG	365699	MNG	MNG	0.940951	0.940951	TRUE	TRUE	Mesenchymal - MNG - MNG	1	1	0.999701	MNG	0.951871	1	1
206503150048_R05C01	EpicV1	this study	78	Male	Meningioma	MNG	MNG	365664	MNG	MNG	0.89082	0.89082	TRUE	TRUE	Mesenchymal - MNG - MNG	1	1	0.999444	MNG	0.950935	1	1
207335100077_R05C01	EpicV1	this study	51	Female	Meningioma	MNG	MNG	365705	MNG	MNG	0.632695	0.632695	TRUE	TRUE	Mesenchymal - MNG - MNG	1	1	0.985257	MNG	0.926704	1	1
207331540088_R03C01	EpicV1	this study	76	Male	Meningioma	MNG	MNG	365711	MNG	MNG	0.966894	0.966894	TRUE	TRUE	Mesenchymal - MNG - MNG	1	1	0.999745	MNG	0.952267	1	1
207513910035_R01C01	EpicV1	this study	81	Male	Meningioma	MNG	MNG	365701	MNG	MNG	0.963607	0.963607	TRUE	TRUE	Mesenchymal - MNG - MNG	1	1	0.999639	MNG	0.951122	1	1
207521860161_R02C01	EpicV1	this study	58	Female	Meningioma	MNG	MNG	365675	MNG	MNG	0.97058	0.97058	TRUE	TRUE	Mesenchymal - MNG - MNG	1	1	0.99969	MNG	0.950644	1	1
207335100077_R06C01	EpicV1	this study	59	Female	Meningioma	MNG	MNG	365712	MNG	MNG	0.935456	0.935456	TRUE	TRUE	Mesenchymal - MNG - MNG	1	1	0.999781	MNG	0.951304	1	1
206486310052_R01C01	EpicV1	this study	81	Female	Meningioma	MNG	MNG	365709	MNG	MNG	0.949666	0.949666	TRUE	TRUE	Mesenchymal - MNG - MNG	1	1	0.999526	MNG	0.952287	1	1
206999330180_R04C01	EpicV1	this study	31	Male	Meningioma	MNG	MNG	365707	MNG	MNG	0.933673	0.933673	TRUE	TRUE	Mesenchymal - MNG - MNG	1	1	0.999707	MNG	0.949746	1	1
205689140053_R01C01	EpicV1	this study	61	Female	Meningioma	MNG	MNG	365693	MNG	MNG	0.965477	0.965477	TRUE	TRUE	Mesenchymal - MNG - MNG	1	1	0.99976	MNG	0.951466	1	1
205814880056_R02C01	EpicV1	this study	74	Male	Meningioma	MNG	MNG	365702	MNG	MNG	0.92475	0.92475	TRUE	TRUE	Mesenchymal - MNG - MNG	1	1	0.999472	MNG	0.948398	1	1
206486300128_R04C01	EpicV1	this study	80	Female	Meningioma	MNG	MNG	365696	MNG	MNG	0.918556	0.918556	TRUE	TRUE	Mesenchymal - MNG - MNG	1	1	0.999377	MNG	0.947926	1	1
206486300107_R03C01	EpicV1	this study	53	Female	Meningioma	MNG	MNG	365707	MNG	MNG	0.971073	0.971073	TRUE	TRUE	Mesenchymal - MNG - MNG	1	1	0.999661	MNG	0.951792	1	1
207335100095_R05C01	EpicV1	this study	79	Male	Meningioma	MNG	MNG	365710	MNG	MNG	0.953199	0.953199	TRUE	TRUE	Mesenchymal - MNG - MNG	1	1	0.999722	MNG	0.952578	1	1
206600570021_R02C01	EpicV1	this study	65	Female	Meningioma	MNG	MNG	365694	MNG	MNG	0.964108	0.964108	TRUE	TRUE	Mesenchymal - MNG - MNG	1	1	0.999784	MNG	0.952465	1	1
205799780079_R01C01	EpicV1	this study	60	Male	Meningioma	MNG	MNG	365631	MNG	MNG	0.973375	0.973375	TRUE	TRUE	Mesenchymal - MNG - MNG	1	1	0.999794	MNG	0.95288	1	1
204229190126_R02C01	EpicV1	this study		Male	Meningioma	MNG	MNG	365715	MNG	MNG	0.909064	0.909064	TRUE	TRUE	Mesenchymal - MNG - MNG	1	1	0.999631	MNG	0.950968	1	1
207513910082_R01C01	EpicV1	this study	36	Male	Meningioma	MNG	MNG	365670	MNG	MNG	0.895851	0.895851	TRUE	TRUE	Mesenchymal - MNG - MNG	1	1	0.999222	MNG	0.948736	1	1
204503540034_R01C01	EpicV1	this study	49	Male	Meningioma	MNG	MNG	365701	MNG	MNG	0.928423	0.928423	TRUE	TRUE	Mesenchymal - MNG - MNG	1	1	0.999746	MNG	0.951136	1	1
206100100029_R02C01	EpicV1	this study	69	Female	Meningioma	MNG	MNG	365678	MNG	MNG	0.9604	0.9604	TRUE	TRUE	Mesenchymal - MNG - MNG	1	1	0.999718	MNG	0.951931	1	1
205689110071_R02C01	EpicV1	this study	41	Male	Papillary tumour of the pineal region	PTPR.*	PTPR.*	365710	PTPR, B	PTPR, B	0.873565	0.873565	TRUE	TRUE	Pineal - PTPR - B	1	1	0.999475	PTPR, B	0.947293	1	1
206100100005_R04C01	EpicV1	this study	9	Female	Papillary tumour of the pineal region	PTPR.*	PTPR.*	365708	PTPR, B	PTPR, B	0.750063	0.750063	TRUE	TRUE	Pineal - PTPR - B	1	1	0.999591	PTPR, B	0.949382	1	1
205046550112_R07C01	EpicV1	this study	58	Female	Papillary tumour of the pineal region	PTPR.*	PTPR.*	365679	PTPR, B	PTPR, B	0.701252	0.701252	TRUE	TRUE	Pineal - PTPR - B	1	1	0.999434	PTPR, B	0.938938	1	1
202995850009_R03C01	EpicV1	this study	34	Male	Cauda equina neuroendocrine tumour	PGG, nC	PGG, nC	365724	PGG, nC	PGG, nC	0.893544	0.893544	TRUE	TRUE	Glio-neuronal - PGG - nC	1	1	0.99971	PGG, nC	0.940183	1	1
202995850006_R02C01	EpicV1	this study	55	Female	Cauda equina neuroendocrine tumour	PGG, nC	PGG, nC	365719	PGG, nC	PGG, nC	0.887561	0.887561	TRUE	TRUE	Glio-neuronal - PGG - nC	1	1	0.999694	PGG, nC	0.935866	1	1
203020780015_R02C01	EpicV1	this study	22	Male	Cauda equina neuroendocrine tumour	PGG, nC	PGG, nC	365722	PGG, nC	PGG, nC	0.902136	0.902136	TRUE	TRUE	Glio-neuronal - PGG - nC	1	1	0.999788	PGG, nC	0.946891	1	1
203072530029_R01C01	EpicV1	this study	28	Female	Cauda equina neuroendocrine tumour	PGG, nC	PGG, nC	365707	PGG, nC	PGG, nC	0.884248	0.884248	TRUE	TRUE	Glio-neuronal - PGG - nC	1	1	0.999661	PGG, nC	0.944591	1	1
202995850006_R07C01	EpicV1	this study	37	Male	Cauda equina neuroendocrine tumour	PGG, nC	PGG, nC	365725	PGG, nC	PGG, nC	0.917461	0.917461	TRUE	TRUE	Glio-neuronal - PGG - nC	1	1	0.999844	PGG, nC	0.946112	1	1
205016910053_R03C01	EpicV1	this study	5	Male	Pineal parenchymal tumour of intermediate differentiation	PIN T, PPT	PIN T, PPT	365699	PIN T, PPT	PIN T, PPT	0.749142	0.749142	TRUE	TRUE	Pineal - PIN T - PPT	1	1	0.998996	PIN T, PPT	0.942717	1	1
204229190073_R06C01	EpicV1	this study	62	Male	Pineal parenchymal tumour of intermediate differentiation	PIN T, PPT	PIN T, PPT	365711	PIN T, PPT	PIN T, PPT	0.711741	0.711741	TRUE	TRUE	Pineal - PIN T - PPT	1	1	0.999458	PIN T, PPT	0.947389	1	1
203808720144_R01C01	EpicV1	this study	21	Female	Pineal parenchymal tumour of intermediate differentiation	PIN T, PPT	PIN T, PPT	365713	PIN T, PPT	PIN T, PPT	0.715132	0.715132	TRUE	TRUE	Pineal - PIN T - PPT	1	1	0.998995	PIN T, PPT	0.949216	1	1
206443740153_R08C01	EpicV1	this study		Male	Pineoblastoma	PIN T, PB.*	PIN T, PB.*	365680	RETB	RETB	0.447251	0.447251	FALSE	FALSE	Pineal - PIN T - PB A	1	1	0.984408	PIN T, PB A	0.865404	1	1
203821710034_R06C01	EpicV1	this study	56	Female	Corticotroph pituitary adenoma	PITAD, ACTH	PITAD, ACTH	365715	PITAD, ACTH	PITAD, ACTH	0.79181	0.79181	TRUE	TRUE	Sella - PITAD ACTH - ACTH	1	1	0.999216	PITAD, ACTH	0.942111	1	1
205832320128_R03C01	EpicV1	this study	62	Male	Densely granulated somatotroph pituitary adenoma	PITAD, STH DNS.*	PITAD, STH DNS.*	365701	PITAD, STH DNS A	PITAD, STH DNS A	0.237555	0.237555	TRUE	TRUE	Sella - PITAD STH - STH DNS A	1	1	0.992812	PITAD, STH DNS A	0.849965	1	1
206486300051_R03C01	EpicV1	this study	61	Female	Somatotroph pituitary adenoma	PITAD, STH.*	PITAD, STH.*	365709	PITAD, STH DNS B	PITAD, STH DNS B	0.185075	0.185075	TRUE	TRUE	Sella - PITAD STH - STH DNS B	1	1	0.943853	PITAD, STH DNS B	0.104699	1	1
205832310017_R03C01	EpicV1	this study	51	Male	Somatotroph pituitary adenoma	PITAD, STH.*	PITAD, STH.*	365679	PITAD, STH DNS B	PITAD, STH DNS B	0.548787	0.548787	TRUE	TRUE	Sella - PITAD STH - STH DNS B	1	1	0.999778	PITAD, STH DNS B	0.945184	1	1
206486300107_R01C01	EpicV1	this study	56	Male	Sparsely granulated somatotroph pituitary adenoma	PITAD, STH SPA	PITAD, STH SPA	365698	PITAD, STH SPA	PITAD, STH SPA	0.785676	0.785676	TRUE	TRUE	Sella - PITAD STH - STH SPA	1	1	0.9993	PITAD, STH SPA	0.915497	1	1
205735150124_R01C01	EpicV1	this study	48	Male	Atypical choroid plexus papilloma	PLEX.*	MCF PLEX T	365687	PLEX, AD	MCF PLEX T	0.787364	0.81861	TRUE	TRUE	Plexus - PLEX - AD	1	1	0.99848	PLEX, AD	0.941215	1	1
205041760028_R06C01	EpicV1	this study	39	Female	Choroid plexus papilloma	PLEX.*	MCF PLEX T	365706	PLEX, AD	MCF PLEX T	0.644508	0.684888	TRUE	TRUE	Plexus - PLEX - AD	1	1	0.997977	PLEX, AD	0.939572	1	1
206600570024_R04C01	EpicV1	this study	58	Female	Choroid plexus papilloma	PLEX.*	MCF PLEX T	365693	PLEX, AD	MCF PLEX T	0.777745	0.833935	TRUE	TRUE	Plexus - PLEX - AD	1	1	0.998025	PLEX, AD	0.941822	1	1
205096370115_R02C01	EpicV1	this study	3	Male	Choroid plexus carcinoma	PLEX, PED B	MCF PLEX T	365704	PLEX, PED B	MCF PLEX T	0.896394	0.904054	TRUE	TRUE	Plexus - PLEX - PED B	1	1	0.999442	PLEX, PED B	0.945709	1	1
203810690011_R01C01	EpicV1	this study	65	Female	Schwannoma	SCHW	SCHW	365719	SCHW	SCHW	0.869512	0.869512	TRUE	TRUE	Nerve - SCHW - SCHW	1	1	0.999138	SCHW	0.942069	1	1
206600570019_R07C01	EpicV1	this study	21	Male	Schwannoma	SCHW	SCHW	365705	CONTR, REACT	CONTR, REACT	0.21615	0.21615	FALSE	FALSE	Control - CONTR - REACT	0	0	0.891908	CONTR, REACT	0.153747	0	0
206152230098_R02C01	EpicV1	this study	34	Male	Schwannoma	SCHW	SCHW	365690	SCHW	SCHW	0.536759	0.536759	TRUE	TRUE	Nerve - SCHW - SCHW	1	1	0.996546	SCHW	0.877953	1	1
205828600101_R08C01	EpicV1	this study	65	Female	Schwannoma	SCHW	SCHW	365689	SCHW	SCHW	0.334373	0.334373	TRUE	TRUE	Nerve - SCHW - SCHW	1	1	0.993046	SCHW	0.815599	1	1
206238130124_R01C01	EpicV1	this study	57	Female	Schwannoma	SCHW	SCHW	365708	SCHW	SCHW	0.594205	0.594205	TRUE	TRUE	Nerve - SCHW - SCHW	1	1	0.997766	SCHW	0.909569	1	1
204088040016_R08C01	EpicV1	this study		Male	Schwannoma	SCHW	SCHW	365565	SCHW	SCHW	0.471148	0.471148	TRUE	TRUE	Nerve - SCHW - SCHW	1	1	0.989234	SCHW	0.538355	1	1
207521860168_R03C01	EpicV1	this study	11	Female	Solitary fibrous tumour	SFT HMPC|SFT	SFT HMPC|SFT	365678	SFT HMPC	SFT HMPC	0.589127	0.589127	TRUE	TRUE	Mesenchymal - SFT HMPC - SFT HMPC	1	1	0.999084	SFT HMPC	0.921737	1	1
205814880056_R07C01	EpicV1	this study	52	Male	Solitary fibrous tumour	SFT HMPC|SFT	SFT HMPC|SFT	365715	SFT HMPC	SFT HMPC	0.516811	0.516811	TRUE	TRUE	Mesenchymal - SFT HMPC - SFT HMPC	1	1	0.999619	SFT HMPC	0.932116	1	1
203866300081_R04C01	EpicV1	this study	49	Male	Subependymoma	SUBEPN, PF	SUBEPN, PF	365721	SUBEPN, PF	SUBEPN, PF	0.740361	0.740361	TRUE	TRUE	Ependymal - SUBEPN - ALL	1	1	0.999321	SUBEPN, PF	0.95016	1	1
205041760083_R07C01	EpicV1	this study	37	Male	Subependymoma	SUBEPN, PF	SUBEPN, PF	365701	SUBEPN, PF	SUBEPN, PF	0.779976	0.779976	TRUE	TRUE	Ependymal - SUBEPN - ALL	1	1	0.999189	SUBEPN, PF	0.95197	1	1
205096370110_R01C01	EpicV1	this study	66	Male	Subependymoma	SUBEPN, PF	SUBEPN, PF	365711	SUBEPN, PF	SUBEPN, PF	0.808913	0.808913	TRUE	TRUE	Ependymal - SUBEPN - ALL	1	1	0.999248	SUBEPN, PF	0.951483	1	1
203867050048_R04C01	EpicV1	this study		Male	Subependymoma	SUBEPN, PF	SUBEPN, PF	365717	SUBEPN, PF	SUBEPN, PF	0.714219	0.714219	TRUE	TRUE	Ependymal - SUBEPN - ALL	1	1	0.999073	SUBEPN, PF	0.951166	1	1
203821710038_R02C01	EpicV1	this study	34	Male	Subependymoma	SUBEPN, PF	SUBEPN, PF	365718	SUBEPN, PF	SUBEPN, PF	0.682709	0.682709	TRUE	TRUE	Ependymal - SUBEPN - ALL	1	1	0.998369	SUBEPN, PF	0.94912	1	1
204860510029_R02C01	EpicV1	this study	57	Male	Subependymoma	SUBEPN, PF	SUBEPN, PF	365705	SUBEPN, PF	SUBEPN, PF	0.63365	0.63365	TRUE	TRUE	Ependymal - SUBEPN - ALL	1	1	0.998758	SUBEPN, PF	0.942898	1	1
203821710014_R03C01	EpicV1	this study	29	Male	Subependymoma	SUBEPN, PF	SUBEPN, PF	365722	SUBEPN, PF	SUBEPN, PF	0.772371	0.772371	TRUE	TRUE	Ependymal - SUBEPN - ALL	1	1	0.999341	SUBEPN, PF	0.951327	1	1
202790040014_R06C01	EpicV1	this study		Male	Subependymoma	SUBEPN, (ST|PF)	SUBEPN, (ST|PF)	365716	SUBEPN, PF	SUBEPN, PF	0.791914	0.791914	TRUE	TRUE	Ependymal - SUBEPN - ALL	1	1	0.999296	SUBEPN, PF	0.952303	1	1
206439840040_R06C01	EpicV1	this study	57	Male	Subependymoma	SUBEPN, PF	SUBEPN, PF	365708	SUBEPN, PF	SUBEPN, PF	0.670731	0.670731	TRUE	TRUE	Ependymal - SUBEPN - ALL	1	1	0.997829	SUBEPN, PF	0.941501	1	1
205915530047_R08C01	EpicV1	this study	23	Female	Subependymoma	SUBEPN, PF	SUBEPN, PF	365668	SUBEPN, PF	SUBEPN, PF	0.730482	0.730482	TRUE	TRUE	Ependymal - SUBEPN - ALL	1	1	0.999192	SUBEPN, PF	0.950085	1	1
207166150139_R02C01	EpicV1	this study	80	Female	Subependymoma	SUBEPN, PF	SUBEPN, PF	365702	SUBEPN, PF	SUBEPN, PF	0.747392	0.747392	TRUE	TRUE	Ependymal - SUBEPN - ALL	1	1	0.999269	SUBEPN, PF	0.948671	1	1
206178930022_R08C01	EpicV1	this study	56	Male	Subependymoma	SUBEPN, PF	SUBEPN, PF	365698	SUBEPN, PF	SUBEPN, PF	0.826446	0.826446	TRUE	TRUE	Ependymal - SUBEPN - ALL	1	1	0.999193	SUBEPN, PF	0.951214	1	1
207166150139_R07C01	EpicV1	this study	42	Male	Subependymoma	SUBEPN.*	SUBEPN.*	365712	SUBEPN, PF	SUBEPN, PF	0.700781	0.700781	TRUE	TRUE	Ependymal - SUBEPN - ALL	1	1	0.997604	SUBEPN, PF	0.9451	1	1
206486300125_R02C01	EpicV1	this study	72	Female	Subependymoma	SUBEPN, PF	SUBEPN, PF	365683	SUBEPN, PF	SUBEPN, PF	0.650777	0.650777	TRUE	TRUE	Ependymal - SUBEPN - ALL	1	1	0.998964	SUBEPN, PF	0.944417	1	1
205832310023_R07C01	EpicV1	this study	38	Male	Subependymoma	SUBEPN, PF	SUBEPN, PF	365693	SUBEPN, PF	SUBEPN, PF	0.792765	0.792765	TRUE	TRUE	Ependymal - SUBEPN - ALL	1	1	0.999079	SUBEPN, PF	0.952303	1	1
205689110069_R01C01	EpicV1	this study	57	Male	Spinal ependymoma	EPN, SPINE	EPN, SPINE	365646	SUBEPN, SPINE	SUBEPN, SPINE	0.200295	0.200295	FALSE	FALSE	Ependymal - SUBEPN - ALL	0	0	0.99969	SUBEPN, SPINE	0.943375	0	0
203028210063_R08C01	EpicV1	this study	54	Male	Subependymoma	SUBEPN, SPINE	SUBEPN, SPINE	365690	SUBEPN, PF	SUBEPN, PF	0.14561	0.14561	FALSE	FALSE	Ependymal - SUBEPN - ALL	1	1	0.998801	SUBEPN, SPINE	0.900274	1	1
205041750149_R01C01	EpicV1	this study	60	Male	Subependymoma	SUBEPN, SPINE	SUBEPN, SPINE	365697	SUBEPN, SPINE	SUBEPN, SPINE	0.166258	0.166258	TRUE	TRUE	Ependymal - SUBEPN - ALL	1	1	0.999429	SUBEPN, SPINE	0.940295	1	1
206486300176_R04C01	EpicV1	this study	51	Female	Subependymoma	SUBEPN, SPINE	SUBEPN, SPINE	365702	SUBEPN, PF	SUBEPN, PF	0.107409	0.107409	FALSE	FALSE	Ependymal - SUBEPN - ALL	1	1	0.99864	SUBEPN, SPINE	0.850476	1	1
203867050020_R02C01	EpicV1	this study	60	Female	Subependymoma	SUBEPN, ST	SUBEPN, ST	365712	SUBEPN, ST	SUBEPN, ST	0.252381	0.252381	TRUE	TRUE	Ependymal - SUBEPN - ALL	1	1	0.994603	SUBEPN, ST	0.64744	1	1
207513910087_R01C01	EpicV1	this study	47	Female	Subependymoma	SUBEPN, ST	SUBEPN, ST	365694	SUBEPN, ST	SUBEPN, ST	0.518497	0.518497	TRUE	TRUE	Ependymal - SUBEPN - ALL	1	1	0.999539	SUBEPN, ST	0.946692	1	1
9444375028_R03C02	450K	Capper et al., Nature 2018	7	male	Medulloblastoma, genetically defined, group 3	MB, G3	MCF MB G3G4	366252	MB, G3	MCF MB G3G4	0.924389	0.936405	TRUE	TRUE	Embryonal - MB G3G4 - G3	1	1	0.999331	MB, G3	0.951784	1	1
9741950095_R01C02	450K	Capper et al., Nature 2018	6	male	Medulloblastoma, genetically defined, group 3	MB, G3	MCF MB G3G4	366257	MB, G3	MCF MB G3G4	0.8955	0.897921	TRUE	TRUE	Embryonal - MB G3G4 - G3	1	1	0.999365	MB, G3	0.947959	1	1
9741950085_R06C02	450K	Capper et al., Nature 2018	9	female	Medulloblastoma, genetically defined, group 3	MB, G3	MCF MB G3G4	366260	MB, G3	MCF MB G3G4	0.943498	0.954481	TRUE	TRUE	Embryonal - MB G3G4 - G3	1	1	0.99934	MB, G3	0.952399	1	1
3998523031_R01C01	450K	Capper et al., Nature 2018	2	male	Medulloblastoma, genetically defined, group 3	MB, G3	MCF MB G3G4	366257	MB, G3	MCF MB G3G4	0.876619	0.90284	TRUE	TRUE	Embryonal - MB G3G4 - G3	1	1	0.998092	MB, G3	0.950047	1	1
3999834067_R02C02	450K	Capper et al., Nature 2018	8	male	Medulloblastoma, genetically defined, group 3	MB, G3	MCF MB G3G4	366259	MB, G3	MCF MB G3G4	0.943303	0.948144	TRUE	TRUE	Embryonal - MB G3G4 - G3	1	1	0.999307	MB, G3	0.952844	1	1
9741950008_R05C01	450K	Capper et al., Nature 2018	9	male	Medulloblastoma, genetically defined, group 3	MB, G3	MCF MB G3G4	366227	MB, G4	MCF MB G3G4	0.479443	0.838471	FALSE	TRUE	Embryonal - MB G3G4 - G3	1	1	0.988262	MB, G3	0.554205	1	1
3999100101_R02C01	450K	Capper et al., Nature 2018	9	male	Medulloblastoma, genetically defined, group 3	MB, G3	MCF MB G3G4	366256	MB, G3	MCF MB G3G4	0.829212	0.832071	TRUE	TRUE	Embryonal - MB G3G4 - G3	1	1	0.998398	MB, G3	0.948478	1	1
9340996058_R01C01	450K	Capper et al., Nature 2018	14	not available	Medulloblastoma, genetically defined, group 3	MB, G3	MCF MB G3G4	366251	MB, G3	MCF MB G3G4	0.790247	0.82074	TRUE	TRUE	Embryonal - MB G3G4 - G3	1	1	0.999309	MB, G3	0.950678	1	1
200406080086_R04C01	450K	Capper et al., Nature 2018	3	male	Medulloblastoma, genetically defined, group 3	MB, G3	MCF MB G3G4	366252	MB, G3	MCF MB G3G4	0.940952	0.946249	TRUE	TRUE	Embryonal - MB G3G4 - G3	1	1	0.999077	MB, G3	0.952257	1	1
9406921148_R06C02	450K	Capper et al., Nature 2018	5	male	Medulloblastoma, genetically defined, group 3	MB, G3	MCF MB G3G4	366260	MB, G3	MCF MB G3G4	0.954785	0.960786	TRUE	TRUE	Embryonal - MB G3G4 - G3	1	1	0.999361	MB, G3	0.951932	1	1
9426021175_R05C01	450K	Capper et al., Nature 2018	9	male	Medulloblastoma, genetically defined, group 3	MB, G3	MCF MB G3G4	366259	MB, G3	MCF MB G3G4	0.890451	0.901957	TRUE	TRUE	Embryonal - MB G3G4 - G3	1	1	0.99896	MB, G3	0.950507	1	1
3999834098_R04C01	450K	Capper et al., Nature 2018	8	male	Medulloblastoma, genetically defined, group 4	MB, G4	MCF MB G3G4	366261	MB, G4	MCF MB G3G4	0.449262	0.885524	TRUE	TRUE	Embryonal - MB G3G4 - G3	0	1	0.99383	MB, G3	0.762325	0	1
9855358001_R03C02	450K	Capper et al., Nature 2018	4	female	Medulloblastoma, genetically defined, group 4	MB, G4	MCF MB G3G4	366261	MB, G3	MCF MB G3G4	0.638415	0.884991	FALSE	TRUE	Embryonal - MB G3G4 - G3	0	1	0.994441	MB, G3	0.79393	0	1
3999078120_R03C01	450K	Capper et al., Nature 2018	3	female	Medulloblastoma, genetically defined, group 3	MB, G3	MCF MB G3G4	366252	MB, G3	MCF MB G3G4	0.954809	0.958099	TRUE	TRUE	Embryonal - MB G3G4 - G3	1	1	0.999215	MB, G3	0.951925	1	1
9297949046_R04C01	450K	Capper et al., Nature 2018	5	male	Medulloblastoma, genetically defined, group 3	MB, G3	MCF MB G3G4	366259	MB, G3	MCF MB G3G4	0.951974	0.955256	TRUE	TRUE	Embryonal - MB G3G4 - G3	1	1	0.999365	MB, G3	0.952443	1	1
3999875073_R01C02	450K	Capper et al., Nature 2018	4	male	Medulloblastoma, genetically defined, group 3	MB, G3	MCF MB G3G4	366256	MB, G3	MCF MB G3G4	0.949809	0.952456	TRUE	TRUE	Embryonal - MB G3G4 - G3	1	1	0.999374	MB, G3	0.952469	1	1
3998920120_R02C01	450K	Capper et al., Nature 2018	4	male	Medulloblastoma, genetically defined, group 3	MB, G3	MCF MB G3G4	366256	MB, G3	MCF MB G3G4	0.824906	0.830958	TRUE	TRUE	Embryonal - MB G3G4 - G3	1	1	0.999275	MB, G3	0.950476	1	1
9305651146_R01C01	450K	Capper et al., Nature 2018	2	not available	Medulloblastoma, genetically defined, group 3	MB, G3	MCF MB G3G4	366249	MB, G3	MCF MB G3G4	0.825091	0.844609	TRUE	TRUE	Embryonal - MB G3G4 - G3	1	1	0.999103	MB, G3	0.950722	1	1
3998523058_R02C01	450K	Capper et al., Nature 2018	6	female	Medulloblastoma, genetically defined, group 3	MB, G3	MCF MB G3G4	366256	MB, G3	MCF MB G3G4	0.705439	0.755457	TRUE	TRUE	Embryonal - MB G3G4 - G3	1	1	0.993364	MB, G3	0.946509	1	1
9855358026_R06C02	450K	Capper et al., Nature 2018	25	female	Anaplastic astrocytoma, IDH-mutant	A IDH	MCF IDH GLM	366252	A IDH	MCF IDH GLM	0.568512	0.803373	TRUE	TRUE	Glioma IDH - A IDH - A IDH	1	1	0.992778	A IDH	0.946092	1	1
9406921070_R01C01	450K	Capper et al., Nature 2018	62	female	Diffuse astrocytoma, IDH-mutant	A IDH	MCF IDH GLM	366261	A IDH	MCF IDH GLM	0.513571	0.790721	TRUE	TRUE	Glioma IDH - A IDH - A IDH	1	1	0.982982	A IDH	0.84107	1	1
3998523030_R04C02	450K	Capper et al., Nature 2018	43	male	Anaplastic astrocytoma, IDH-mutant	A IDH	MCF IDH GLM	366261	A IDH	MCF IDH GLM	0.566082	0.814556	TRUE	TRUE	Glioma IDH - A IDH - A IDH	1	1	0.992315	A IDH	0.950626	1	1
3999095104_R04C01	450K	Capper et al., Nature 2018	31	male	Anaplastic astrocytoma, IDH-mutant	A IDH, HG	MCF IDH GLM	366261	A IDH	MCF IDH GLM	0.473551	0.737083	FALSE	TRUE	Glioma IDH - A IDH - A IDH	0	1	0.934675	A IDH, HG	0.468877	1	1
9534104007_R06C02	450K	Capper et al., Nature 2018	29	male	Diffuse astrocytoma, IDH-mutant	A IDH	MCF IDH GLM	366263	A IDH	MCF IDH GLM	0.524412	0.813562	TRUE	TRUE	Glioma IDH - A IDH - A IDH	1	1	0.981156	A IDH	0.932522	1	1
9969477057_R01C01	450K	Capper et al., Nature 2018	21	female	Anaplastic astrocytoma, IDH-mutant	A IDH	MCF IDH GLM	366252	A IDH	MCF IDH GLM	0.618085	0.799719	TRUE	TRUE	Glioma IDH - A IDH - A IDH	1	1	0.98341	A IDH	0.946003	1	1
3999078123_R01C01	450K	Capper et al., Nature 2018	55	female	Diffuse astrocytoma, IDH-mutant	A IDH	MCF IDH GLM	366260	A IDH	MCF IDH GLM	0.482859	0.811556	TRUE	TRUE	Glioma IDH - A IDH - A IDH	1	1	0.976594	A IDH	0.829745	1	1
3998998164_R02C02	450K	Capper et al., Nature 2018	30	female	Anaplastic astrocytoma, IDH-mutant	A IDH	MCF IDH GLM	366256	A IDH	MCF IDH GLM	0.574877	0.805363	TRUE	TRUE	Glioma IDH - A IDH - A IDH	1	1	0.99195	A IDH	0.946665	1	1
200406080086_R01C02	450K	Capper et al., Nature 2018	29	male	Anaplastic astrocytoma, IDH-mutant	A IDH	MCF IDH GLM	366260	A IDH	MCF IDH GLM	0.655178	0.825455	TRUE	TRUE	Glioma IDH - A IDH - A IDH	1	1	0.993446	A IDH	0.950482	1	1
3999875071_R04C02	450K	Capper et al., Nature 2018	42	male	Diffuse astrocytoma, IDH-mutant	A IDH	MCF IDH GLM	366255	A IDH	MCF IDH GLM	0.460779	0.794388	TRUE	TRUE	Glioma IDH - A IDH - A IDH	1	1	0.98412	A IDH	0.844797	1	1
9878820123_R05C01	450K	Capper et al., Nature 2018	34	female	Diffuse astrocytoma, IDH-mutant	A IDH	MCF IDH GLM	366250	A IDH	MCF IDH GLM	0.630002	0.80674	TRUE	TRUE	Glioma IDH - A IDH - A IDH	1	1	0.992143	A IDH	0.946931	1	1
9721366149_R06C01	450K	Capper et al., Nature 2018	36	male	Anaplastic astrocytoma, IDH-mutant	A IDH	MCF IDH GLM	366258	A IDH	MCF IDH GLM	0.501453	0.784865	TRUE	TRUE	Glioma IDH - A IDH - A IDH	1	1	0.991824	A IDH	0.926665	1	1
101178130118_R01C01	450K	Capper et al., Nature 2018	57	male	Diffuse astrocytoma, IDH-mutant	A IDH	MCF IDH GLM	366256	A IDH	MCF IDH GLM	0.509822	0.799771	TRUE	TRUE	Glioma IDH - A IDH - A IDH	1	1	0.991024	A IDH	0.885653	1	1
9406921149_R03C01	450K	Capper et al., Nature 2018	29	female	Diffuse astrocytoma, IDH-mutant	A IDH	MCF IDH GLM	366259	A IDH	MCF IDH GLM	0.530652	0.808036	TRUE	TRUE	Glioma IDH - A IDH - A IDH	1	1	0.989458	A IDH	0.93914	1	1
3999543050_R05C02	450K	Capper et al., Nature 2018	26	male	Diffuse astrocytoma, IDH-mutant	A IDH	MCF IDH GLM	366255	A IDH	MCF IDH GLM	0.619546	0.81605	TRUE	TRUE	Glioma IDH - A IDH - A IDH	1	1	0.990338	A IDH	0.948366	1	1
200486890026_R04C01	450K	Capper et al., Nature 2018	50	female	Anaplastic astrocytoma, IDH-mutant	A IDH	MCF IDH GLM	366257	A IDH	MCF IDH GLM	0.624737	0.791241	TRUE	TRUE	Glioma IDH - A IDH - A IDH	1	1	0.992135	A IDH	0.9433	1	1
9444375028_R06C01	450K	Capper et al., Nature 2018	60	male	Anaplastic astrocytoma, IDH-mutant	A IDH	MCF IDH GLM	366259	A IDH	MCF IDH GLM	0.489671	0.718985	TRUE	TRUE	Glioma IDH - A IDH - A IDH	1	1	0.979365	A IDH	0.821108	1	1
9513149129_R04C01	450K	Capper et al., Nature 2018	32	male	Anaplastic astrocytoma, IDH-mutant	A IDH	MCF IDH GLM	366259	A IDH	MCF IDH GLM	0.444973	0.741337	TRUE	TRUE	Glioma IDH - A IDH - A IDH	1	1	0.935353	A IDH	0.749095	1	1
9878827225_R06C02	450K	Capper et al., Nature 2018	26	male	Diffuse astrocytoma, IDH-mutant	A IDH	MCF IDH GLM	366257	A IDH	MCF IDH GLM	0.645765	0.771092	TRUE	TRUE	Glioma IDH - A IDH - A IDH	1	1	0.991219	A IDH	0.945391	1	1
9878820018_R05C01	450K	Capper et al., Nature 2018	26	female	Anaplastic astrocytoma, IDH-mutant	A IDH	MCF IDH GLM	366240	A IDH	MCF IDH GLM	0.599435	0.790558	TRUE	TRUE	Glioma IDH - A IDH - A IDH	1	1	0.991326	A IDH	0.940619	1	1
3999834094_R02C02	450K	Capper et al., Nature 2018	31	female	Anaplastic astrocytoma, IDH-mutant	A IDH	MCF IDH GLM	366244	A IDH	MCF IDH GLM	0.485371	0.756365	TRUE	TRUE	Glioma IDH - A IDH - A IDH	1	1	0.980237	A IDH	0.857304	1	1
9855358001_R02C02	450K	Capper et al., Nature 2018	41	female	Anaplastic astrocytoma, IDH-mutant	A IDH	MCF IDH GLM	366261	A IDH	MCF IDH GLM	0.502845	0.800952	TRUE	TRUE	Glioma IDH - A IDH - A IDH	1	1	0.985112	A IDH	0.914405	1	1
9969477022_R01C02	450K	Capper et al., Nature 2018	31	male	Anaplastic astrocytoma, IDH-mutant	A IDH	MCF IDH GLM	366259	A IDH	MCF IDH GLM	0.60045	0.809787	TRUE	TRUE	Glioma IDH - A IDH - A IDH	1	1	0.993978	A IDH	0.948256	1	1
9420867122_R01C02	450K	Capper et al., Nature 2018	46	female	Diffuse astrocytoma, IDH-mutant	A IDH	MCF IDH GLM	366210	A IDH	MCF IDH GLM	0.547162	0.788571	TRUE	TRUE	Glioma IDH - A IDH - A IDH	1	1	0.987021	A IDH	0.941239	1	1
3998567088_R03C01	450K	Capper et al., Nature 2018	18	female	Anaplastic astrocytoma, IDH-mutant	A IDH	MCF IDH GLM	366256	A IDH	MCF IDH GLM	0.615412	0.782612	TRUE	TRUE	Glioma IDH - A IDH - A IDH	1	1	0.992347	A IDH	0.934975	1	1
9534104007_R02C01	450K	Capper et al., Nature 2018	26	male	Diffuse astrocytoma, IDH-mutant	A IDH	MCF IDH GLM	366261	A IDH	MCF IDH GLM	0.642918	0.827029	TRUE	TRUE	Glioma IDH - A IDH - A IDH	1	1	0.989472	A IDH	0.949773	1	1
3999875056_R01C02	450K	Capper et al., Nature 2018	30	female	Anaplastic astrocytoma, IDH-mutant	A IDH	MCF IDH GLM	366261	A IDH	MCF IDH GLM	0.586303	0.803689	TRUE	TRUE	Glioma IDH - A IDH - A IDH	1	1	0.987547	A IDH	0.936654	1	1
200397540002_R03C02	450K	Capper et al., Nature 2018	46	male	Anaplastic astrocytoma, IDH-mutant	A IDH	MCF IDH GLM	366262	A IDH	MCF IDH GLM	0.494269	0.779132	TRUE	TRUE	Glioma IDH - A IDH - A IDH	1	1	0.990931	A IDH	0.908686	1	1
9969477058_R01C01	450K	Capper et al., Nature 2018	31	female	Anaplastic astrocytoma, IDH-mutant	A IDH	MCF IDH GLM	366257	A IDH	MCF IDH GLM	0.496677	0.810688	TRUE	TRUE	Glioma IDH - A IDH - A IDH	1	1	0.985577	A IDH	0.929173	1	1
3999095103_R04C02	450K	Capper et al., Nature 2018	49	male	Diffuse astrocytoma, IDH-mutant	A IDH	MCF IDH GLM	366258	A IDH	MCF IDH GLM	0.595079	0.801794	TRUE	TRUE	Glioma IDH - A IDH - A IDH	1	1	0.989075	A IDH	0.939323	1	1
9969477101_R06C01	450K	Capper et al., Nature 2018	40	male	Anaplastic astrocytoma, IDH-mutant	A IDH	MCF IDH GLM	366260	A IDH	MCF IDH GLM	0.566844	0.815552	TRUE	TRUE	Glioma IDH - A IDH - A IDH	1	1	0.992274	A IDH	0.945554	1	1
3999834068_R05C02	450K	Capper et al., Nature 2018	27	male	Anaplastic astrocytoma, IDH-mutant	A IDH	MCF IDH GLM	366257	A IDH	MCF IDH GLM	0.43643	0.739214	TRUE	TRUE	Glioma IDH - A IDH - A IDH	1	1	0.979422	A IDH	0.752498	1	1
10006823022_R04C02	450K	Capper et al., Nature 2018	51	female	Anaplastic astrocytoma, IDH-mutant	A IDH	MCF IDH GLM	366262	A IDH	MCF IDH GLM	0.520483	0.802802	TRUE	TRUE	Glioma IDH - A IDH - A IDH	1	1	0.989171	A IDH	0.920288	1	1
9878820140_R01C01	450K	Capper et al., Nature 2018	34	male	Anaplastic astrocytoma, IDH-mutant	A IDH	MCF IDH GLM	366259	A IDH	MCF IDH GLM	0.491186	0.785843	TRUE	TRUE	Glioma IDH - A IDH - A IDH	1	1	0.989392	A IDH	0.917821	1	1
3998920147_R01C02	450K	Capper et al., Nature 2018	29	female	Diffuse astrocytoma, IDH-mutant	A IDH	MCF IDH GLM	366260	A IDH	MCF IDH GLM	0.563389	0.809729	TRUE	TRUE	Glioma IDH - A IDH - A IDH	1	1	0.989658	A IDH	0.859516	1	1
3998909174_R03C02	450K	Capper et al., Nature 2018	30	female	Anaplastic astrocytoma, IDH-mutant	A IDH	MCF IDH GLM	366238	A IDH	MCF IDH GLM	0.616063	0.819832	TRUE	TRUE	Glioma IDH - A IDH - A IDH	1	1	0.990938	A IDH	0.93343	1	1
3999834003_R06C02	450K	Capper et al., Nature 2018	46	male	Anaplastic astrocytoma, IDH-mutant	A IDH	MCF IDH GLM	366247	A IDH	MCF IDH GLM	0.459209	0.797443	TRUE	TRUE	Glioma IDH - A IDH - A IDH	1	1	0.990305	A IDH	0.911489	1	1
9553932008_R03C02	450K	Capper et al., Nature 2018	38	female	Diffuse astrocytoma, IDH-mutant	A IDH	MCF IDH GLM	366260	A IDH	MCF IDH GLM	0.532113	0.813887	TRUE	TRUE	Glioma IDH - A IDH - A IDH	1	1	0.990495	A IDH	0.925474	1	1
9741950025_R06C01	450K	Capper et al., Nature 2018	34	female	Anaplastic astrocytoma, IDH-mutant	A IDH	MCF IDH GLM	366261	A IDH	MCF IDH GLM	0.610611	0.818373	TRUE	TRUE	Glioma IDH - A IDH - A IDH	1	1	0.993453	A IDH	0.950489	1	1
10006823155_R01C02	450K	Capper et al., Nature 2018	34	male	Anaplastic astrocytoma, IDH-mutant	A IDH	MCF IDH GLM	366261	A IDH	MCF IDH GLM	0.503931	0.77337	TRUE	TRUE	Glioma IDH - A IDH - A IDH	1	1	0.987229	A IDH	0.942857	1	1
3999078119_R06C02	450K	Capper et al., Nature 2018	28	female	Anaplastic astrocytoma, IDH-mutant	A IDH	MCF IDH GLM	366260	A IDH	MCF IDH GLM	0.598195	0.813025	TRUE	TRUE	Glioma IDH - A IDH - A IDH	1	1	0.991276	A IDH	0.941548	1	1
3998523057_R04C01	450K	Capper et al., Nature 2018	40	female	Diffuse astrocytoma, IDH-mutant	A IDH	MCF IDH GLM	366231	A IDH	MCF IDH GLM	0.519283	0.740283	TRUE	TRUE	Glioma IDH - A IDH - A IDH	1	1	0.960032	A IDH	0.887279	1	1
3999875055_R06C02	450K	Capper et al., Nature 2018	39	female	Diffuse astrocytoma, IDH-mutant	A IDH	MCF IDH GLM	366256	A IDH	MCF IDH GLM	0.508178	0.798382	TRUE	TRUE	Glioma IDH - A IDH - A IDH	1	1	0.985441	A IDH	0.923384	1	1
9513149129_R02C01	450K	Capper et al., Nature 2018	49	female	Anaplastic astrocytoma, IDH-mutant	A IDH	MCF IDH GLM	366257	A IDH	MCF IDH GLM	0.60351	0.811351	TRUE	TRUE	Glioma IDH - A IDH - A IDH	1	1	0.993621	A IDH	0.950435	1	1
9647455233_R06C02	450K	Capper et al., Nature 2018	28	male	Anaplastic astrocytoma, IDH-mutant	A IDH	MCF IDH GLM	366261	A IDH	MCF IDH GLM	0.570927	0.817433	TRUE	TRUE	Glioma IDH - A IDH - A IDH	1	1	0.992774	A IDH	0.948265	1	1
9969477107_R06C02	450K	Capper et al., Nature 2018	48	female	Diffuse astrocytoma, IDH-mutant	A IDH	MCF IDH GLM	366235	A IDH	MCF IDH GLM	0.580715	0.797525	TRUE	TRUE	Glioma IDH - A IDH - A IDH	1	1	0.990056	A IDH	0.612291	1	1
3998920120_R01C01	450K	Capper et al., Nature 2018	29	male	Anaplastic astrocytoma, IDH-mutant	A IDH	MCF IDH GLM	366196	A IDH	MCF IDH GLM	0.530729	0.686058	TRUE	TRUE	Glioma IDH - A IDH - A IDH	1	1	0.988153	A IDH	0.902977	1	1
3999834098_R02C02	450K	Capper et al., Nature 2018	28	female	Anaplastic astrocytoma, IDH-mutant	A IDH	MCF IDH GLM	366260	A IDH	MCF IDH GLM	0.61704	0.808892	TRUE	TRUE	Glioma IDH - A IDH - A IDH	1	1	0.992728	A IDH	0.941101	1	1
9374342010_R05C01	450K	Capper et al., Nature 2018	52	female	Anaplastic astrocytoma, IDH-mutant	A IDH	MCF IDH GLM	366256	A IDH	MCF IDH GLM	0.505139	0.79906	TRUE	TRUE	Glioma IDH - A IDH - A IDH	1	1	0.986091	A IDH	0.909485	1	1
3999875073_R04C01	450K	Capper et al., Nature 2018	25	male	Diffuse astrocytoma, IDH-mutant	A IDH	MCF IDH GLM	366258	A IDH	MCF IDH GLM	0.648071	0.823425	TRUE	TRUE	Glioma IDH - A IDH - A IDH	1	1	0.992722	A IDH	0.947555	1	1
9969477041_R03C02	450K	Capper et al., Nature 2018	40	female	Anaplastic astrocytoma, IDH-mutant	A IDH, HG	MCF IDH GLM	366261	A IDH	MCF IDH GLM	0.389145	0.762007	FALSE	TRUE	Glioma IDH - A IDH - A IDH	0	1	0.918967	A IDH	0.794218	0	1
200394870071_R06C01	450K	Capper et al., Nature 2018	35	male	Anaplastic astrocytoma, IDH-mutant	A IDH	MCF IDH GLM	366254	A IDH	MCF IDH GLM	0.554554	0.805639	TRUE	TRUE	Glioma IDH - A IDH - A IDH	1	1	0.990459	A IDH	0.946217	1	1
10006823024_R02C01	450K	Capper et al., Nature 2018	34	female	Diffuse astrocytoma, IDH-mutant	A IDH	MCF IDH GLM	366261	A IDH	MCF IDH GLM	0.469965	0.623573	TRUE	TRUE	Glioma IDH - A IDH - A IDH	1	1	0.972598	A IDH	0.915718	1	1
3998920147_R03C02	450K	Capper et al., Nature 2018	33	male	Diffuse astrocytoma, IDH-mutant	A IDH	MCF IDH GLM	366259	A IDH	MCF IDH GLM	0.554657	0.77323	TRUE	TRUE	Glioma IDH - A IDH - A IDH	1	1	0.986067	A IDH	0.919651	1	1
9969477102_R03C01	450K	Capper et al., Nature 2018	42	female	Anaplastic astrocytoma, IDH-mutant	A IDH	MCF IDH GLM	366243	A IDH	MCF IDH GLM	0.476004	0.787967	TRUE	TRUE	Glioma IDH - A IDH - A IDH	1	1	0.988108	A IDH	0.921793	1	1
3998567085_R04C01	450K	Capper et al., Nature 2018	39	male	Anaplastic astrocytoma, IDH-mutant	A IDH	MCF IDH GLM	366258	A IDH	MCF IDH GLM	0.486651	0.748305	TRUE	TRUE	Glioma IDH - A IDH - A IDH	1	1	0.981804	A IDH	0.927201	1	1
3998919099_R03C01	450K	Capper et al., Nature 2018	28	male	Diffuse astrocytoma, IDH-mutant	A IDH	MCF IDH GLM	366239	A IDH	MCF IDH GLM	0.572892	0.779023	TRUE	TRUE	Glioma IDH - A IDH - A IDH	1	1	0.982404	A IDH	0.922599	1	1
9968646165_R03C01	450K	Capper et al., Nature 2018	41	female	Diffuse astrocytoma, IDH-mutant	A IDH	MCF IDH GLM	366261	A IDH	MCF IDH GLM	0.536386	0.812823	TRUE	TRUE	Glioma IDH - A IDH - A IDH	1	1	0.984899	A IDH	0.860666	1	1
9878820156_R03C01	450K	Capper et al., Nature 2018	39	male	Anaplastic astrocytoma, IDH-mutant	A IDH, HG	MCF IDH GLM	366248	A IDH	MCF IDH GLM	0.461158	0.778876	FALSE	TRUE	Glioma IDH - A IDH - A IDH	0	1	0.977051	A IDH	0.49806	0	1
9969477107_R03C02	450K	Capper et al., Nature 2018	60	male	Glioblastoma, IDH-wildtype	GBM, MES	MCF GBM	366213	A IDH	MCF GBM	0.127983	0.236193	FALSE	TRUE	Glioma IDH - A IDH - A IDH	0	0	0.797821	PXA	0.57762	0	0
9969477107_R04C02	450K	Capper et al., Nature 2018	29	male	Anaplastic astrocytoma, IDH-mutant	A IDH	MCF IDH GLM	366228	A IDH	MCF IDH GLM	0.5487	0.809362	TRUE	TRUE	Glioma IDH - A IDH - A IDH	1	1	0.981643	A IDH	0.919569	1	1
9741950025_R01C02	450K	Capper et al., Nature 2018	47	male	Glioblastoma, IDH-mutant	A IDH	MCF IDH GLM	366261	A IDH	MCF IDH GLM	0.64398	0.823001	TRUE	TRUE	Glioma IDH - A IDH - A IDH	1	1	0.993385	A IDH	0.949724	1	1
9969477102_R02C02	450K	Capper et al., Nature 2018	32	female	Anaplastic astrocytoma, IDH-mutant	A IDH	MCF IDH GLM	366248	A IDH	MCF IDH GLM	0.610327	0.821079	TRUE	TRUE	Glioma IDH - A IDH - A IDH	1	1	0.992061	A IDH	0.937147	1	1
9406921148_R05C01	450K	Capper et al., Nature 2018	40	male	Diffuse astrocytoma, IDH-mutant	A IDH	MCF IDH GLM	366261	A IDH	MCF IDH GLM	0.561634	0.81005	TRUE	TRUE	Glioma IDH - A IDH - A IDH	1	1	0.969674	A IDH	0.906287	1	1
9969477122_R02C02	450K	Capper et al., Nature 2018	50	female	Diffuse astrocytoma, IDH-mutant	A IDH	MCF IDH GLM	366260	A IDH	MCF IDH GLM	0.486497	0.792742	TRUE	TRUE	Glioma IDH - A IDH - A IDH	1	1	0.989996	A IDH	0.937009	1	1
9374342010_R04C01	450K	Capper et al., Nature 2018	49	male	Diffuse astrocytoma, IDH-mutant	A IDH	MCF IDH GLM	366259	A IDH	MCF IDH GLM	0.404223	0.7681	TRUE	TRUE	Glioma IDH - A IDH - A IDH	1	1	0.899575	O IDH	0.517924	0	1
9969477086_R03C01	450K	Capper et al., Nature 2018	40	female	Diffuse astrocytoma, IDH-mutant	A IDH	MCF IDH GLM	366186	A IDH	MCF IDH GLM	0.580742	0.812437	TRUE	TRUE	Glioma IDH - A IDH - A IDH	1	1	0.991524	A IDH	0.940471	1	1
9534104007_R03C01	450K	Capper et al., Nature 2018	46	male	Glioblastoma, IDH-mutant	A IDH	MCF IDH GLM	366262	A IDH	MCF IDH GLM	0.44581	0.797199	TRUE	TRUE	Glioma IDH - A IDH - A IDH	1	1	0.964454	A IDH	0.88117	1	1
3998909026_R06C01	450K	Capper et al., Nature 2018	57	male	Diffuse astrocytoma, IDH-mutant	A IDH	MCF IDH GLM	366252	A IDH	MCF IDH GLM	0.532788	0.745456	TRUE	TRUE	Glioma IDH - A IDH - A IDH	1	1	0.966805	A IDH	0.881663	1	1
9533774023_R06C01	450K	Capper et al., Nature 2018	31	male	Diffuse astrocytoma, IDH-mutant	A IDH	MCF IDH GLM	366255	A IDH	MCF IDH GLM	0.564056	0.812212	TRUE	TRUE	Glioma IDH - A IDH - A IDH	1	1	0.990329	A IDH	0.942323	1	1
9969477013_R05C02	450K	Capper et al., Nature 2018	40	female	Diffuse astrocytoma, IDH-mutant	A IDH	MCF IDH GLM	366262	A IDH	MCF IDH GLM	0.509045	0.688445	TRUE	TRUE	Glioma IDH - A IDH - A IDH	1	1	0.901994	A IDH	0.903717	1	1
9878827210_R04C01	450K	Capper et al., Nature 2018	47	female	Anaplastic astrocytoma, IDH-mutant	A IDH	MCF IDH GLM	366254	A IDH	MCF IDH GLM	0.658713	0.806326	TRUE	TRUE	Glioma IDH - A IDH - A IDH	1	1	0.993952	A IDH	0.941441	1	1
9969477055_R06C01	450K	Capper et al., Nature 2018	43	female	Anaplastic astrocytoma, IDH-mutant	A IDH	MCF IDH GLM	366258	A IDH	MCF IDH GLM	0.527439	0.802674	TRUE	TRUE	Glioma IDH - A IDH - A IDH	1	1	0.990487	A IDH	0.94299	1	1
9878827210_R04C02	450K	Capper et al., Nature 2018	30	male	Diffuse astrocytoma, IDH-mutant	A IDH	MCF IDH GLM	366253	A IDH	MCF IDH GLM	0.638058	0.801257	TRUE	TRUE	Glioma IDH - A IDH - A IDH	1	1	0.993621	A IDH	0.947157	1	1
200394970104_R06C01	450K	Capper et al., Nature 2018	not available	not available	Diffuse astrocytoma, IDH-mutant	A IDH	MCF IDH GLM	366259	A IDH	MCF IDH GLM	0.535852	0.803203	TRUE	TRUE	Glioma IDH - A IDH - A IDH	1	1	0.98375	A IDH	0.923559	1	1
9878827239_R05C02	450K	Capper et al., Nature 2018	35	male	Anaplastic astrocytoma, IDH-mutant	A IDH	MCF IDH GLM	366248	A IDH	MCF IDH GLM	0.611027	0.822208	TRUE	TRUE	Glioma IDH - A IDH - A IDH	1	1	0.991591	A IDH	0.94381	1	1
9968646165_R01C01	450K	Capper et al., Nature 2018	31	female	Anaplastic astrocytoma, IDH-mutant	A IDH	MCF IDH GLM	366246	A IDH	MCF IDH GLM	0.566345	0.812759	TRUE	TRUE	Glioma IDH - A IDH - A IDH	1	1	0.990038	A IDH	0.939635	1	1
9533774088_R04C02	450K	Capper et al., Nature 2018	29	female	Diffuse astrocytoma, IDH-mutant	A IDH	MCF IDH GLM	366261	A IDH	MCF IDH GLM	0.552362	0.803455	TRUE	TRUE	Glioma IDH - A IDH - A IDH	1	1	0.987561	A IDH	0.926909	1	1
9878827227_R01C01	450K	Capper et al., Nature 2018	50	female	Diffuse astrocytoma, IDH-mutant	A IDH	MCF IDH GLM	366253	A IDH	MCF IDH GLM	0.609979	0.802628	TRUE	TRUE	Glioma IDH - A IDH - A IDH	1	1	0.991247	A IDH	0.943402	1	1
3998998164_R01C02	450K	Capper et al., Nature 2018	27	male	Anaplastic astrocytoma, IDH-mutant	A IDH	MCF IDH GLM	366256	A IDH	MCF IDH GLM	0.587016	0.804461	TRUE	TRUE	Glioma IDH - A IDH - A IDH	1	1	0.97819	A IDH	0.938802	1	1
3998998164_R03C02	450K	Capper et al., Nature 2018	34	female	Anaplastic astrocytoma, IDH-mutant	A IDH	MCF IDH GLM	366249	A IDH	MCF IDH GLM	0.62697	0.812328	TRUE	TRUE	Glioma IDH - A IDH - A IDH	1	1	0.992159	A IDH	0.947991	1	1
10006823071_R06C01	450K	Capper et al., Nature 2018	26	male	Anaplastic astrocytoma, IDH-mutant	A IDH	MCF IDH GLM	366261	A IDH	MCF IDH GLM	0.54382	0.807093	TRUE	TRUE	Glioma IDH - A IDH - A IDH	1	1	0.98639	A IDH	0.93841	1	1
200277210056_R03C01	450K	Capper et al., Nature 2018	37	male	Diffuse astrocytoma, IDH-mutant	A IDH	MCF IDH GLM	366260	A IDH	MCF IDH GLM	0.586118	0.82477	TRUE	TRUE	Glioma IDH - A IDH - A IDH	1	1	0.989432	A IDH	0.949286	1	1
9969477014_R05C01	450K	Capper et al., Nature 2018	28	male	Anaplastic astrocytoma, IDH-mutant	A IDH	MCF IDH GLM	366259	A IDH	MCF IDH GLM	0.617673	0.782319	TRUE	TRUE	Glioma IDH - A IDH - A IDH	1	1	0.989926	A IDH	0.871841	1	1
9296930017_R06C02	450K	Capper et al., Nature 2018	27	male	Anaplastic astrocytoma, IDH-mutant	A IDH	MCF IDH GLM	366255	A IDH	MCF IDH GLM	0.461158	0.784509	TRUE	TRUE	Glioma IDH - A IDH - A IDH	1	1	0.974351	A IDH, HG	0.591627	1	1
3999834118_R02C02	450K	Capper et al., Nature 2018	34	female	Anaplastic astrocytoma, IDH-mutant	A IDH	MCF IDH GLM	366256	A IDH	MCF IDH GLM	0.504376	0.771432	TRUE	TRUE	Glioma IDH - A IDH - A IDH	1	1	0.985513	A IDH	0.802272	1	1
3998546129_R06C01	450K	Capper et al., Nature 2018	63	female	Diffuse astrocytoma, IDH-mutant	A IDH	MCF IDH GLM	366237	A IDH	MCF IDH GLM	0.443423	0.694297	TRUE	TRUE	Glioma IDH - A IDH - A IDH	1	1	0.965066	A IDH	0.370323	1	1
9376561062_R03C01	450K	Capper et al., Nature 2018	41	male	Anaplastic astrocytoma, IDH-mutant	A IDH, HG	MCF IDH GLM	366254	A IDH	MCF IDH GLM	0.481988	0.743469	FALSE	TRUE	Glioma IDH - A IDH - A IDH	0	1	0.960716	A IDH	0.741674	0	1
101231000014_R04C02	450K	Capper et al., Nature 2018	43	not available	Anaplastic astrocytoma, IDH-mutant	A IDH	MCF IDH GLM	366250	A IDH	MCF IDH GLM	0.466336	0.800442	TRUE	TRUE	Glioma IDH - A IDH - A IDH	1	1	0.955911	O IDH	0.644238	0	1
9513149129_R04C02	450K	Capper et al., Nature 2018	59	male	Diffuse astrocytoma, IDH-mutant	A IDH	MCF IDH GLM	366257	A IDH	MCF IDH GLM	0.604205	0.809373	TRUE	TRUE	Glioma IDH - A IDH - A IDH	1	1	0.994117	A IDH	0.950572	1	1
3998909062_R02C02	450K	Capper et al., Nature 2018	74	male	Anaplastic astrocytoma, IDH-mutant	A IDH	MCF IDH GLM	366258	A IDH	MCF IDH GLM	0.568017	0.731541	TRUE	TRUE	Glioma IDH - A IDH - A IDH	1	1	0.972086	A IDH	0.937311	1	1
9553932030_R01C02	450K	Capper et al., Nature 2018	30	male	Diffuse astrocytoma, IDH-mutant	A IDH	MCF IDH GLM	366260	A IDH	MCF IDH GLM	0.577438	0.817482	TRUE	TRUE	Glioma IDH - A IDH - A IDH	1	1	0.991145	A IDH	0.936051	1	1
3999834001_R01C02	450K	Capper et al., Nature 2018	37	female	Anaplastic oligodendroglioma, IDH-mutant and 1p/19q-codeleted	O IDH	MCF IDH GLM	366234	O IDH	MCF IDH GLM	0.55078	0.747869	TRUE	TRUE	Glioma IDH - O IDH - O IDH	1	1	0.983681	O IDH	0.895532	1	1
9829119119_R04C01	450K	Capper et al., Nature 2018	65	male	Oligodendroglioma, IDH-mutant and 1p/19q-codeleted	O IDH	MCF IDH GLM	366251	O IDH	MCF IDH GLM	0.628237	0.838463	TRUE	TRUE	Glioma IDH - O IDH - O IDH	1	1	0.994964	O IDH	0.950526	1	1
3998909070_R04C02	450K	Capper et al., Nature 2018	30	male	Oligodendroglioma, IDH-mutant and 1p/19q-codeleted	O IDH	MCF IDH GLM	366255	O IDH	MCF IDH GLM	0.496001	0.800206	TRUE	TRUE	Glioma IDH - O IDH - O IDH	1	1	0.978258	O IDH	0.924313	1	1
3998523018_R03C02	450K	Capper et al., Nature 2018	66	male	Oligodendroglioma, IDH-mutant and 1p/19q-codeleted	O IDH	MCF IDH GLM	366261	O IDH	MCF IDH GLM	0.646685	0.817188	TRUE	TRUE	Glioma IDH - O IDH - O IDH	1	1	0.994781	O IDH	0.945456	1	1
3998919099_R05C02	450K	Capper et al., Nature 2018	26	female	Oligodendroglioma, IDH-mutant and 1p/19q-codeleted	O IDH	MCF IDH GLM	366244	O IDH	MCF IDH GLM	0.536388	0.817804	TRUE	TRUE	Glioma IDH - O IDH - O IDH	1	1	0.988986	O IDH	0.937198	1	1
200400320088_R04C01	450K	Capper et al., Nature 2018	not available	female	Oligodendroglioma, IDH-mutant and 1p/19q-codeleted	O IDH	MCF IDH GLM	366211	A IDH	MCF IDH GLM	0.39041	0.76888	FALSE	TRUE	Glioma IDH - O IDH - O IDH	1	1	0.96729	O IDH	0.872103	1	1
10006823071_R01C01	450K	Capper et al., Nature 2018	24	female	Oligodendroglioma, IDH-mutant and 1p/19q-codeleted	O IDH	MCF IDH GLM	366260	O IDH	MCF IDH GLM	0.562972	0.801025	TRUE	TRUE	Glioma IDH - O IDH - O IDH	1	1	0.993394	O IDH	0.951254	1	1
200325530023_R05C02	450K	Capper et al., Nature 2018	33	male	Anaplastic oligodendroglioma, IDH-mutant and 1p/19q-codeleted	O IDH	MCF IDH GLM	366259	O IDH	MCF IDH GLM	0.640358	0.842339	TRUE	TRUE	Glioma IDH - O IDH - O IDH	1	1	0.99545	O IDH	0.950312	1	1
9721366135_R01C01	450K	Capper et al., Nature 2018	42	male	Anaplastic oligodendroglioma, IDH-mutant and 1p/19q-codeleted	O IDH	MCF IDH GLM	366260	O IDH	MCF IDH GLM	0.708768	0.846795	TRUE	TRUE	Glioma IDH - O IDH - O IDH	1	1	0.995732	O IDH	0.950767	1	1
3998568127_R04C02	450K	Capper et al., Nature 2018	41	male	Anaplastic oligodendroglioma, IDH-mutant and 1p/19q-codeleted	O IDH	MCF IDH GLM	366232	O IDH	MCF IDH GLM	0.646551	0.832056	TRUE	TRUE	Glioma IDH - O IDH - O IDH	1	1	0.995597	O IDH	0.949309	1	1
9741779119_R05C01	450K	Capper et al., Nature 2018	49	female	Oligodendroglioma, IDH-mutant and 1p/19q-codeleted	O IDH	MCF IDH GLM	366249	O IDH	MCF IDH GLM	0.529236	0.801516	TRUE	TRUE	Glioma IDH - O IDH - O IDH	1	1	0.990547	O IDH	0.940623	1	1
3999875071_R06C01	450K	Capper et al., Nature 2018	24	male	Anaplastic oligodendroglioma, IDH-mutant and 1p/19q-codeleted	O IDH	MCF IDH GLM	366256	O IDH	MCF IDH GLM	0.532431	0.812098	TRUE	TRUE	Glioma IDH - O IDH - O IDH	1	1	0.99319	O IDH	0.949877	1	1
3998523022_R02C02	450K	Capper et al., Nature 2018	44	male	Anaplastic oligodendroglioma, IDH-mutant and 1p/19q-codeleted	O IDH	MCF IDH GLM	366257	O IDH	MCF IDH GLM	0.584701	0.801977	TRUE	TRUE	Glioma IDH - O IDH - O IDH	1	1	0.995043	O IDH	0.908074	1	1
3999875056_R03C01	450K	Capper et al., Nature 2018	30	female	Oligodendroglioma, IDH-mutant and 1p/19q-codeleted	O IDH	MCF IDH GLM	366256	O IDH	MCF IDH GLM	0.553663	0.802345	TRUE	TRUE	Glioma IDH - O IDH - O IDH	1	1	0.991799	O IDH	0.948762	1	1
3998909089_R05C01	450K	Capper et al., Nature 2018	63	female	Anaplastic oligodendroglioma, IDH-mutant and 1p/19q-codeleted	O IDH	MCF IDH GLM	366255	O IDH	MCF IDH GLM	0.710177	0.843176	TRUE	TRUE	Glioma IDH - O IDH - O IDH	1	1	0.995076	O IDH	0.948695	1	1
9829119119_R05C02	450K	Capper et al., Nature 2018	41	male	Oligodendroglioma, IDH-mutant and 1p/19q-codeleted	O IDH	MCF IDH GLM	366252	O IDH	MCF IDH GLM	0.574375	0.829916	TRUE	TRUE	Glioma IDH - O IDH - O IDH	1	1	0.993889	O IDH	0.945411	1	1
3998567087_R06C01	450K	Capper et al., Nature 2018	42	male	Anaplastic oligodendroglioma, IDH-mutant and 1p/19q-codeleted	O IDH	MCF IDH GLM	366255	O IDH	MCF IDH GLM	0.570928	0.821469	TRUE	TRUE	Glioma IDH - O IDH - O IDH	1	1	0.994376	O IDH	0.945214	1	1
3998568166_R05C01	450K	Capper et al., Nature 2018	60	female	Anaplastic oligodendroglioma, IDH-mutant and 1p/19q-codeleted	O IDH	MCF IDH GLM	366248	O IDH	MCF IDH GLM	0.704504	0.846477	TRUE	TRUE	Glioma IDH - O IDH - O IDH	1	1	0.995819	O IDH	0.951147	1	1
200325530103_R06C01	450K	Capper et al., Nature 2018	54	female	Anaplastic oligodendroglioma, IDH-mutant and 1p/19q-codeleted	O IDH	MCF IDH GLM	366260	O IDH	MCF IDH GLM	0.742974	0.851523	TRUE	TRUE	Glioma IDH - O IDH - O IDH	1	1	0.996173	O IDH	0.947526	1	1
3998920120_R06C01	450K	Capper et al., Nature 2018	43	female	Anaplastic oligodendroglioma, IDH-mutant and 1p/19q-codeleted	O IDH	MCF IDH GLM	366241	O IDH	MCF IDH GLM	0.661811	0.834974	TRUE	TRUE	Glioma IDH - O IDH - O IDH	1	1	0.995589	O IDH	0.948581	1	1
9969477088_R03C02	450K	Capper et al., Nature 2018	31	female	Anaplastic oligodendroglioma, IDH-mutant and 1p/19q-codeleted	O IDH	MCF IDH GLM	366240	O IDH	MCF IDH GLM	0.574179	0.816682	TRUE	TRUE	Glioma IDH - O IDH - O IDH	1	1	0.991244	O IDH	0.940799	1	1
3998909062_R03C01	450K	Capper et al., Nature 2018	57	male	Anaplastic oligodendroglioma, IDH-mutant and 1p/19q-codeleted	O IDH	MCF IDH GLM	366255	O IDH	MCF IDH GLM	0.401574	0.687122	TRUE	TRUE	Glioma IDH - O IDH - O IDH	1	1	0.974728	O IDH	0.922568	1	1
9878827240_R06C01	450K	Capper et al., Nature 2018	40	male	Anaplastic oligodendroglioma, IDH-mutant and 1p/19q-codeleted	O IDH	MCF IDH GLM	366260	O IDH	MCF IDH GLM	0.728214	0.865278	TRUE	TRUE	Glioma IDH - O IDH - O IDH	1	1	0.995732	O IDH	0.952492	1	1
3999095105_R01C01	450K	Capper et al., Nature 2018	38	male	Oligodendroglioma, IDH-mutant and 1p/19q-codeleted	O IDH	MCF IDH GLM	366260	O IDH	MCF IDH GLM	0.431673	0.733244	TRUE	TRUE	Glioma IDH - O IDH - O IDH	1	1	0.953434	O IDH	0.931932	1	1
9741950025_R05C02	450K	Capper et al., Nature 2018	44	female	Anaplastic oligodendroglioma, IDH-mutant and 1p/19q-codeleted	O IDH	MCF IDH GLM	366262	O IDH	MCF IDH GLM	0.704899	0.857479	TRUE	TRUE	Glioma IDH - O IDH - O IDH	1	1	0.995589	O IDH	0.952546	1	1
3998909026_R05C01	450K	Capper et al., Nature 2018	30	female	Oligodendroglioma, IDH-mutant and 1p/19q-codeleted	O IDH	MCF IDH GLM	366257	O IDH	MCF IDH GLM	0.584659	0.811439	TRUE	TRUE	Glioma IDH - O IDH - O IDH	1	1	0.995318	O IDH	0.950475	1	1
10006823130_R01C01	450K	Capper et al., Nature 2018	41	male	Oligodendroglioma, IDH-mutant and 1p/19q-codeleted	O IDH	MCF IDH GLM	366261	O IDH	MCF IDH GLM	0.669738	0.845888	TRUE	TRUE	Glioma IDH - O IDH - O IDH	1	1	0.995139	O IDH	0.950648	1	1
9878827210_R02C01	450K	Capper et al., Nature 2018	38	male	Anaplastic oligodendroglioma, IDH-mutant and 1p/19q-codeleted	O IDH	MCF IDH GLM	366251	O IDH	MCF IDH GLM	0.56176	0.775093	TRUE	TRUE	Glioma IDH - O IDH - O IDH	1	1	0.992076	O IDH	0.901138	1	1
9969477017_R05C02	450K	Capper et al., Nature 2018	33	male	Oligodendroglioma, IDH-mutant and 1p/19q-codeleted	O IDH	MCF IDH GLM	366255	O IDH	MCF IDH GLM	0.510643	0.794433	TRUE	TRUE	Glioma IDH - O IDH - O IDH	1	1	0.987264	O IDH	0.94522	1	1
3998909062_R01C02	450K	Capper et al., Nature 2018	35	female	Anaplastic oligodendroglioma, IDH-mutant and 1p/19q-codeleted	O IDH	MCF IDH GLM	366258	O IDH	MCF IDH GLM	0.464046	0.797075	TRUE	TRUE	Glioma IDH - O IDH - O IDH	1	1	0.980581	O IDH	0.933583	1	1
3998909063_R04C02	450K	Capper et al., Nature 2018	60	male	Oligodendroglioma, IDH-mutant and 1p/19q-codeleted	O IDH	MCF IDH GLM	366261	O IDH	MCF IDH GLM	0.714935	0.856369	TRUE	TRUE	Glioma IDH - O IDH - O IDH	1	1	0.995601	O IDH	0.951445	1	1
9741950027_R01C01	450K	Capper et al., Nature 2018	50	female	Oligodendroglioma, IDH-mutant and 1p/19q-codeleted	O IDH	MCF IDH GLM	366261	O IDH	MCF IDH GLM	0.673779	0.849492	TRUE	TRUE	Glioma IDH - O IDH - O IDH	1	1	0.994706	O IDH	0.952767	1	1
9406922161_R03C01	450K	Capper et al., Nature 2018	37	male	Anaplastic oligodendroglioma, IDH-mutant and 1p/19q-codeleted	O IDH	MCF IDH GLM	366260	O IDH	MCF IDH GLM	0.625505	0.817539	TRUE	TRUE	Glioma IDH - O IDH - O IDH	1	1	0.995623	O IDH	0.941284	1	1
200486890026_R02C02	450K	Capper et al., Nature 2018	not available	female	Oligodendroglioma, IDH-mutant and 1p/19q-codeleted	O IDH	MCF IDH GLM	366260	O IDH	MCF IDH GLM	0.622755	0.844456	TRUE	TRUE	Glioma IDH - O IDH - O IDH	1	1	0.993924	O IDH	0.951206	1	1
200325530166_R06C01	450K	Capper et al., Nature 2018	46	male	Anaplastic oligodendroglioma, IDH-mutant and 1p/19q-codeleted	O IDH	MCF IDH GLM	366259	O IDH	MCF IDH GLM	0.719058	0.850483	TRUE	TRUE	Glioma IDH - O IDH - O IDH	1	1	0.995732	O IDH	0.95051	1	1
3998523018_R04C01	450K	Capper et al., Nature 2018	44	female	Oligodendroglioma, IDH-mutant and 1p/19q-codeleted	O IDH	MCF IDH GLM	366262	O IDH	MCF IDH GLM	0.619473	0.82225	TRUE	TRUE	Glioma IDH - O IDH - O IDH	1	1	0.994437	O IDH	0.948725	1	1
9829119119_R05C01	450K	Capper et al., Nature 2018	38	female	Oligodendroglioma, IDH-mutant and 1p/19q-codeleted	A IDH	MCF IDH GLM	366253	O IDH	MCF IDH GLM	0.401288	0.679513	FALSE	TRUE	Glioma IDH - O IDH - O IDH	0	1	0.967304	O IDH	0.933603	0	1
9878827240_R05C01	450K	Capper et al., Nature 2018	68	female	Oligodendroglioma, IDH-mutant and 1p/19q-codeleted	O IDH	MCF IDH GLM	366254	O IDH	MCF IDH GLM	0.424745	0.756184	TRUE	TRUE	Glioma IDH - O IDH - O IDH	1	1	0.975986	O IDH	0.923613	1	1
3998523030_R01C02	450K	Capper et al., Nature 2018	26	male	Anaplastic oligodendroglioma, IDH-mutant and 1p/19q-codeleted	A IDH	MCF IDH GLM	366263	O IDH	MCF IDH GLM	0.429778	0.69317	FALSE	TRUE	Glioma IDH - O IDH - O IDH	0	1	0.978171	O IDH	0.91147	0	1
9647455233_R01C02	450K	Capper et al., Nature 2018	43	female	Anaplastic oligodendroglioma, IDH-mutant and 1p/19q-codeleted	O IDH	MCF IDH GLM	366261	O IDH	MCF IDH GLM	0.612472	0.830897	TRUE	TRUE	Glioma IDH - O IDH - O IDH	1	1	0.99489	O IDH	0.949688	1	1
3998909063_R01C02	450K	Capper et al., Nature 2018	50	male	Anaplastic oligodendroglioma, IDH-mutant and 1p/19q-codeleted	O IDH	MCF IDH GLM	366250	O IDH	MCF IDH GLM	0.713137	0.849902	TRUE	TRUE	Glioma IDH - O IDH - O IDH	1	1	0.995811	O IDH	0.951016	1	1
9878820008_R01C02	450K	Capper et al., Nature 2018	62	male	Oligodendroglioma, IDH-mutant and 1p/19q-codeleted	O IDH	MCF IDH GLM	366154	O IDH	MCF IDH GLM	0.666776	0.847032	TRUE	TRUE	Glioma IDH - O IDH - O IDH	1	1	0.99475	O IDH	0.952549	1	1
200486890026_R01C01	450K	Capper et al., Nature 2018	29	female	Oligodendroglioma, IDH-mutant and 1p/19q-codeleted	O IDH	MCF IDH GLM	366260	O IDH	MCF IDH GLM	0.578048	0.816649	TRUE	TRUE	Glioma IDH - O IDH - O IDH	1	1	0.993629	O IDH	0.944079	1	1
3998568166_R06C02	450K	Capper et al., Nature 2018	39	male	Oligodendroglioma, IDH-mutant and 1p/19q-codeleted	O IDH	MCF IDH GLM	366254	O IDH	MCF IDH GLM	0.472542	0.796173	TRUE	TRUE	Glioma IDH - O IDH - O IDH	1	1	0.987053	O IDH	0.888921	1	1
9407201029_R01C01	450K	Capper et al., Nature 2018	74	female	Oligodendroglioma, IDH-mutant and 1p/19q-codeleted	O IDH	MCF IDH GLM	366216	O IDH	MCF IDH GLM	0.756775	0.849311	TRUE	TRUE	Glioma IDH - O IDH - O IDH	1	1	0.996235	O IDH	0.950797	1	1
9969477108_R03C02	450K	Capper et al., Nature 2018	62	male	Oligodendroglioma, IDH-mutant and 1p/19q-codeleted	O IDH	MCF IDH GLM	366210	O IDH	MCF IDH GLM	0.628548	0.828176	TRUE	TRUE	Glioma IDH - O IDH - O IDH	1	1	0.994581	O IDH	0.951299	1	1
9980102013_R05C01	450K	Capper et al., Nature 2018	76	male	Oligodendroglioma, IDH-mutant and 1p/19q-codeleted	O IDH	MCF IDH GLM	366258	O IDH	MCF IDH GLM	0.734884	0.859424	TRUE	TRUE	Glioma IDH - O IDH - O IDH	1	1	0.996007	O IDH	0.949519	1	1
10006823069_R03C01	450K	Capper et al., Nature 2018	14	male	Oligodendroglioma, IDH-mutant and 1p/19q-codeleted	O IDH	MCF IDH GLM	366200	O IDH	MCF IDH GLM	0.448692	0.779063	TRUE	TRUE	Glioma IDH - O IDH - O IDH	1	1	0.982304	O IDH	0.942633	1	1
3999002044_R05C02	450K	Capper et al., Nature 2018	34	female	Anaplastic oligodendroglioma, IDH-mutant and 1p/19q-codeleted	O IDH	MCF IDH GLM	366258	O IDH	MCF IDH GLM	0.615863	0.788844	TRUE	TRUE	Glioma IDH - O IDH - O IDH	1	1	0.994023	O IDH	0.929138	1	1
9553932054_R04C02	450K	Capper et al., Nature 2018	63	female	Anaplastic oligodendroglioma, IDH-mutant and 1p/19q-codeleted	O IDH	MCF IDH GLM	366262	O IDH	MCF IDH GLM	0.724423	0.864229	TRUE	TRUE	Glioma IDH - O IDH - O IDH	1	1	0.995536	O IDH	0.951955	1	1
3999078079_R01C02	450K	Capper et al., Nature 2018	47	male	Oligodendroglioma, IDH-mutant and 1p/19q-codeleted	O IDH	MCF IDH GLM	366260	O IDH	MCF IDH GLM	0.620482	0.832238	TRUE	TRUE	Glioma IDH - O IDH - O IDH	1	1	0.993924	O IDH	0.95034	1	1
9969477013_R05C01	450K	Capper et al., Nature 2018	26	male	Oligodendroglioma, IDH-mutant and 1p/19q-codeleted	O IDH	MCF IDH GLM	366261	O IDH	MCF IDH GLM	0.590463	0.79452	TRUE	TRUE	Glioma IDH - O IDH - O IDH	1	1	0.99318	O IDH	0.944673	1	1
9878820018_R05C02	450K	Capper et al., Nature 2018	42	male	Anaplastic oligodendroglioma, IDH-mutant and 1p/19q-codeleted	O IDH	MCF IDH GLM	366247	O IDH	MCF IDH GLM	0.453724	0.762846	TRUE	TRUE	Glioma IDH - O IDH - O IDH	1	1	0.977747	O IDH	0.940491	1	1
9855358026_R02C01	450K	Capper et al., Nature 2018	35	male	Anaplastic oligodendroglioma, IDH-mutant and 1p/19q-codeleted	O IDH	MCF IDH GLM	366253	O IDH	MCF IDH GLM	0.497573	0.780512	TRUE	TRUE	Glioma IDH - O IDH - O IDH	1	1	0.992283	O IDH	0.663616	1	1
10006823144_R05C01	450K	Capper et al., Nature 2018	31	male	Oligodendroglioma, IDH-mutant and 1p/19q-codeleted	O IDH	MCF IDH GLM	366258	O IDH	MCF IDH GLM	0.560904	0.808783	TRUE	TRUE	Glioma IDH - O IDH - O IDH	1	1	0.994581	O IDH	0.944946	1	1
9533774023_R05C01	450K	Capper et al., Nature 2018	50	male	Anaplastic oligodendroglioma, IDH-mutant and 1p/19q-codeleted	O IDH	MCF IDH GLM	366250	O IDH	MCF IDH GLM	0.564872	0.782087	TRUE	TRUE	Glioma IDH - O IDH - O IDH	1	1	0.992545	O IDH	0.858372	1	1
9878820140_R06C02	450K	Capper et al., Nature 2018	59	female	Anaplastic oligodendroglioma, IDH-mutant and 1p/19q-codeleted	O IDH	MCF IDH GLM	366255	O IDH	MCF IDH GLM	0.65526	0.842461	TRUE	TRUE	Glioma IDH - O IDH - O IDH	1	1	0.99549	O IDH	0.951697	1	1
9533774041_R02C01	450K	Capper et al., Nature 2018	38	male	Anaplastic oligodendroglioma, IDH-mutant and 1p/19q-codeleted	O IDH	MCF IDH GLM	366263	O IDH	MCF IDH GLM	0.655547	0.83961	TRUE	TRUE	Glioma IDH - O IDH - O IDH	1	1	0.994842	O IDH	0.948535	1	1
10006823130_R05C02	450K	Capper et al., Nature 2018	39	female	Oligodendroglioma, IDH-mutant and 1p/19q-codeleted	O IDH	MCF IDH GLM	366259	O IDH	MCF IDH GLM	0.536261	0.817517	TRUE	TRUE	Glioma IDH - O IDH - O IDH	1	1	0.993513	O IDH	0.944347	1	1
9741950149_R04C01	450K	Capper et al., Nature 2018	27	female	Anaplastic oligodendroglioma, IDH-mutant and 1p/19q-codeleted	O IDH	MCF IDH GLM	366243	O IDH	MCF IDH GLM	0.615406	0.831333	TRUE	TRUE	Glioma IDH - O IDH - O IDH	1	1	0.994781	O IDH	0.947635	1	1
3999834104_R02C02	450K	Capper et al., Nature 2018	32	female	Anaplastic oligodendroglioma, IDH-mutant and 1p/19q-codeleted	O IDH	MCF IDH GLM	366261	O IDH	MCF IDH GLM	0.462232	0.715602	TRUE	TRUE	Glioma IDH - O IDH - O IDH	1	1	0.972484	O IDH	0.845272	1	1
9741779119_R03C01	450K	Capper et al., Nature 2018	53	male	Oligodendroglioma, IDH-mutant and 1p/19q-codeleted	O IDH	MCF IDH GLM	366247	O IDH	MCF IDH GLM	0.631392	0.825265	TRUE	TRUE	Glioma IDH - O IDH - O IDH	1	1	0.995599	O IDH	0.9516	1	1
9878820018_R04C01	450K	Capper et al., Nature 2018	57	female	Anaplastic oligodendroglioma, IDH-mutant and 1p/19q-codeleted	O IDH	MCF IDH GLM	366236	O IDH	MCF IDH GLM	0.756227	0.848373	TRUE	TRUE	Glioma IDH - O IDH - O IDH	1	1	0.99526	O IDH	0.946469	1	1
10006823144_R03C01	450K	Capper et al., Nature 2018	41	male	Oligodendroglioma, IDH-mutant and 1p/19q-codeleted	O IDH	MCF IDH GLM	366258	O IDH	MCF IDH GLM	0.386249	0.622697	TRUE	TRUE	Glioma IDH - O IDH - O IDH	1	1	0.985122	O IDH	0.941622	1	1
9855358058_R04C02	450K	Capper et al., Nature 2018	67	female	Anaplastic oligodendroglioma, IDH-mutant and 1p/19q-codeleted	O IDH	MCF IDH GLM	366251	O IDH	MCF IDH GLM	0.697166	0.843056	TRUE	TRUE	Glioma IDH - O IDH - O IDH	1	1	0.995412	O IDH	0.945652	1	1
200325530024_R01C02	450K	Capper et al., Nature 2018	48	female	Anaplastic oligodendroglioma, IDH-mutant and 1p/19q-codeleted	O IDH	MCF IDH GLM	366259	O IDH	MCF IDH GLM	0.656339	0.839086	TRUE	TRUE	Glioma IDH - O IDH - O IDH	1	1	0.996132	O IDH	0.950739	1	1
10006823024_R06C01	450K	Capper et al., Nature 2018	53	male	Anaplastic oligodendroglioma, IDH-mutant and 1p/19q-codeleted	O IDH	MCF IDH GLM	366260	O IDH	MCF IDH GLM	0.672707	0.837078	TRUE	TRUE	Glioma IDH - O IDH - O IDH	1	1	0.995599	O IDH	0.952427	1	1
3998909089_R02C02	450K	Capper et al., Nature 2018	34	male	Oligodendroglioma, IDH-mutant and 1p/19q-codeleted	O IDH	MCF IDH GLM	366252	O IDH	MCF IDH GLM	0.674996	0.850387	TRUE	TRUE	Glioma IDH - O IDH - O IDH	1	1	0.994983	O IDH	0.951987	1	1
9741950085_R02C02	450K	Capper et al., Nature 2018	49	female	Oligodendroglioma, IDH-mutant and 1p/19q-codeleted	O IDH	MCF IDH GLM	366260	O IDH	MCF IDH GLM	0.536858	0.799874	TRUE	TRUE	Glioma IDH - O IDH - O IDH	1	1	0.991044	O IDH	0.948809	1	1
3998567085_R02C02	450K	Capper et al., Nature 2018	33	male	Oligodendroglioma, IDH-mutant and 1p/19q-codeleted	O IDH	MCF IDH GLM	366261	O IDH	MCF IDH GLM	0.539918	0.805335	TRUE	TRUE	Glioma IDH - O IDH - O IDH	1	1	0.993021	O IDH	0.925805	1	1
3999543042_R03C01	450K	Capper et al., Nature 2018	47	female	Anaplastic oligodendroglioma, IDH-mutant and 1p/19q-codeleted	O IDH	MCF IDH GLM	366243	O IDH	MCF IDH GLM	0.692516	0.855473	TRUE	TRUE	Glioma IDH - O IDH - O IDH	1	1	0.995452	O IDH	0.951335	1	1
9980102013_R04C01	450K	Capper et al., Nature 2018	36	male	Anaplastic oligodendroglioma, IDH-mutant and 1p/19q-codeleted	O IDH	MCF IDH GLM	366259	O IDH	MCF IDH GLM	0.695886	0.850008	TRUE	TRUE	Glioma IDH - O IDH - O IDH	1	1	0.995732	O IDH	0.950266	1	1
9721366138_R03C02	450K	Capper et al., Nature 2018	43	male	Anaplastic oligodendroglioma, IDH-mutant and 1p/19q-codeleted	O IDH	MCF IDH GLM	366252	O IDH	MCF IDH GLM	0.53243	0.752557	TRUE	TRUE	Glioma IDH - O IDH - O IDH	1	1	0.989808	O IDH	0.91612	1	1
3999834067_R05C02	450K	Capper et al., Nature 2018	40	male	Oligodendroglioma, IDH-mutant and 1p/19q-codeleted	O IDH	MCF IDH GLM	366261	O IDH	MCF IDH GLM	0.613226	0.823359	TRUE	TRUE	Glioma IDH - O IDH - O IDH	1	1	0.99549	O IDH	0.940256	1	1
9611519051_R05C01	450K	Capper et al., Nature 2018	56	male	Anaplastic oligodendroglioma, IDH-mutant and 1p/19q-codeleted	O IDH	MCF IDH GLM	366256	O IDH	MCF IDH GLM	0.584036	0.821885	TRUE	TRUE	Glioma IDH - O IDH - O IDH	1	1	0.993924	O IDH	0.949106	1	1
9878827210_R03C02	450K	Capper et al., Nature 2018	78	female	Anaplastic oligodendroglioma, IDH-mutant and 1p/19q-codeleted	O IDH	MCF IDH GLM	366252	O IDH	MCF IDH GLM	0.655323	0.803479	TRUE	TRUE	Glioma IDH - O IDH - O IDH	1	1	0.995735	O IDH	0.943744	1	1
3998523057_R06C01	450K	Capper et al., Nature 2018	55	male	Oligodendroglioma, IDH-mutant and 1p/19q-codeleted	O IDH	MCF IDH GLM	366259	O IDH	MCF IDH GLM	0.555703	0.777316	TRUE	TRUE	Glioma IDH - O IDH - O IDH	1	1	0.994433	O IDH	0.874757	1	1
10003886252_R06C02	450K	Capper et al., Nature 2018	38	female	Anaplastic oligodendroglioma, IDH-mutant and 1p/19q-codeleted	O IDH	MCF IDH GLM	366255	O IDH	MCF IDH GLM	0.612386	0.806269	TRUE	TRUE	Glioma IDH - O IDH - O IDH	1	1	0.995226	O IDH	0.942961	1	1
3998523018_R05C01	450K	Capper et al., Nature 2018	42	male	Anaplastic oligodendroglioma, IDH-mutant and 1p/19q-codeleted	O IDH	MCF IDH GLM	366260	O IDH	MCF IDH GLM	0.739001	0.845737	TRUE	TRUE	Glioma IDH - O IDH - O IDH	1	1	0.99546	O IDH	0.948393	1	1
200325530024_R01C01	450K	Capper et al., Nature 2018	55	male	Anaplastic oligodendroglioma, IDH-mutant and 1p/19q-codeleted	O IDH	MCF IDH GLM	366256	O IDH	MCF IDH GLM	0.754019	0.8551	TRUE	TRUE	Glioma IDH - O IDH - O IDH	1	1	0.996464	O IDH	0.950118	1	1
101231000014_R02C01	450K	Capper et al., Nature 2018	47	male	Oligodendroglioma, IDH-mutant and 1p/19q-codeleted	O IDH	MCF IDH GLM	366253	O IDH	MCF IDH GLM	0.346288	0.606576	TRUE	TRUE	Glioma IDH - O IDH - O IDH	1	1	0.84718	O IDH	0.632573	1	1
3999875056_R06C01	450K	Capper et al., Nature 2018	44	male	Oligodendroglioma, IDH-mutant and 1p/19q-codeleted	O IDH	MCF IDH GLM	366255	O IDH	MCF IDH GLM	0.654392	0.819006	TRUE	TRUE	Glioma IDH - O IDH - O IDH	1	1	0.99555	O IDH	0.947611	1	1
3998998164_R02C01	450K	Capper et al., Nature 2018	32	female	Oligodendroglioma, IDH-mutant and 1p/19q-codeleted	O IDH	MCF IDH GLM	366251	O IDH	MCF IDH GLM	0.636019	0.833682	TRUE	TRUE	Glioma IDH - O IDH - O IDH	1	1	0.993807	O IDH	0.950327	1	1
10003886253_R04C01	450K	Capper et al., Nature 2018	17	male	Oligodendroglioma, IDH-mutant and 1p/19q-codeleted	A IDH	MCF IDH GLM	366258	O IDH	MCF IDH GLM	0.425016	0.753939	FALSE	TRUE	Glioma IDH - O IDH - O IDH	0	1	0.963013	O IDH	0.941148	0	1
9406921070_R05C01	450K	Capper et al., Nature 2018	15	male	Ganglioglioma	LGG, PA/GG ST	MCF PA	366243	LGG, PA/GG ST	MCF PA	0.131494	0.213459	TRUE	TRUE	Other glioma - LGG PA - PA/GG ST	1	1	0.958452	LGG, PA/GG ST	0.914782	1	1
3998919099_R02C02	450K	Capper et al., Nature 2018	26	female	Pilocytic astrocytoma	LGG, PA/GG ST	MCF PA	366237	LGG, DNT	MCF PA	0.177486	0.26131	FALSE	TRUE	Other glioma - LGG PA - PA/GG ST	1	1	0.926383	LGG, PA/GG ST	0.920106	1	1
9878820156_R05C02	450K	Capper et al., Nature 2018	2	female	Pilocytic astrocytoma	LGG, PA/GG ST	MCF PA	366248	LGG, DNT	MCF PA	0.17606	0.240869	FALSE	TRUE	Other glioma - LGG PA - PA/GG ST	1	1	0.956818	LGG, PA/GG ST	0.775069	1	1
3999095103_R06C02	450K	Capper et al., Nature 2018	24	female	Ganglioglioma	LGG, PA/GG ST	MCF PA	366257	LGG, PA PF	MCF PA	0.257436	0.499414	FALSE	TRUE	Other glioma - LGG PA - PA/GG ST	1	1	0.984113	LGG, PA/GG ST	0.885314	1	1
9969477074_R05C01	450K	Capper et al., Nature 2018	19	female	Pilocytic astrocytoma	LGG, PA/GG ST	MCF PA	366260	LGG, PA/GG ST	MCF PA	0.251675	0.446676	TRUE	TRUE	Other glioma - LGG PA - PA/GG ST	1	1	0.994465	LGG, PA/GG ST	0.935124	1	1
10006823123_R03C02	450K	Capper et al., Nature 2018	22	male	Pilocytic astrocytoma	LGG, PA PF	MCF PA	366259	LGG, PA PF	MCF PA	0.349664	0.532715	TRUE	TRUE	Other glioma - LGG PA - PA/GG ST	0	1	0.833444	LGG, RGNT	0.321317	0	0
200325530104_R02C01	450K	Capper et al., Nature 2018	19	male	Pilocytic astrocytoma	LGG, PA/GG ST	MCF PA	366256	LGG, PA/GG ST	MCF PA	0.213533	0.3435	TRUE	TRUE	Other glioma - LGG PA - PA/GG ST	1	1	0.966545	LGG, PA/GG ST	0.885246	1	1
3999002044_R02C01	450K	Capper et al., Nature 2018	43	female	Pilocytic astrocytoma	LGG, PA/GG ST	MCF PA	366261	LGG, DNT	MCF PA	0.296296	0.30279	FALSE	TRUE	Other glioma - LGG PA - PA/GG ST	1	1	0.913327	LGG, PA/GG ST	0.757883	1	1
9444374133_R03C02	450K	Capper et al., Nature 2018	33	female	Ganglioglioma	LGG, PA/GG ST	MCF PA	366262	LGG, PA/GG ST	MCF PA	0.191738	0.328826	TRUE	TRUE	Other glioma - LGG PA - PA/GG ST	1	1	0.977867	LGG, PA/GG ST	0.918733	1	1
10003886256_R02C02	450K	Capper et al., Nature 2018	12	female	Pilocytic astrocytoma	LGG, PA PF	MCF PA	366255	LGG, PA PF	MCF PA	0.189876	0.344093	TRUE	TRUE	Other glioma - LGG PA - PA/GG ST	0	1	0.566688	CONTR, REACT	0.17013	0	0
3999834105_R05C02	450K	Capper et al., Nature 2018	22	male	Pilocytic astrocytoma	LGG, PA/GG ST	MCF PA	366261	LGG, PA/GG ST	MCF PA	0.131471	0.248605	TRUE	TRUE	Other glioma - LGG PA - PA/GG ST	1	1	0.937568	LGG, PA/GG ST	0.887578	1	1
3999875073_R02C02	450K	Capper et al., Nature 2018	16	male	Ganglioglioma	LGG, PA/GG ST	MCF PA	366253	LGG, PA PF	MCF PA	0.199699	0.462616	FALSE	TRUE	Other glioma - LGG PA - PA/GG ST	1	1	0.936931	LGG, PA/GG ST	0.90349	1	1
10006823144_R01C01	450K	Capper et al., Nature 2018	33	female	Pilocytic astrocytoma	LGG, PA/GG ST	MCF PA	366260	LGG, DNT	LGG, DNT	0.265322	0.265322	FALSE	FALSE	Other glioma - LGG PA - PA/GG ST	1	1	0.780668	LGG, PA/GG ST	0.744593	1	1
9969477022_R05C02	450K	Capper et al., Nature 2018	16	male	Pilocytic astrocytoma	LGG, PA/GG ST	MCF PA	366258	LGG, PA/GG ST	MCF PA	0.214753	0.321082	TRUE	TRUE	Other glioma - LGG PA - PA/GG ST	1	1	0.977289	LGG, PA/GG ST	0.929676	1	1
10006823069_R04C01	450K	Capper et al., Nature 2018	72	male	Glioblastoma, IDH-wildtype	GBM, MES	MCF GBM	366211	GBM, MES	MCF GBM	0.321748	0.388324	TRUE	TRUE	Other glioma - LGG PA - PA/GG ST	0	0	0.884407	GBM, MES	0.688221	1	1
3999078123_R05C01	450K	Capper et al., Nature 2018	10	male	Medulloblastoma, genetically defined, group 4	MB, G4	MCF MB G3G4	366260	MB, G4	MCF MB G3G4	0.904877	0.94377	TRUE	TRUE	Embryonal - MB G3G4 - G4	1	1	0.998968	MB, G4	0.951243	1	1
3999875073_R05C02	450K	Capper et al., Nature 2018	4	male	Medulloblastoma, genetically defined, group 4	MB, G4	MCF MB G3G4	366257	MB, G4	MCF MB G3G4	0.948273	0.958036	TRUE	TRUE	Embryonal - MB G3G4 - G4	1	1	0.999487	MB, G4	0.952335	1	1
3999100100_R04C02	450K	Capper et al., Nature 2018	8	male	Medulloblastoma, genetically defined, group 4	MB, G4	MCF MB G3G4	366256	MB, G4	MCF MB G3G4	0.9505	0.957984	TRUE	TRUE	Embryonal - MB G3G4 - G4	1	1	0.999488	MB, G4	0.952374	1	1
200397540001_R06C02	450K	Capper et al., Nature 2018	not available	male	Medulloblastoma, genetically defined, group 4	MB, G4	MCF MB G3G4	366258	MB, G4	MCF MB G3G4	0.959049	0.964611	TRUE	TRUE	Embryonal - MB G3G4 - G4	1	1	0.999312	MB, G4	0.952635	1	1
3998523057_R02C01	450K	Capper et al., Nature 2018	14	male	Medulloblastoma, genetically defined, group 4	MB, G4	MCF MB G3G4	366261	MB, G4	MCF MB G3G4	0.938594	0.945914	TRUE	TRUE	Embryonal - MB G3G4 - G4	1	1	0.999213	MB, G4	0.952449	1	1
3998523032_R02C01	450K	Capper et al., Nature 2018	28	female	Medulloblastoma, genetically defined, group 4	MB, G4	MCF MB G3G4	366249	MB, G4	MCF MB G3G4	0.96096	0.965524	TRUE	TRUE	Embryonal - MB G3G4 - G4	1	1	0.999365	MB, G4	0.952923	1	1
9968646165_R06C01	450K	Capper et al., Nature 2018	15	male	Medulloblastoma, genetically defined, group 4	MB, G4	MCF MB G3G4	366240	MB, G4	MCF MB G3G4	0.946814	0.957681	TRUE	TRUE	Embryonal - MB G3G4 - G4	1	1	0.999052	MB, G4	0.952702	1	1
9305216168_R06C02	450K	Capper et al., Nature 2018	14	male	Medulloblastoma, genetically defined, group 4	MB, G4	MCF MB G3G4	366257	MB, G4	MCF MB G3G4	0.967414	0.970442	TRUE	TRUE	Embryonal - MB G3G4 - G4	1	1	0.999346	MB, G4	0.95309	1	1
3998567087_R06C02	450K	Capper et al., Nature 2018	10	male	Medulloblastoma, genetically defined, group 4	MB, G4	MCF MB G3G4	366250	MB, G4	MCF MB G3G4	0.935923	0.952172	TRUE	TRUE	Embryonal - MB G3G4 - G4	1	1	0.999337	MB, G4	0.95198	1	1
3999543050_R06C02	450K	Capper et al., Nature 2018	14	male	Medulloblastoma, genetically defined, group 4	MB, G4	MCF MB G3G4	366248	MB, G4	MCF MB G3G4	0.946767	0.960142	TRUE	TRUE	Embryonal - MB G3G4 - G4	1	1	0.999036	MB, G4	0.952808	1	1
3998568166_R05C02	450K	Capper et al., Nature 2018	20	female	Medulloblastoma, genetically defined, group 4	MB, G4	MCF MB G3G4	366255	MB, G4	MCF MB G3G4	0.93998	0.945325	TRUE	TRUE	Embryonal - MB G3G4 - G4	1	1	0.999457	MB, G4	0.952717	1	1
3998568167_R02C01	450K	Capper et al., Nature 2018	not available	male	Medulloblastoma, genetically defined, group 4	MB, G4	MCF MB G3G4	366258	MB, G4	MCF MB G3G4	0.915239	0.929863	TRUE	TRUE	Embryonal - MB G3G4 - G4	1	1	0.998699	MB, G4	0.952032	1	1
3999100091_R06C02	450K	Capper et al., Nature 2018	14	male	Medulloblastoma, genetically defined, group 4	MB, G4	MCF MB G3G4	366255	MB, G4	MCF MB G3G4	0.943559	0.952014	TRUE	TRUE	Embryonal - MB G3G4 - G4	1	1	0.999213	MB, G4	0.952639	1	1
200325530024_R04C01	450K	Capper et al., Nature 2018	13	female	Medulloblastoma, genetically defined, group 4	MB, G4	MCF MB G3G4	366262	MB, G4	MCF MB G3G4	0.848649	0.904034	TRUE	TRUE	Embryonal - MB G3G4 - G4	1	1	0.997969	MB, G4	0.949971	1	1
200397540001_R03C02	450K	Capper et al., Nature 2018	not available	male	Medulloblastoma, genetically defined, group 4	MB, G4	MCF MB G3G4	366261	MB, G4	MCF MB G3G4	0.96473	0.968267	TRUE	TRUE	Embryonal - MB G3G4 - G4	1	1	0.999256	MB, G4	0.953042	1	1
9305651146_R04C01	450K	Capper et al., Nature 2018	15	male	Medulloblastoma, genetically defined, group 4	MB, G4	MCF MB G3G4	366257	MB, G4	MCF MB G3G4	0.951939	0.963017	TRUE	TRUE	Embryonal - MB G3G4 - G4	1	1	0.99927	MB, G4	0.952713	1	1
9406921070_R02C02	450K	Capper et al., Nature 2018	8	male	Medulloblastoma, genetically defined, group 4	MB, G4	MCF MB G3G4	366261	MB, G4	MCF MB G3G4	0.955823	0.965874	TRUE	TRUE	Embryonal - MB G3G4 - G4	1	1	0.999415	MB, G4	0.952866	1	1
9379082092_R05C02	450K	Capper et al., Nature 2018	15	female	Medulloblastoma, genetically defined, group 4	MB, G4	MCF MB G3G4	366258	MB, G4	MCF MB G3G4	0.952563	0.957701	TRUE	TRUE	Embryonal - MB G3G4 - G4	1	1	0.999234	MB, G4	0.952643	1	1
9020331028_R04C01	450K	Capper et al., Nature 2018	15	female	Medulloblastoma, genetically defined, group 4	MB, G4	MCF MB G3G4	366261	MB, G4	MCF MB G3G4	0.945247	0.957209	TRUE	TRUE	Embryonal - MB G3G4 - G4	1	1	0.99902	MB, G4	0.952191	1	1
10003886258_R06C02	450K	Capper et al., Nature 2018	27	female	Medulloblastoma, genetically defined, group 4	MB, G4	MCF MB G3G4	366259	MB, G4	MCF MB G3G4	0.953278	0.959617	TRUE	TRUE	Embryonal - MB G3G4 - G4	1	1	0.999201	MB, G4	0.952771	1	1
3999078159_R02C01	450K	Capper et al., Nature 2018	16	female	Medulloblastoma, genetically defined, group 4	MB, G4	MCF MB G3G4	366247	MB, G4	MCF MB G3G4	0.950687	0.954808	TRUE	TRUE	Embryonal - MB G3G4 - G4	1	1	0.999418	MB, G4	0.952701	1	1
3999834067_R04C01	450K	Capper et al., Nature 2018	8	female	Medulloblastoma, genetically defined, group 4	MB, G4	MCF MB G3G4	366260	MB, G4	MCF MB G3G4	0.962016	0.967514	TRUE	TRUE	Embryonal - MB G3G4 - G4	1	1	0.999342	MB, G4	0.953084	1	1
9407210090_R06C02	450K	Capper et al., Nature 2018	6	male	Medulloblastoma, genetically defined, group 4	MB, G4	MCF MB G3G4	366245	MB, G4	MCF MB G3G4	0.858365	0.921844	TRUE	TRUE	Embryonal - MB G3G4 - G4	1	1	0.998111	MB, G4	0.946891	1	1
10006823024_R05C02	450K	Capper et al., Nature 2018	8	male	Medulloblastoma, genetically defined, group 4	MB, G4	MCF MB G3G4	366261	MB, G4	MCF MB G3G4	0.926644	0.952215	TRUE	TRUE	Embryonal - MB G3G4 - G4	1	1	0.999007	MB, G4	0.951942	1	1
9422493151_R06C01	450K	Capper et al., Nature 2018	11	male	Medulloblastoma, genetically defined, group 4	MB, G4	MCF MB G3G4	366258	MB, G4	MCF MB G3G4	0.838561	0.916205	TRUE	TRUE	Embryonal - MB G3G4 - G4	1	1	0.998427	MB, G4	0.943143	1	1
200394970064_R05C01	450K	Capper et al., Nature 2018	3	male	Medulloblastoma, genetically defined, group 4	MB, G4	MCF MB G3G4	366261	MB, G4	MCF MB G3G4	0.896172	0.937576	TRUE	TRUE	Embryonal - MB G3G4 - G4	1	1	0.99918	MB, G4	0.947561	1	1
9513149129_R01C01	450K	Capper et al., Nature 2018	8	female	Medulloblastoma, genetically defined, group 4	MB, G4	MCF MB G3G4	366260	MB, G4	MCF MB G3G4	0.734357	0.892194	TRUE	TRUE	Embryonal - MB G3G4 - G4	1	1	0.996649	MB, G4	0.944248	1	1
9426021175_R01C02	450K	Capper et al., Nature 2018	8	female	Medulloblastoma, genetically defined, group 4	MB, G4	MCF MB G3G4	366254	MB, G4	MCF MB G3G4	0.960253	0.96608	TRUE	TRUE	Embryonal - MB G3G4 - G4	1	1	0.999173	MB, G4	0.952757	1	1
200400320088_R03C01	450K	Capper et al., Nature 2018	not available	female	Medulloblastoma, genetically defined, group 4	MB, G4	MCF MB G3G4	366225	MB, G4	MCF MB G3G4	0.794999	0.859125	TRUE	TRUE	Embryonal - MB G3G4 - G4	1	1	0.997633	MB, G4	0.939625	1	1
9647455233_R03C01	450K	Capper et al., Nature 2018	27	male	Medulloblastoma, genetically defined, group 4	MB, G4	MCF MB G3G4	366260	MB, G4	MCF MB G3G4	0.965433	0.968704	TRUE	TRUE	Embryonal - MB G3G4 - G4	1	1	0.999422	MB, G4	0.952387	1	1
9444375150_R02C01	450K	Capper et al., Nature 2018	19	male	Medulloblastoma, genetically defined, group 4	MB, G4	MCF MB G3G4	366258	MB, G4	MCF MB G3G4	0.91202	0.949474	TRUE	TRUE	Embryonal - MB G3G4 - G4	1	1	0.998893	MB, G4	0.952167	1	1
9407201030_R06C01	450K	Capper et al., Nature 2018	14	male	Medulloblastoma, genetically defined, group 4	MB, G4	MCF MB G3G4	366254	MB, G4	MCF MB G3G4	0.807655	0.894433	TRUE	TRUE	Embryonal - MB G3G4 - G4	1	1	0.997398	MB, G4	0.935646	1	1
9969477088_R02C01	450K	Capper et al., Nature 2018	4	female	Medulloblastoma, genetically defined, group 4	MB, G4	MCF MB G3G4	366251	MB, G4	MCF MB G3G4	0.964809	0.970253	TRUE	TRUE	Embryonal - MB G3G4 - G4	1	1	0.999251	MB, G4	0.952459	1	1
9969477014_R03C02	450K	Capper et al., Nature 2018	13	male	Medulloblastoma, genetically defined, group 4	MB, G4	MCF MB G3G4	366257	MB, G4	MCF MB G3G4	0.64065	0.806111	TRUE	TRUE	Embryonal - MB G3G4 - G4	1	1	0.996394	MB, G4	0.904082	1	1
3998523031_R06C02	450K	Capper et al., Nature 2018	4	male	Medulloblastoma, genetically defined, group 4	MB, G4	MCF MB G3G4	366255	MB, G4	MCF MB G3G4	0.961943	0.966516	TRUE	TRUE	Embryonal - MB G3G4 - G4	1	1	0.999417	MB, G4	0.952888	1	1
3999543051_R06C02	450K	Capper et al., Nature 2018	7	female	Medulloblastoma, genetically defined, group 4	MB, G4	MCF MB G3G4	366244	MB, G4	MCF MB G3G4	0.911898	0.935934	TRUE	TRUE	Embryonal - MB G3G4 - G4	1	1	0.999116	MB, G4	0.950887	1	1
9305651095_R06C01	450K	Capper et al., Nature 2018	12	male	Medulloblastoma, genetically defined, group 4	MB, G4	MCF MB G3G4	366259	MB, G4	MCF MB G3G4	0.549256	0.872944	TRUE	TRUE	Embryonal - MB G3G4 - G4	1	1	0.931983	MB, G3	0.492272	0	1
200325530023_R03C02	450K	Capper et al., Nature 2018	18	male	Medulloblastoma, genetically defined, group 4	MB, G4	MCF MB G3G4	366262	MB, G4	MCF MB G3G4	0.904702	0.932066	TRUE	TRUE	Embryonal - MB G3G4 - G4	1	1	0.998444	MB, G4	0.951619	1	1
9373551108_R01C01	450K	Capper et al., Nature 2018	5	not available	Medulloblastoma, genetically defined, group 3	MB, G3	MCF MB G3G4	366253	MB, G4	MCF MB G3G4	0.564309	0.798942	FALSE	TRUE	Embryonal - MB G3G4 - G4	0	1	0.932163	MB, G4	0.671123	0	1
9376561024_R05C01	450K	Capper et al., Nature 2018	26	male	Medulloblastoma, genetically defined, group 4	MB, G4	MCF MB G3G4	366251	MB, G4	MCF MB G3G4	0.88387	0.932752	TRUE	TRUE	Embryonal - MB G3G4 - G4	1	1	0.998241	MB, G4	0.949976	1	1
3999834105_R03C02	450K	Capper et al., Nature 2018	43	female	Medulloblastoma, genetically defined, SHH-activated	MB, SHH CHL AD	MCF MB SHH	366260	MB, SHH CHL AD	MCF MB SHH	0.471514	0.605107	TRUE	TRUE	Embryonal - MB SHH - CHL AD INF	1	1	0.999142	MB, SHH CHL AD	0.933423	1	1
9444375113_R02C01	450K	Capper et al., Nature 2018	33	not available	Medulloblastoma, genetically defined, SHH-activated	MB, SHH CHL AD	MCF MB SHH	366257	MB, SHH CHL AD	MCF MB SHH	0.862736	0.87866	TRUE	TRUE	Embryonal - MB SHH - CHL AD INF	1	1	0.999805	MB, SHH CHL AD	0.951052	1	1
9553932030_R03C02	450K	Capper et al., Nature 2018	27	female	Medulloblastoma, genetically defined, SHH-activated	MB, SHH CHL AD	MCF MB SHH	366256	MB, SHH CHL AD	MCF MB SHH	0.820397	0.860443	TRUE	TRUE	Embryonal - MB SHH - CHL AD INF	1	1	0.99982	MB, SHH CHL AD	0.952319	1	1
3998909182_R05C02	450K	Capper et al., Nature 2018	48	female	Medulloblastoma, genetically defined, SHH-activated	MB, SHH CHL AD	MCF MB SHH	366255	MB, SHH CHL AD	MCF MB SHH	0.856611	0.890445	TRUE	TRUE	Embryonal - MB SHH - CHL AD INF	1	1	0.999861	MB, SHH CHL AD	0.952422	1	1
9374342010_R06C02	450K	Capper et al., Nature 2018	39	not available	Medulloblastoma, genetically defined, SHH-activated	MB, SHH CHL AD	MCF MB SHH	366261	MB, SHH CHL AD	MCF MB SHH	0.781133	0.807626	TRUE	TRUE	Embryonal - MB SHH - CHL AD INF	1	1	0.999728	MB, SHH CHL AD	0.939935	1	1
9741779119_R04C02	450K	Capper et al., Nature 2018	41	female	Medulloblastoma, genetically defined, SHH-activated	MB, SHH CHL AD	MCF MB SHH	366251	MB, SHH CHL AD	MCF MB SHH	0.885971	0.901247	TRUE	TRUE	Embryonal - MB SHH - CHL AD INF	1	1	0.99986	MB, SHH CHL AD	0.952864	1	1
3998523056_R01C01	450K	Capper et al., Nature 2018	38	male	Medulloblastoma, genetically defined, SHH-activated	MB, SHH CHL AD	MCF MB SHH	366257	MB, SHH CHL AD	MCF MB SHH	0.820415	0.84528	TRUE	TRUE	Embryonal - MB SHH - CHL AD INF	1	1	0.99982	MB, SHH CHL AD	0.950577	1	1
9980102032_R03C01	450K	Capper et al., Nature 2018	27	male	Medulloblastoma, genetically defined, SHH-activated	MB, SHH CHL AD	MCF MB SHH	366255	MB, SHH CHL AD	MCF MB SHH	0.845731	0.867616	TRUE	TRUE	Embryonal - MB SHH - CHL AD INF	1	1	0.999869	MB, SHH CHL AD	0.952344	1	1
3998909181_R01C01	450K	Capper et al., Nature 2018	3	male	Medulloblastoma, genetically defined, SHH-activated	MB, SHH INF	MCF MB SHH	366256	MB, SHH INF	MCF MB SHH	0.823337	0.900198	TRUE	TRUE	Embryonal - MB SHH - CHL AD INF	1	1	0.999853	MB, SHH INF	0.948808	1	1
9969477101_R06C02	450K	Capper et al., Nature 2018	35	male	Medulloblastoma, genetically defined, SHH-activated	MB, SHH CHL AD	MCF MB SHH	366258	MB, SHH CHL AD	MCF MB SHH	0.794538	0.836757	TRUE	TRUE	Embryonal - MB SHH - CHL AD INF	1	1	0.999845	MB, SHH CHL AD	0.950619	1	1
3999078123_R01C02	450K	Capper et al., Nature 2018	42	not available	Medulloblastoma, genetically defined, SHH-activated	MB, SHH CHL AD	MCF MB SHH	366261	MB, SHH CHL AD	MCF MB SHH	0.734139	0.780771	TRUE	TRUE	Embryonal - MB SHH - CHL AD INF	1	1	0.99978	MB, SHH CHL AD	0.950607	1	1
3998523018_R02C01	450K	Capper et al., Nature 2018	38	female	Medulloblastoma, genetically defined, SHH-activated	MB, SHH CHL AD	MCF MB SHH	366259	MB, SHH CHL AD	MCF MB SHH	0.587893	0.652076	TRUE	TRUE	Embryonal - MB SHH - CHL AD INF	1	1	0.999672	MB, SHH CHL AD	0.939936	1	1
9534104010_R05C02	450K	Capper et al., Nature 2018	44	female	Medulloblastoma, genetically defined, SHH-activated	MB, SHH CHL AD	MCF MB SHH	366260	MB, SHH CHL AD	MCF MB SHH	0.78963	0.824951	TRUE	TRUE	Embryonal - MB SHH - CHL AD INF	1	1	0.999861	MB, SHH CHL AD	0.951072	1	1
3998546129_R06C02	450K	Capper et al., Nature 2018	33	female	Medulloblastoma, genetically defined, SHH-activated	MB, SHH CHL AD	MCF MB SHH	366257	MB, SHH CHL AD	MCF MB SHH	0.630303	0.753018	TRUE	TRUE	Embryonal - MB SHH - CHL AD INF	1	1	0.999738	MB, SHH CHL AD	0.948351	1	1
200394970046_R04C01	450K	Capper et al., Nature 2018	25	female	Medulloblastoma, genetically defined, SHH-activated	MB, SHH CHL AD	MCF MB SHH	366249	MB, SHH CHL AD	MCF MB SHH	0.795749	0.836469	TRUE	TRUE	Embryonal - MB SHH - CHL AD INF	1	1	0.999871	MB, SHH CHL AD	0.950592	1	1
200394870010_R06C01	450K	Capper et al., Nature 2018	4	not available	Medulloblastoma, genetically defined, SHH-activated	MB, SHH CHL AD	MCF MB SHH	366252	MB, SHH CHL AD	MCF MB SHH	0.61554	0.784832	TRUE	TRUE	Embryonal - MB SHH - CHL AD INF	1	1	0.999269	MB, SHH CHL AD	0.894112	1	1
9969477124_R01C01	450K	Capper et al., Nature 2018	1	male	Medulloblastoma, genetically defined, SHH-activated	MB, SHH INF	MCF MB SHH	366254	MB, SHH INF	MCF MB SHH	0.661699	0.788098	TRUE	TRUE	Embryonal - MB SHH - CHL AD INF	1	1	0.999485	MB, SHH INF	0.894966	1	1
200362700065_R03C02	450K	Capper et al., Nature 2018	26	female	Medulloblastoma, genetically defined, SHH-activated	MB, SHH CHL AD	MCF MB SHH	366242	MB, SHH CHL AD	MCF MB SHH	0.874432	0.893689	TRUE	TRUE	Embryonal - MB SHH - CHL AD INF	1	1	0.999876	MB, SHH CHL AD	0.952581	1	1
3998909051_R01C01	450K	Capper et al., Nature 2018	14	female	Medulloblastoma, genetically defined, SHH-activated	MB, SHH CHL AD	MCF MB SHH	366254	MB, SHH CHL AD	MCF MB SHH	0.823716	0.857822	TRUE	TRUE	Embryonal - MB SHH - CHL AD INF	1	1	0.999709	MB, SHH CHL AD	0.947814	1	1
3999100101_R05C01	450K	Capper et al., Nature 2018	34	male	Medulloblastoma, genetically defined, SHH-activated	MB, SHH CHL AD	MCF MB SHH	366253	MB, SHH CHL AD	MCF MB SHH	0.899019	0.911834	TRUE	TRUE	Embryonal - MB SHH - CHL AD INF	1	1	0.99985	MB, SHH CHL AD	0.953068	1	1
9969477074_R02C01	450K	Capper et al., Nature 2018	40	male	Medulloblastoma, genetically defined, SHH-activated	MB, SHH CHL AD	MCF MB SHH	366255	MB, SHH CHL AD	MCF MB SHH	0.849965	0.871823	TRUE	TRUE	Embryonal - MB SHH - CHL AD INF	1	1	0.999824	MB, SHH CHL AD	0.948754	1	1
200362700196_R06C01	450K	Capper et al., Nature 2018	1	female	Medulloblastoma, genetically defined, SHH-activated	MB, SHH INF	MCF MB SHH	366259	MB, SHH INF	MCF MB SHH	0.81053	0.893546	TRUE	TRUE	Embryonal - MB SHH - CHL AD INF	1	1	0.999877	MB, SHH INF	0.944486	1	1
9297949139_R06C02	450K	Capper et al., Nature 2018	4	male	Medulloblastoma, genetically defined, SHH-activated	MB, SHH CHL AD	MCF MB SHH	366253	MB, SHH INF	MCF MB SHH	0.40489	0.768184	FALSE	TRUE	Embryonal - MB SHH - CHL AD INF	1	1	0.999448	MB, SHH INF	0.767413	0	1
200277210056_R04C01	450K	Capper et al., Nature 2018	8	female	Medulloblastoma, genetically defined, SHH-activated	MB, SHH CHL AD	MCF MB SHH	366262	MB, SHH CHL AD	MCF MB SHH	0.408326	0.567828	TRUE	TRUE	Embryonal - MB SHH - CHL AD INF	1	1	0.999277	MB, SHH CHL AD	0.846441	1	1
9855358058_R05C01	450K	Capper et al., Nature 2018	18	not available	Medulloblastoma, genetically defined, SHH-activated	MB, SHH CHL AD	MCF MB SHH	366256	MB, SHH CHL AD	MCF MB SHH	0.855708	0.882011	TRUE	TRUE	Embryonal - MB SHH - CHL AD INF	1	1	0.999876	MB, SHH CHL AD	0.952513	1	1
200325530044_R04C02	450K	Capper et al., Nature 2018	0	male	Medulloblastoma, genetically defined, SHH-activated	MB, SHH INF	MCF MB SHH	366257	MB, SHH INF	MCF MB SHH	0.891169	0.905716	TRUE	TRUE	Embryonal - MB SHH - CHL AD INF	1	1	0.999399	MB, SHH INF	0.951886	1	1
9340996058_R05C01	450K	Capper et al., Nature 2018	28	male	Medulloblastoma, genetically defined, SHH-activated	MB, SHH CHL AD	MCF MB SHH	366257	MB, SHH CHL AD	MCF MB SHH	0.744929	0.820628	TRUE	TRUE	Embryonal - MB SHH - CHL AD INF	1	1	0.999808	MB, SHH CHL AD	0.949922	1	1
9968646167_R06C01	450K	Capper et al., Nature 2018	38	male	Medulloblastoma, genetically defined, SHH-activated	MB, SHH CHL AD	MCF MB SHH	366255	MB, SHH CHL AD	MCF MB SHH	0.802872	0.830467	TRUE	TRUE	Embryonal - MB SHH - CHL AD INF	1	1	0.999864	MB, SHH CHL AD	0.951589	1	1
200394870069_R04C01	450K	Capper et al., Nature 2018	20	male	Medulloblastoma, genetically defined, SHH-activated	MB, SHH CHL AD	MCF MB SHH	366241	MB, SHH CHL AD	MCF MB SHH	0.731762	0.7812	TRUE	TRUE	Embryonal - MB SHH - CHL AD INF	1	1	0.99977	MB, SHH CHL AD	0.94736	1	1
9444375150_R04C01	450K	Capper et al., Nature 2018	44	male	Medulloblastoma, genetically defined, SHH-activated	MB, SHH CHL AD	MCF MB SHH	366261	MB, SHH CHL AD	MCF MB SHH	0.80279	0.87031	TRUE	TRUE	Embryonal - MB SHH - CHL AD INF	1	1	0.999874	MB, SHH CHL AD	0.951203	1	1
9611519051_R06C01	450K	Capper et al., Nature 2018	28	male	Medulloblastoma, genetically defined, SHH-activated	MB, SHH CHL AD	MCF MB SHH	366251	MB, SHH CHL AD	MCF MB SHH	0.508836	0.61452	TRUE	TRUE	Embryonal - MB SHH - CHL AD INF	1	1	0.999233	MB, SHH CHL AD	0.933419	1	1
3999834067_R01C02	450K	Capper et al., Nature 2018	35	not available	Medulloblastoma, genetically defined, SHH-activated	MB, SHH CHL AD	MCF MB SHH	366261	MB, SHH CHL AD	MCF MB SHH	0.850823	0.879092	TRUE	TRUE	Embryonal - MB SHH - CHL AD INF	1	1	0.99986	MB, SHH CHL AD	0.952149	1	1
9376561062_R02C02	450K	Capper et al., Nature 2018	49	male	Medulloblastoma, genetically defined, SHH-activated	MB, SHH CHL AD	MCF MB SHH	366260	MB, SHH CHL AD	MCF MB SHH	0.879722	0.893	TRUE	TRUE	Embryonal - MB SHH - CHL AD INF	1	1	0.999874	MB, SHH CHL AD	0.951249	1	1
3999875076_R04C01	450K	Capper et al., Nature 2018	1	not available	Medulloblastoma, genetically defined, SHH-activated	MB, SHH INF	MCF MB SHH	366251	MB, SHH INF	MCF MB SHH	0.935733	0.944751	TRUE	TRUE	Embryonal - MB SHH - CHL AD INF	1	1	0.999814	MB, SHH INF	0.951862	1	1
3998523056_R03C01	450K	Capper et al., Nature 2018	2	male	Medulloblastoma, genetically defined, SHH-activated	MB, SHH INF	MCF MB SHH	366254	MB, SHH INF	MCF MB SHH	0.827932	0.877599	TRUE	TRUE	Embryonal - MB SHH - CHL AD INF	1	1	0.9997	MB, SHH INF	0.94993	1	1
9969477064_R04C02	450K	Capper et al., Nature 2018	26	male	Medulloblastoma, genetically defined, SHH-activated	MB, SHH CHL AD	MCF MB SHH	366256	MB, SHH CHL AD	MCF MB SHH	0.732467	0.791868	TRUE	TRUE	Embryonal - MB SHH - CHL AD INF	1	1	0.999837	MB, SHH CHL AD	0.950761	1	1
3998909027_R03C01	450K	Capper et al., Nature 2018	24	male	Medulloblastoma, genetically defined, SHH-activated	MB, SHH CHL AD	MCF MB SHH	366260	MB, SHH CHL AD	MCF MB SHH	0.856979	0.876603	TRUE	TRUE	Embryonal - MB SHH - CHL AD INF	1	1	0.99982	MB, SHH CHL AD	0.952087	1	1
3998909073_R01C01	450K	Capper et al., Nature 2018	43	male	Medulloblastoma, genetically defined, SHH-activated	MB, SHH CHL AD	MCF MB SHH	366256	MB, SHH CHL AD	MCF MB SHH	0.774602	0.793996	TRUE	TRUE	Embryonal - MB SHH - CHL AD INF	1	1	0.999685	MB, SHH CHL AD	0.945894	1	1
9340996003_R03C02	450K	Capper et al., Nature 2018	4	female	Medulloblastoma, genetically defined, SHH-activated	MB, SHH INF	MCF MB SHH	366243	MB, SHH INF	MCF MB SHH	0.755033	0.870903	TRUE	TRUE	Embryonal - MB SHH - CHL AD INF	1	1	0.999757	MB, SHH INF	0.942517	1	1
10006823133_R01C01	450K	Capper et al., Nature 2018	7	male	Medulloblastoma, genetically defined, SHH-activated	MB, SHH CHL AD	MCF MB SHH	366239	MB, SHH CHL AD	MCF MB SHH	0.712168	0.836651	TRUE	TRUE	Embryonal - MB SHH - CHL AD INF	1	1	0.999869	MB, SHH CHL AD	0.92993	1	1
3998523031_R02C01	450K	Capper et al., Nature 2018	8	male	Medulloblastoma, genetically defined, SHH-activated	MB, SHH CHL AD	MCF MB SHH	366255	MB, SHH CHL AD	MCF MB SHH	0.653298	0.80117	TRUE	TRUE	Embryonal - MB SHH - CHL AD INF	1	1	0.999798	MB, SHH CHL AD	0.934086	1	1
9855358035_R06C02	450K	Capper et al., Nature 2018	3	female	Medulloblastoma, genetically defined, SHH-activated	MB, SHH INF	MCF MB SHH	366251	MB, SHH INF	MCF MB SHH	0.423168	0.690454	TRUE	TRUE	Embryonal - MB SHH - CHL AD INF	1	1	0.999573	MB, SHH INF	0.596791	1	1
200406080086_R05C01	450K	Capper et al., Nature 2018	0	male	Medulloblastoma, genetically defined, SHH-activated	MB, SHH INF	MCF MB SHH	366260	MB, SHH INF	MCF MB SHH	0.932203	0.939829	TRUE	TRUE	Embryonal - MB SHH - CHL AD INF	1	1	0.999518	MB, SHH INF	0.950415	1	1
9855358058_R01C02	450K	Capper et al., Nature 2018	36	not available	Medulloblastoma, genetically defined, SHH-activated	MB, SHH CHL AD	MCF MB SHH	366250	MB, SHH CHL AD	MCF MB SHH	0.822386	0.849993	TRUE	TRUE	Embryonal - MB SHH - CHL AD INF	1	1	0.999847	MB, SHH CHL AD	0.9497	1	1
3999002044_R03C02	450K	Capper et al., Nature 2018	26	female	Medulloblastoma, genetically defined, SHH-activated	MB, SHH CHL AD	MCF MB SHH	366258	MB, SHH CHL AD	MCF MB SHH	0.866985	0.884979	TRUE	TRUE	Embryonal - MB SHH - CHL AD INF	1	1	0.999868	MB, SHH CHL AD	0.952689	1	1
9980102013_R05C02	450K	Capper et al., Nature 2018	40	female	Medulloblastoma, genetically defined, SHH-activated	MB, SHH CHL AD	MCF MB SHH	366255	MB, SHH CHL AD	MCF MB SHH	0.831368	0.875213	TRUE	TRUE	Embryonal - MB SHH - CHL AD INF	1	1	0.999837	MB, SHH CHL AD	0.952771	1	1
9533774097_R03C02	450K	Capper et al., Nature 2018	3	male	Medulloblastoma, genetically defined, SHH-activated	MB, SHH INF	MCF MB SHH	366262	MB, SHH INF	MCF MB SHH	0.696947	0.863762	TRUE	TRUE	Embryonal - MB SHH - CHL AD INF	1	1	0.999824	MB, SHH INF	0.929065	1	1
10006823024_R04C01	450K	Capper et al., Nature 2018	2	female	Medulloblastoma, genetically defined, SHH-activated	MB, SHH INF	MCF MB SHH	366262	MB, SHH INF	MCF MB SHH	0.725039	0.830427	TRUE	TRUE	Embryonal - MB SHH - CHL AD INF	1	1	0.999707	MB, SHH INF	0.93731	1	1
3998546129_R05C01	450K	Capper et al., Nature 2018	1	female	Medulloblastoma, genetically defined, SHH-activated	MB, SHH INF	MCF MB SHH	366259	MB, SHH INF	MCF MB SHH	0.930429	0.946833	TRUE	TRUE	Embryonal - MB SHH - CHL AD INF	1	1	0.999814	MB, SHH INF	0.951733	1	1
9373551108_R03C01	450K	Capper et al., Nature 2018	13	female	Medulloblastoma, genetically defined, SHH-activated	MB, SHH CHL AD	MCF MB SHH	366255	MB, SHH CHL AD	MCF MB SHH	0.686603	0.832788	TRUE	TRUE	Embryonal - MB SHH - CHL AD INF	1	1	0.999873	MB, SHH CHL AD	0.931362	1	1
10006823144_R04C02	450K	Capper et al., Nature 2018	75	male	Glioblastoma, IDH-wildtype	GBM, RTK II	MCF GBM	366260	GBM, RTK II	MCF GBM	0.752395	0.87236	TRUE	TRUE	Glioblastoma - GBM - RTK II	1	1	0.988328	GBM, RTK II	0.945157	1	1
3998523030_R02C02	450K	Capper et al., Nature 2018	35	female	Glioblastoma, IDH-wildtype	GBM, RTK I	MCF GBM	366262	GBM, RTK II	MCF GBM	0.49816	0.785802	TRUE	TRUE	Glioblastoma - GBM - RTK II	1	1	0.978089	GBM, RTK II	0.819297	1	1
3998546133_R03C01	450K	Capper et al., Nature 2018	55	female	Gliosarcoma, IDH-wildtype	GBM, RTK I	MCF GBM	366259	GBM, RTK II	MCF GBM	0.233323	0.618394	TRUE	TRUE	Glioblastoma - GBM - RTK II	1	1	0.728156	GBM, RTK I	0.398645	1	1
9969477123_R06C02	450K	Capper et al., Nature 2018	48	male	Glioblastoma, IDH-wildtype	GBM, RTK II	MCF GBM	366256	GBM, RTK II	MCF GBM	0.424194	0.751653	TRUE	TRUE	Glioblastoma - GBM - RTK II	1	1	0.95879	GBM, RTK II	0.545594	1	1
9721366149_R01C02	450K	Capper et al., Nature 2018	74	male	Glioblastoma, IDH-wildtype	GBM, RTK II	MCF GBM	366261	GBM, RTK II	MCF GBM	0.499991	0.756382	TRUE	TRUE	Glioblastoma - GBM - RTK II	1	1	0.97852	GBM, RTK II	0.835736	1	1
9533774023_R02C02	450K	Capper et al., Nature 2018	64	male	Glioblastoma, IDH-wildtype	GBM, MES	MCF GBM	366252	GBM, MES	MCF GBM	0.216514	0.552379	TRUE	TRUE	Glioblastoma - GBM - RTK II	0	1	0.901931	GBM, RTK II	0.261751	0	1
9534104008_R03C02	450K	Capper et al., Nature 2018	40	male	Glioblastoma, IDH-wildtype	GBM, MYCN	MCF GBM	366259	GBM, RTK II	MCF GBM	0.442014	0.648815	FALSE	TRUE	Glioblastoma - GBM - RTK II	0	1	0.974721	GBM, RTK II	0.27023	0	1
3998567088_R04C01	450K	Capper et al., Nature 2018	47	male	Glioblastoma, IDH-wildtype	GBM, MES	MCF GBM	366254	GBM, MES	MCF GBM	0.230566	0.608832	TRUE	TRUE	Glioblastoma - GBM - RTK II	0	1	0.786466	GBM, MES	0.589477	1	1
9534104008_R05C01	450K	Capper et al., Nature 2018	58	male	Glioblastoma, IDH-wildtype	GBM, RTK II	MCF GBM	366262	GBM, RTK II	MCF GBM	0.647842	0.840355	TRUE	TRUE	Glioblastoma - GBM - RTK II	1	1	0.983228	GBM, RTK II	0.841022	1	1
10006823144_R04C01	450K	Capper et al., Nature 2018	63	female	Glioblastoma, IDH-wildtype	GBM, RTK II	MCF GBM	366256	GBM, RTK II	MCF GBM	0.748929	0.868364	TRUE	TRUE	Glioblastoma - GBM - RTK II	1	1	0.988365	GBM, RTK II	0.946903	1	1
3998567085_R05C02	450K	Capper et al., Nature 2018	61	male	Glioblastoma, IDH-wildtype	GBM, MES	MCF GBM	366258	GBM, RTK II	MCF GBM	0.545402	0.775798	FALSE	TRUE	Glioblastoma - GBM - RTK II	0	1	0.919271	GBM, RTK II	0.672402	0	1
3999834001_R02C02	450K	Capper et al., Nature 2018	68	female	Glioblastoma, IDH-wildtype	GBM, MES	MCF GBM	366248	GBM, RTK II	MCF GBM	0.620945	0.862957	FALSE	TRUE	Glioblastoma - GBM - RTK II	0	1	0.961142	GBM, RTK II	0.632369	0	1
9968646164_R03C02	450K	Capper et al., Nature 2018	70	male	Glioblastoma, IDH-wildtype	GBM, RTK II	MCF GBM	366259	GBM, RTK II	MCF GBM	0.295888	0.666238	TRUE	TRUE	Glioblastoma - GBM - RTK II	1	1	0.907027	GBM, RTK I	0.279196	0	1
200400320088_R01C01	450K	Capper et al., Nature 2018	46	female	Glioblastoma, IDH-wildtype	GBM, RTK II	MCF GBM	366224	GBM, RTK II	MCF GBM	0.701021	0.870322	TRUE	TRUE	Glioblastoma - GBM - RTK II	1	1	0.986172	GBM, RTK II	0.92656	1	1
101231000014_R04C01	450K	Capper et al., Nature 2018	56	male	Glioblastoma, IDH-wildtype	GBM, RTK II	MCF GBM	366240	GBM, RTK II	MCF GBM	0.585274	0.807328	TRUE	TRUE	Glioblastoma - GBM - RTK II	1	1	0.916077	GBM, RTK II	0.693079	1	1
9533774033_R06C02	450K	Capper et al., Nature 2018	40	female	Glioblastoma, IDH-wildtype	GBM, MES	MCF GBM	366261	GBM, RTK II	MCF GBM	0.46865	0.72995	FALSE	TRUE	Glioblastoma - GBM - RTK II	0	1	0.682354	GBM, RTK II	0.475355	0	1
9855358026_R04C02	450K	Capper et al., Nature 2018	56	male	Glioblastoma, IDH-wildtype	GBM, MES	MCF GBM	366258	GBM, RTK II	MCF GBM	0.602297	0.83354	FALSE	TRUE	Glioblastoma - GBM - RTK II	0	1	0.973088	GBM, RTK II	0.85514	0	1
10003886253_R03C02	450K	Capper et al., Nature 2018	70	male	Glioblastoma, IDH-wildtype	GBM, MES	MCF GBM	366259	GBM, RTK II	MCF GBM	0.433909	0.763982	FALSE	TRUE	Glioblastoma - GBM - RTK II	0	1	0.954954	GBM, RTK II	0.718191	0	1
9533774041_R01C01	450K	Capper et al., Nature 2018	61	male	Glioblastoma, IDH-wildtype	GBM, RTK II	MCF GBM	366263	GBM, RTK II	MCF GBM	0.699227	0.850009	TRUE	TRUE	Glioblastoma - GBM - RTK II	1	1	0.98719	GBM, RTK II	0.939796	1	1
3999547142_R03C02	450K	Capper et al., Nature 2018	71	male	Gliosarcoma, IDH-wildtype	GBM, RTK II	MCF GBM	366254	GBM, RTK II	MCF GBM	0.453368	0.686117	TRUE	TRUE	Glioblastoma - GBM - RTK II	1	1	0.956225	GBM, MES	0.644567	0	1
10006823141_R03C01	450K	Capper et al., Nature 2018	77	male	Glioblastoma, IDH-wildtype	GBM, RTK II	MCF GBM	366209	GBM, RTK II	MCF GBM	0.652248	0.827126	TRUE	TRUE	Glioblastoma - GBM - RTK II	1	1	0.979897	GBM, RTK II	0.87456	1	1
3998998159_R04C02	450K	Capper et al., Nature 2018	66	male	Glioblastoma, IDH-wildtype	GBM, RTK II	MCF GBM	366192	GBM, RTK II	MCF GBM	0.671862	0.850331	TRUE	TRUE	Glioblastoma - GBM - RTK II	1	1	0.98473	GBM, RTK II	0.930399	1	1
3998567085_R06C01	450K	Capper et al., Nature 2018	59	male	Glioblastoma, IDH-wildtype	GBM, RTK II	MCF GBM	366258	GBM, RTK II	MCF GBM	0.540791	0.709735	TRUE	TRUE	Glioblastoma - GBM - RTK II	1	1	0.98452	GBM, RTK II	0.878217	1	1
3999834068_R06C02	450K	Capper et al., Nature 2018	57	male	Glioblastoma, IDH-wildtype	GBM, RTK II	MCF GBM	366261	GBM, RTK II	MCF GBM	0.631491	0.804737	TRUE	TRUE	Glioblastoma - GBM - RTK II	1	1	0.989347	GBM, RTK II	0.938112	1	1
9968646165_R05C01	450K	Capper et al., Nature 2018	66	female	Glioblastoma, IDH-wildtype	GBM, RTK II	MCF GBM	366255	GBM, RTK II	MCF GBM	0.728181	0.849156	TRUE	TRUE	Glioblastoma - GBM - RTK II	1	1	0.989457	GBM, RTK II	0.943108	1	1
9406922161_R01C02	450K	Capper et al., Nature 2018	72	female	Glioblastoma, IDH-wildtype	GBM, MES	MCF GBM	366259	GBM, MES	MCF GBM	0.326508	0.716419	TRUE	TRUE	Glioblastoma - GBM - RTK II	0	1	0.677608	GBM, MES	0.761837	1	1
9969477079_R06C01	450K	Capper et al., Nature 2018	75	female	Glioblastoma, IDH-wildtype	GBM, RTK II	MCF GBM	366262	GBM, RTK II	MCF GBM	0.212635	0.339288	TRUE	TRUE	Glioblastoma - GBM - RTK II	1	1	0.809842	GBM, MES	0.259355	0	1
9741950085_R02C01	450K	Capper et al., Nature 2018	48	male	Glioblastoma, IDH-wildtype	GBM, RTK II	MCF GBM	366260	GBM, RTK II	MCF GBM	0.735045	0.867317	TRUE	TRUE	Glioblastoma - GBM - RTK II	1	1	0.986214	GBM, RTK II	0.943292	1	1
10006823022_R05C02	450K	Capper et al., Nature 2018	56	female	Glioblastoma, IDH-wildtype	GBM, RTK II	MCF GBM	366261	GBM, RTK II	MCF GBM	0.408237	0.70032	TRUE	TRUE	Glioblastoma - GBM - RTK II	1	1	0.890763	GBM, RTK I	0.550255	0	1
9878827225_R04C01	450K	Capper et al., Nature 2018	77	male	Glioblastoma, IDH-wildtype	GBM, RTK II	MCF GBM	366250	GBM, RTK II	MCF GBM	0.509032	0.673782	TRUE	TRUE	Glioblastoma - GBM - RTK II	1	1	0.952031	GBM, MES	0.474075	0	1
9647455131_R06C02	450K	Capper et al., Nature 2018	54	male	Glioblastoma, IDH-wildtype	GBM, RTK II	MCF GBM	366258	GBM, RTK II	MCF GBM	0.686364	0.823599	TRUE	TRUE	Glioblastoma - GBM - RTK II	1	1	0.988805	GBM, RTK II	0.944868	1	1
3998919099_R06C02	450K	Capper et al., Nature 2018	79	male	Glioblastoma, IDH-wildtype	GBM, RTK II	MCF GBM	366233	GBM, RTK II	MCF GBM	0.632032	0.840937	TRUE	TRUE	Glioblastoma - GBM - RTK II	1	1	0.985109	GBM, RTK II	0.899713	1	1
3998546128_R06C02	450K	Capper et al., Nature 2018	82	female	Glioblastoma, IDH-wildtype	GBM, RTK II	MCF GBM	366254	GBM, RTK II	MCF GBM	0.558197	0.742556	TRUE	TRUE	Glioblastoma - GBM - RTK II	1	1	0.983743	GBM, RTK II	0.908106	1	1
9553932008_R02C01	450K	Capper et al., Nature 2018	81	female	Glioblastoma, IDH-wildtype	GBM, RTK II	MCF GBM	366262	GBM, RTK II	MCF GBM	0.426665	0.710848	TRUE	TRUE	Glioblastoma - GBM - RTK II	1	1	0.884735	GBM, RTK II	0.690522	1	1
9741950095_R03C02	450K	Capper et al., Nature 2018	42	male	Glioblastoma, IDH-wildtype	GBM, RTK II	MCF GBM	366259	GBM, RTK II	MCF GBM	0.513031	0.769151	TRUE	TRUE	Glioblastoma - GBM - RTK II	1	1	0.970726	GBM, RTK II	0.776839	1	1
10003886252_R05C02	450K	Capper et al., Nature 2018	60	female	Glioblastoma, IDH-wildtype	GBM, MES	MCF GBM	366250	GBM, RTK II	MCF GBM	0.596991	0.835534	FALSE	TRUE	Glioblastoma - GBM - RTK II	0	1	0.961463	GBM, RTK II	0.598099	0	1
3998920094_R01C01	450K	Capper et al., Nature 2018	54	male	Glioblastoma, IDH-wildtype	GBM, RTK II	MCF GBM	366259	GBM, RTK II	MCF GBM	0.646636	0.82144	TRUE	TRUE	Glioblastoma - GBM - RTK II	1	1	0.988369	GBM, RTK II	0.928647	1	1
200325530166_R05C01	450K	Capper et al., Nature 2018	56	male	Glioblastoma, IDH-wildtype	GBM, RTK II	MCF GBM	366255	GBM, RTK II	MCF GBM	0.481957	0.72957	TRUE	TRUE	Glioblastoma - GBM - RTK II	1	1	0.971128	GBM, RTK II	0.665246	1	1
9969477064_R05C02	450K	Capper et al., Nature 2018	61	male	Glioblastoma, IDH-wildtype	GBM, RTK II	MCF GBM	366258	GBM, RTK II	MCF GBM	0.626137	0.796338	TRUE	TRUE	Glioblastoma - GBM - RTK II	1	1	0.98834	GBM, RTK II	0.921788	1	1
9969477022_R06C01	450K	Capper et al., Nature 2018	48	female	Glioblastoma, IDH-wildtype	GBM, RTK II	MCF GBM	366247	GBM, RTK II	MCF GBM	0.506363	0.77945	TRUE	TRUE	Glioblastoma - GBM - RTK II	1	1	0.980223	GBM, RTK II	0.636098	1	1
3998909050_R05C02	450K	Capper et al., Nature 2018	54	female	Glioblastoma, IDH-wildtype	GBM, RTK II	MCF GBM	366258	GBM, RTK II	MCF GBM	0.551124	0.766128	TRUE	TRUE	Glioblastoma - GBM - RTK II	1	1	0.97903	GBM, RTK II	0.802136	1	1
9379082039_R04C01	450K	Capper et al., Nature 2018	76	male	Glioblastoma, IDH-wildtype	GBM, RTK II	MCF GBM	366240	GBM, RTK II	MCF GBM	0.639121	0.81919	TRUE	TRUE	Glioblastoma - GBM - RTK II	1	1	0.987275	GBM, RTK II	0.921015	1	1
9647455131_R05C02	450K	Capper et al., Nature 2018	81	female	Glioblastoma, IDH-wildtype	GBM, MES	MCF GBM	366262	GBM, RTK II	MCF GBM	0.460686	0.813436	FALSE	TRUE	Glioblastoma - GBM - RTK II	0	1	0.946764	GBM, MES	0.563889	1	1
3998909062_R02C01	450K	Capper et al., Nature 2018	82	female	Glioblastoma, IDH-wildtype	GBM, RTK II	MCF GBM	366254	GBM, RTK II	MCF GBM	0.656102	0.820067	TRUE	TRUE	Glioblastoma - GBM - RTK II	1	1	0.985329	GBM, RTK II	0.925657	1	1
9855358003_R01C02	450K	Capper et al., Nature 2018	60	female	Glioblastoma, IDH-wildtype	GBM, RTK II	MCF GBM	366247	GBM, RTK II	MCF GBM	0.603545	0.814408	TRUE	TRUE	Glioblastoma - GBM - RTK II	1	1	0.958989	GBM, RTK II	0.801252	1	1
3999834070_R05C01	450K	Capper et al., Nature 2018	76	female	Glioblastoma, IDH-wildtype	GBM, RTK II	MCF GBM	366260	GBM, RTK II	MCF GBM	0.702314	0.834067	TRUE	TRUE	Glioblastoma - GBM - RTK II	1	1	0.985948	GBM, RTK II	0.939471	1	1
200325530048_R05C01	450K	Capper et al., Nature 2018	69	female	Glioblastoma, IDH-wildtype	GBM, RTK II	MCF GBM	366260	GBM, RTK II	MCF GBM	0.381508	0.634573	TRUE	TRUE	Glioblastoma - GBM - RTK II	1	1	0.9628	GBM, RTK II	0.599411	1	1
9969477088_R03C01	450K	Capper et al., Nature 2018	59	male	Glioblastoma, IDH-wildtype	GBM, RTK II	MCF GBM	366254	GBM, RTK II	MCF GBM	0.656079	0.846899	TRUE	TRUE	Glioblastoma - GBM - RTK II	1	1	0.986324	GBM, RTK II	0.942192	1	1
9980102013_R01C02	450K	Capper et al., Nature 2018	63	male	Glioblastoma, IDH-wildtype	GBM, RTK II	MCF GBM	366254	GBM, RTK II	MCF GBM	0.680131	0.855572	TRUE	TRUE	Glioblastoma - GBM - RTK II	1	1	0.980227	GBM, RTK II	0.840786	1	1
3999543050_R04C01	450K	Capper et al., Nature 2018	73	female	Glioblastoma, IDH-wildtype	GBM, RTK II	MCF GBM	366251	GBM, RTK II	MCF GBM	0.580744	0.807248	TRUE	TRUE	Glioblastoma - GBM - RTK II	1	1	0.985879	GBM, RTK II	0.879907	1	1
9878820008_R02C02	450K	Capper et al., Nature 2018	84	female	Glioblastoma, IDH-wildtype	GBM, RTK II	MCF GBM	366087	GBM, RTK II	MCF GBM	0.645499	0.815546	TRUE	TRUE	Glioblastoma - GBM - RTK II	1	1	0.987578	GBM, RTK II	0.92977	1	1
3998523058_R03C01	450K	Capper et al., Nature 2018	54	male	Glioblastoma, IDH-wildtype	GBM, RTK II	MCF GBM	366260	GBM, RTK II	MCF GBM	0.545756	0.81823	TRUE	TRUE	Glioblastoma - GBM - RTK II	1	1	0.984122	GBM, RTK II	0.902678	1	1
9878820156_R03C02	450K	Capper et al., Nature 2018	64	female	Glioblastoma, IDH-wildtype	GBM, RTK II	MCF GBM	366256	GBM, RTK II	MCF GBM	0.696715	0.864125	TRUE	TRUE	Glioblastoma - GBM - RTK II	1	1	0.983671	GBM, RTK II	0.940229	1	1
3998546129_R02C01	450K	Capper et al., Nature 2018	53	male	Glioblastoma, IDH-wildtype	GBM, RTK II	MCF GBM	366255	GBM, RTK II	MCF GBM	0.521665	0.695392	TRUE	TRUE	Glioblastoma - GBM - RTK II	1	1	0.981521	GBM, RTK II	0.887405	1	1
3999834115_R02C01	450K	Capper et al., Nature 2018	1	not available	Gliosarcoma, IDH-wildtype	GBM, RTK II	MCF GBM	366259	GBM, RTK II	MCF GBM	0.553805	0.732497	TRUE	TRUE	Glioblastoma - GBM - RTK II	1	1	0.851505	GBM, RTK II	0.688781	1	1
9741950095_R02C02	450K	Capper et al., Nature 2018	71	male	Glioblastoma, IDH-wildtype	GBM, RTK II	MCF GBM	366258	GBM, RTK II	MCF GBM	0.573605	0.767902	TRUE	TRUE	Glioblastoma - GBM - RTK II	1	1	0.96801	GBM, RTK II	0.757942	1	1
9878820123_R03C01	450K	Capper et al., Nature 2018	59	male	Glioblastoma, IDH-wildtype	GBM, RTK II	MCF GBM	366241	GBM, RTK II	MCF GBM	0.729469	0.86809	TRUE	TRUE	Glioblastoma - GBM - RTK II	1	1	0.985858	GBM, RTK II	0.938704	1	1
3999002051_R02C02	450K	Capper et al., Nature 2018	47	male	Glioblastoma, IDH-wildtype	GBM, RTK I	MCF GBM	366255	GBM, RTK II	MCF GBM	0.307552	0.670179	TRUE	TRUE	Glioblastoma - GBM - RTK II	1	1	0.813488	GBM, RTK I	0.741153	1	1
3998909072_R04C02	450K	Capper et al., Nature 2018	66	male	Glioblastoma, IDH-wildtype	GBM, RTK II	MCF GBM	366256	GBM, RTK II	MCF GBM	0.613176	0.767114	TRUE	TRUE	Glioblastoma - GBM - RTK II	1	1	0.984224	GBM, RTK II	0.852532	1	1
3999078079_R02C02	450K	Capper et al., Nature 2018	65	male	Glioblastoma, IDH-wildtype	GBM, RTK II	MCF GBM	366248	GBM, RTK II	MCF GBM	0.643822	0.816758	TRUE	TRUE	Glioblastoma - GBM - RTK II	1	1	0.984862	GBM, RTK II	0.938496	1	1
3999078080_R05C02	450K	Capper et al., Nature 2018	62	male	Glioblastoma, IDH-wildtype	GBM, RTK II	MCF GBM	366256	GBM, RTK II	MCF GBM	0.507161	0.765	TRUE	TRUE	Glioblastoma - GBM - RTK II	1	1	0.982102	GBM, RTK II	0.869838	1	1
9878827209_R06C02	450K	Capper et al., Nature 2018	58	female	Glioblastoma, IDH-wildtype	GBM, RTK II	MCF GBM	366234	GBM, RTK II	MCF GBM	0.610105	0.811543	TRUE	TRUE	Glioblastoma - GBM - RTK II	1	1	0.986084	GBM, RTK II	0.919689	1	1
3999078159_R05C02	450K	Capper et al., Nature 2018	51	female	Glioblastoma, IDH-wildtype	GBM, RTK II	MCF GBM	366250	GBM, RTK II	MCF GBM	0.615944	0.77995	TRUE	TRUE	Glioblastoma - GBM - RTK II	1	1	0.98489	GBM, RTK II	0.890845	1	1
3998546128_R03C02	450K	Capper et al., Nature 2018	62	male	Glioblastoma, IDH-wildtype	GBM, RTK II	MCF GBM	366258	GBM, RTK II	MCF GBM	0.678195	0.847734	TRUE	TRUE	Glioblastoma - GBM - RTK II	1	1	0.981052	GBM, RTK II	0.919287	1	1
9855358001_R04C01	450K	Capper et al., Nature 2018	74	male	Glioblastoma, IDH-wildtype	GBM, RTK II	MCF GBM	366260	GBM, RTK II	MCF GBM	0.536169	0.767998	TRUE	TRUE	Glioblastoma - GBM - RTK II	1	1	0.960922	GBM, RTK II	0.833345	1	1
9741779119_R02C01	450K	Capper et al., Nature 2018	71	male	Glioblastoma, IDH-wildtype	GBM, RTK II	MCF GBM	366257	GBM, RTK II	MCF GBM	0.426364	0.736287	TRUE	TRUE	Glioblastoma - GBM - RTK II	1	1	0.863754	GBM, MES	0.470796	0	1
9969477017_R04C01	450K	Capper et al., Nature 2018	61	female	Glioblastoma, IDH-wildtype	GBM, RTK II	MCF GBM	366207	GBM, RTK II	MCF GBM	0.576868	0.808255	TRUE	TRUE	Glioblastoma - GBM - RTK II	1	1	0.974619	GBM, RTK II	0.894614	1	1
3999834094_R03C01	450K	Capper et al., Nature 2018	49	female	Glioblastoma, IDH-wildtype	GBM, RTK II	MCF GBM	366249	GBM, RTK II	MCF GBM	0.637996	0.830542	TRUE	TRUE	Glioblastoma - GBM - RTK II	1	1	0.979206	GBM, RTK II	0.916241	1	1
3999875056_R02C01	450K	Capper et al., Nature 2018	61	female	Glioblastoma, IDH-wildtype	GBM, RTK II	MCF GBM	366260	GBM, RTK II	MCF GBM	0.59452	0.787407	TRUE	TRUE	Glioblastoma - GBM - RTK II	1	1	0.976194	GBM, RTK II	0.874184	1	1
3998919099_R01C01	450K	Capper et al., Nature 2018	73	male	Glioblastoma, IDH-wildtype	GBM, RTK II	MCF GBM	366229	GBM, RTK II	MCF GBM	0.653512	0.809998	TRUE	TRUE	Glioblastoma - GBM - RTK II	1	1	0.985552	GBM, RTK II	0.930121	1	1
9878820008_R05C01	450K	Capper et al., Nature 2018	63	male	Glioblastoma, IDH-wildtype	GBM, RTK II	MCF GBM	366134	GBM, RTK II	MCF GBM	0.662188	0.782158	TRUE	TRUE	Glioblastoma - GBM - RTK II	1	1	0.98618	GBM, RTK II	0.933324	1	1
9878827209_R04C02	450K	Capper et al., Nature 2018	77	male	Glioblastoma, IDH-wildtype	GBM, RTK II	MCF GBM	366243	GBM, RTK I	MCF GBM	0.306121	0.72192	FALSE	TRUE	Glioblastoma - GBM - RTK II	1	1	0.674158	GBM, RTK I	0.818843	0	1
3998909070_R03C02	450K	Capper et al., Nature 2018	55	male	Glioblastoma, IDH-wildtype	GBM, MES	MCF GBM	366257	GBM, RTK II	MCF GBM	0.619283	0.812216	FALSE	TRUE	Glioblastoma - GBM - RTK II	0	1	0.977207	GBM, RTK II	0.903172	0	1
9305651060_R06C02	450K	Capper et al., Nature 2018	76	male	Glioblastoma, IDH-wildtype	GBM, MES	MCF GBM	366248	GBM, RTK II	MCF GBM	0.374576	0.737205	FALSE	TRUE	Glioblastoma - GBM - RTK II	0	1	0.948059	GBM, MES	0.56621	1	1
200360420061_R05C02	450K	Capper et al., Nature 2018	42	female	Glioblastoma, IDH-wildtype	GBM, RTK II	MCF GBM	366256	GBM, RTK II	MCF GBM	0.731003	0.875208	TRUE	TRUE	Glioblastoma - GBM - RTK II	1	1	0.985406	GBM, RTK II	0.942593	1	1
3999078123_R02C02	450K	Capper et al., Nature 2018	72	male	Glioblastoma, IDH-wildtype	GBM, RTK II	MCF GBM	366256	GBM, RTK II	MCF GBM	0.705593	0.840657	TRUE	TRUE	Glioblastoma - GBM - RTK II	1	1	0.988134	GBM, RTK II	0.944142	1	1
9968646118_R06C02	450K	Capper et al., Nature 2018	76	male	Glioblastoma, IDH-wildtype	GBM, RTK II	MCF GBM	366258	GBM, RTK II	MCF GBM	0.676095	0.823081	TRUE	TRUE	Glioblastoma - GBM - RTK II	1	1	0.978454	GBM, RTK II	0.905903	1	1
9406921039_R03C01	450K	Capper et al., Nature 2018	55	female	Glioblastoma, IDH-wildtype	GBM, RTK II	MCF GBM	366259	GBM, RTK II	MCF GBM	0.690966	0.802698	TRUE	TRUE	Glioblastoma - GBM - RTK II	1	1	0.987794	GBM, RTK II	0.931968	1	1
3998909075_R03C02	450K	Capper et al., Nature 2018	78	female	Glioblastoma, IDH-wildtype	GBM, RTK II	MCF GBM	366241	GBM, RTK II	MCF GBM	0.58684	0.792714	TRUE	TRUE	Glioblastoma - GBM - RTK II	1	1	0.892039	GBM, RTK II	0.812272	1	1
10006823069_R05C01	450K	Capper et al., Nature 2018	68	male	Glioblastoma, IDH-wildtype	GBM, RTK II	MCF GBM	366214	GBM, RTK II	MCF GBM	0.255213	0.56863	TRUE	TRUE	Glioblastoma - GBM - RTK II	1	1	0.738506	GBM, MYCN	0.709238	0	1
9969477057_R03C01	450K	Capper et al., Nature 2018	55	male	Glioblastoma, IDH-wildtype	GBM, RTK II	MCF GBM	366257	GBM, RTK II	MCF GBM	0.601952	0.836795	TRUE	TRUE	Glioblastoma - GBM - RTK II	1	1	0.952029	GBM, RTK II	0.62887	1	1
3999875055_R05C01	450K	Capper et al., Nature 2018	54	male	Glioblastoma, IDH-wildtype	GBM, RTK II	MCF GBM	366259	GBM, RTK II	MCF GBM	0.629809	0.785243	TRUE	TRUE	Glioblastoma - GBM - RTK II	1	1	0.98803	GBM, RTK II	0.905699	1	1
9969477074_R06C02	450K	Capper et al., Nature 2018	56	male	Glioblastoma, IDH-wildtype	GBM, RTK II	MCF GBM	366246	GBM, RTK II	MCF GBM	0.742769	0.863574	TRUE	TRUE	Glioblastoma - GBM - RTK II	1	1	0.987912	GBM, RTK II	0.94693	1	1
3998909072_R03C02	450K	Capper et al., Nature 2018	41	female	Glioblastoma, IDH-wildtype	GBM, MYCN	MCF GBM	366243	GBM, RTK II	MCF GBM	0.403159	0.697403	FALSE	TRUE	Glioblastoma - GBM - RTK II	0	1	0.976835	GBM, RTK II	0.63051	0	1
9855358026_R02C02	450K	Capper et al., Nature 2018	51	male	Glioblastoma, IDH-wildtype	GBM, RTK II	MCF GBM	366256	GBM, RTK II	MCF GBM	0.51514	0.662751	TRUE	TRUE	Glioblastoma - GBM - RTK II	1	1	0.977085	GBM, RTK II	0.287089	1	1
3998998164_R05C01	450K	Capper et al., Nature 2018	46	female	Glioblastoma, IDH-wildtype	GBM, RTK II	MCF GBM	366252	GBM, RTK II	MCF GBM	0.700714	0.864872	TRUE	TRUE	Glioblastoma - GBM - RTK II	1	1	0.986266	GBM, RTK II	0.934477	1	1
9855358003_R03C01	450K	Capper et al., Nature 2018	57	female	Glioblastoma, IDH-wildtype	GBM, RTK II	MCF GBM	366261	GBM, RTK II	MCF GBM	0.605669	0.824666	TRUE	TRUE	Glioblastoma - GBM - RTK II	1	1	0.9579	GBM, RTK II	0.630702	1	1
3999002049_R02C01	450K	Capper et al., Nature 2018	72	female	Glioblastoma, IDH-wildtype	GBM, RTK II	MCF GBM	366258	GBM, RTK II	MCF GBM	0.709816	0.847835	TRUE	TRUE	Glioblastoma - GBM - RTK II	1	1	0.986682	GBM, RTK II	0.939633	1	1
9969477088_R06C01	450K	Capper et al., Nature 2018	73	female	Glioblastoma, IDH-wildtype	GBM, RTK II	MCF GBM	366252	GBM, RTK II	MCF GBM	0.750752	0.862785	TRUE	TRUE	Glioblastoma - GBM - RTK II	1	1	0.985133	GBM, RTK II	0.94336	1	1
9855358056_R03C02	450K	Capper et al., Nature 2018	75	female	Glioblastoma, IDH-wildtype	GBM, RTK II	MCF GBM	366255	GBM, RTK II	MCF GBM	0.477443	0.682647	TRUE	TRUE	Glioblastoma - GBM - RTK II	1	1	0.853607	GBM, RTK II	0.0737287	1	1
9969477088_R01C02	450K	Capper et al., Nature 2018	49	female	Glioblastoma, IDH-mutant	A IDH, HG	MCF IDH GLM	366235	A IDH, HG	MCF IDH GLM	0.531331	0.768461	TRUE	TRUE	Glioma IDH - A IDH - HG	1	1	0.997388	A IDH, HG	0.937017	1	1
3998523056_R03C02	450K	Capper et al., Nature 2018	28	male	Anaplastic oligodendroglioma, IDH-mutant and 1p/19q-codeleted	A IDH, HG	MCF IDH GLM	366258	A IDH, HG	MCF IDH GLM	0.257758	0.42361	TRUE	TRUE	Glioma IDH - A IDH - HG	1	1	0.920015	A IDH, HG	0.747932	1	1
3998523030_R06C02	450K	Capper et al., Nature 2018	42	female	Anaplastic astrocytoma, IDH-mutant	A IDH, HG	MCF IDH GLM	366258	A IDH, HG	MCF IDH GLM	0.603673	0.715373	TRUE	TRUE	Glioma IDH - A IDH - HG	1	1	0.995776	A IDH, HG	0.939921	1	1
9855358027_R05C02	450K	Capper et al., Nature 2018	27	male	Anaplastic astrocytoma, IDH-mutant	A IDH, HG	MCF IDH GLM	366259	A IDH, HG	MCF IDH GLM	0.6886	0.777522	TRUE	TRUE	Glioma IDH - A IDH - HG	1	1	0.997754	A IDH, HG	0.947507	1	1
3998523030_R05C02	450K	Capper et al., Nature 2018	46	female	Anaplastic astrocytoma, IDH-mutant	A IDH, HG	MCF IDH GLM	366262	A IDH, HG	MCF IDH GLM	0.491866	0.697177	TRUE	TRUE	Glioma IDH - A IDH - HG	1	1	0.994273	A IDH, HG	0.939853	1	1
3998546129_R03C02	450K	Capper et al., Nature 2018	17	female	Anaplastic astrocytoma, IDH-mutant	A IDH, HG	MCF IDH GLM	366256	A IDH, HG	MCF IDH GLM	0.391945	0.703703	TRUE	TRUE	Glioma IDH - A IDH - HG	1	1	0.991907	A IDH, HG	0.917929	1	1
3999834120_R01C01	450K	Capper et al., Nature 2018	61	male	Glioblastoma, IDH-mutant	A IDH, HG	MCF IDH GLM	366256	A IDH, HG	MCF IDH GLM	0.626501	0.704554	TRUE	TRUE	Glioma IDH - A IDH - HG	1	1	0.998288	A IDH, HG	0.940795	1	1
3999834063_R03C01	450K	Capper et al., Nature 2018	38	female	Anaplastic oligodendroglioma, IDH-mutant and 1p/19q-codeleted	O IDH	MCF IDH GLM	366255	O IDH	MCF IDH GLM	0.284632	0.700924	TRUE	TRUE	Glioma IDH - A IDH - HG	0	1	0.723764	A IDH, HG	0.514167	0	1
200394870010_R05C01	450K	Capper et al., Nature 2018	not available	male	Glioblastoma, IDH-mutant	A IDH, HG	MCF IDH GLM	366258	A IDH, HG	MCF IDH GLM	0.561614	0.575071	TRUE	TRUE	Glioma IDH - A IDH - HG	1	1	0.994777	A IDH, HG	0.866765	1	1
3999095103_R04C01	450K	Capper et al., Nature 2018	59	male	Anaplastic oligodendroglioma, IDH-mutant and 1p/19q-codeleted	A IDH, HG	MCF IDH GLM	366259	O IDH	MCF IDH GLM	0.277852	0.507447	FALSE	TRUE	Glioma IDH - A IDH - HG	1	1	0.917305	PXA	0.348959	0	0
3998523031_R04C02	450K	Capper et al., Nature 2018	47	not available	Anaplastic astrocytoma, IDH-mutant	A IDH, HG	MCF IDH GLM	366247	A IDH, HG	MCF IDH GLM	0.392293	0.780934	TRUE	TRUE	Glioma IDH - A IDH - HG	1	1	0.993346	A IDH, HG	0.885579	1	1
9534104007_R05C02	450K	Capper et al., Nature 2018	49	male	Glioblastoma, IDH-mutant	A IDH, HG	MCF IDH GLM	366262	A IDH, HG	MCF IDH GLM	0.661937	0.710387	TRUE	TRUE	Glioma IDH - A IDH - HG	1	1	0.998371	A IDH, HG	0.941967	1	1
3998998159_R02C02	450K	Capper et al., Nature 2018	34	male	Anaplastic astrocytoma, IDH-mutant	A IDH, HG	MCF IDH GLM	366224	A IDH, HG	MCF IDH GLM	0.404641	0.790456	TRUE	TRUE	Glioma IDH - A IDH - HG	1	1	0.994026	A IDH, HG	0.871147	1	1
3999002044_R04C02	450K	Capper et al., Nature 2018	38	male	Diffuse astrocytoma, IDH-mutant	A IDH, HG	MCF IDH GLM	366260	A IDH, HG	MCF IDH GLM	0.532516	0.799655	TRUE	TRUE	Glioma IDH - A IDH - HG	1	1	0.996122	A IDH, HG	0.93567	1	1
3999875073_R03C01	450K	Capper et al., Nature 2018	52	male	Glioblastoma, IDH-mutant	A IDH, HG	MCF IDH GLM	366253	A IDH, HG	MCF IDH GLM	0.211814	0.277108	TRUE	TRUE	Glioma IDH - A IDH - HG	1	1	0.779023	A IDH, HG	0.32987	1	1
200325530023_R06C02	450K	Capper et al., Nature 2018	40	male	Anaplastic astrocytoma, IDH-mutant	A IDH, HG	MCF IDH GLM	366261	A IDH, HG	MCF IDH GLM	0.361546	0.766689	TRUE	TRUE	Glioma IDH - A IDH - HG	1	1	0.992123	A IDH, HG	0.845578	1	1
3999834063_R01C02	450K	Capper et al., Nature 2018	28	male	Anaplastic astrocytoma, IDH-mutant	A IDH, HG	MCF IDH GLM	366235	A IDH	MCF IDH GLM	0.385789	0.721896	FALSE	TRUE	Glioma IDH - A IDH - HG	1	1	0.872348	A IDH, HG	0.890544	1	1
9721366149_R03C02	450K	Capper et al., Nature 2018	47	male	Glioblastoma, IDH-mutant	A IDH, HG	MCF IDH GLM	366260	O IDH	MCF IDH GLM	0.221095	0.468086	FALSE	TRUE	Glioma IDH - A IDH - HG	1	1	0.984218	A IDH, HG	0.835533	1	1
3998909181_R02C02	450K	Capper et al., Nature 2018	48	female	Diffuse astrocytoma, IDH-mutant	A IDH, HG	MCF IDH GLM	366241	A IDH	MCF IDH GLM	0.33759	0.777536	FALSE	TRUE	Glioma IDH - A IDH - HG	1	1	0.867722	A IDH, HG	0.473398	1	1
9741950025_R04C02	450K	Capper et al., Nature 2018	55	female	Glioblastoma, IDH-mutant	A IDH, HG	MCF IDH GLM	366262	A IDH, HG	MCF IDH GLM	0.621499	0.731106	TRUE	TRUE	Glioma IDH - A IDH - HG	1	1	0.998219	A IDH, HG	0.9476	1	1
3999543050_R03C02	450K	Capper et al., Nature 2018	52	female	Anaplastic astrocytoma, IDH-mutant	A IDH, HG	MCF IDH GLM	366254	A IDH, HG	MCF IDH GLM	0.561328	0.627694	TRUE	TRUE	Glioma IDH - A IDH - HG	1	1	0.996386	A IDH, HG	0.939196	1	1
3998919099_R03C02	450K	Capper et al., Nature 2018	31	male	Anaplastic astrocytoma, IDH-mutant	A IDH, HG	MCF IDH GLM	366237	A IDH, HG	MCF IDH GLM	0.561533	0.691563	TRUE	TRUE	Glioma IDH - A IDH - HG	1	1	0.997306	A IDH, HG	0.946721	1	1
200360420062_R02C01	450K	Capper et al., Nature 2018	42	female	Glioblastoma, IDH-mutant	A IDH, HG	MCF IDH GLM	366252	A IDH, HG	MCF IDH GLM	0.576586	0.625097	TRUE	TRUE	Glioma IDH - A IDH - HG	1	1	0.996836	A IDH, HG	0.860862	1	1
3999834070_R06C01	450K	Capper et al., Nature 2018	74	female	Glioblastoma, IDH-wildtype	GBM, RTK II	MCF GBM	366259	GBM, RTK II	MCF GBM	0.246741	0.455289	TRUE	TRUE	Glioma IDH - A IDH - HG	0	0	0.729042	ANA PA	0.388122	0	0
9829119119_R06C01	450K	Capper et al., Nature 2018	31	not available	Anaplastic astrocytoma, IDH-mutant	A IDH, HG	MCF IDH GLM	366255	A IDH, HG	MCF IDH GLM	0.625787	0.78909	TRUE	TRUE	Glioma IDH - A IDH - HG	1	1	0.997578	A IDH, HG	0.948844	1	1
9969477074_R01C01	450K	Capper et al., Nature 2018	44	female	Glioblastoma, IDH-mutant	A IDH, HG	MCF IDH GLM	366246	A IDH, HG	MCF IDH GLM	0.596025	0.682245	TRUE	TRUE	Glioma IDH - A IDH - HG	1	1	0.99834	A IDH, HG	0.936997	1	1
200325530044_R03C02	450K	Capper et al., Nature 2018	not available	not available	Anaplastic astrocytoma, IDH-mutant	A IDH, HG	MCF IDH GLM	366260	A IDH, HG	MCF IDH GLM	0.338455	0.722983	TRUE	TRUE	Glioma IDH - A IDH - HG	1	1	0.871861	A IDH, HG	0.833815	1	1
9969477018_R06C01	450K	Capper et al., Nature 2018	52	male	Anaplastic astrocytoma, IDH-mutant	A IDH, HG	MCF IDH GLM	366256	A IDH, HG	MCF IDH GLM	0.337887	0.753647	TRUE	TRUE	Glioma IDH - A IDH - HG	1	1	0.987943	A IDH, HG	0.841582	1	1
3998523018_R05C02	450K	Capper et al., Nature 2018	31	male	Glioblastoma, IDH-mutant	A IDH, HG	MCF IDH GLM	366261	A IDH, HG	MCF IDH GLM	0.684148	0.790821	TRUE	TRUE	Glioma IDH - A IDH - HG	1	1	0.998151	A IDH, HG	0.946379	1	1
9878827210_R05C02	450K	Capper et al., Nature 2018	33	female	Anaplastic astrocytoma, IDH-mutant	A IDH, HG	MCF IDH GLM	366253	A IDH, HG	MCF IDH GLM	0.573387	0.77407	TRUE	TRUE	Glioma IDH - A IDH - HG	1	1	0.996104	A IDH, HG	0.939005	1	1
9969477086_R01C02	450K	Capper et al., Nature 2018	28	male	Anaplastic astrocytoma, IDH-mutant	A IDH, HG	MCF IDH GLM	366086	A IDH, HG	MCF IDH GLM	0.460115	0.469879	TRUE	TRUE	Glioma IDH - A IDH - HG	1	1	0.988688	A IDH, HG	0.253709	1	1
101231000009_R04C01	450K	Capper et al., Nature 2018	not available	female	Glioblastoma, IDH-wildtype	GBM, MES	MCF GBM	366256	GBM, MES	MCF GBM	0.297303	0.340661	TRUE	TRUE	Glioblastoma - GBM - MES	1	1	0.880391	GBM, MES	0.521334	1	1
9406921039_R05C02	450K	Capper et al., Nature 2018	73	female	Glioblastoma, IDH-wildtype	GBM, MES	MCF GBM	366259	GBM, MES	MCF GBM	0.512562	0.784973	TRUE	TRUE	Glioblastoma - GBM - MES	1	1	0.995621	GBM, MES	0.909711	1	1
3998909182_R06C02	450K	Capper et al., Nature 2018	43	male	Glioblastoma, IDH-wildtype	GBM, RTK II	MCF GBM	366256	GBM, RTK II	MCF GBM	0.3517	0.608075	TRUE	TRUE	Glioblastoma - GBM - MES	0	1	0.792834	GBM, MES	0.433861	0	1
3999875071_R05C01	450K	Capper et al., Nature 2018	70	female	Glioblastoma, IDH-wildtype	GBM, MES	MCF GBM	366259	GBM, RTK II	MCF GBM	0.411986	0.765361	FALSE	TRUE	Glioblastoma - GBM - MES	1	1	0.961364	GBM, MES	0.558869	1	1
9968646164_R01C01	450K	Capper et al., Nature 2018	69	female	Glioblastoma, IDH-wildtype	GBM, MES	MCF GBM	366255	GBM, MES	MCF GBM	0.420532	0.473782	TRUE	TRUE	Glioblastoma - GBM - MES	1	1	0.989994	GBM, MES	0.908454	1	1
9855358058_R02C02	450K	Capper et al., Nature 2018	71	male	Glioblastoma, IDH-wildtype	GBM, MES	MCF GBM	366229	GBM, MES	MCF GBM	0.492809	0.623493	TRUE	TRUE	Glioblastoma - GBM - MES	1	1	0.994325	GBM, MES	0.844664	1	1
9855358056_R03C01	450K	Capper et al., Nature 2018	63	female	Glioblastoma, IDH-wildtype	GBM, MES	MCF GBM	366258	GBM, MES	MCF GBM	0.204938	0.356977	TRUE	TRUE	Glioblastoma - GBM - MES	1	1	0.945388	GBM, MES	0.604329	1	1
3998568167_R04C01	450K	Capper et al., Nature 2018	60	male	Glioblastoma, IDH-wildtype	GBM, MES	MCF GBM	366257	GBM, MES	MCF GBM	0.553975	0.765512	TRUE	TRUE	Glioblastoma - GBM - MES	1	1	0.990065	GBM, MES	0.895807	1	1
9969477102_R02C01	450K	Capper et al., Nature 2018	34	male	Glioblastoma, IDH-wildtype	GBM, MES	MCF GBM	366247	GBM, MES	MCF GBM	0.424161	0.738096	TRUE	TRUE	Glioblastoma - GBM - MES	1	1	0.993286	GBM, MES	0.81487	1	1
3999002049_R01C01	450K	Capper et al., Nature 2018	68	male	Glioblastoma, IDH-wildtype	GBM, MES	MCF GBM	366242	GBM, MES	MCF GBM	0.300613	0.359941	TRUE	TRUE	Glioblastoma - GBM - MES	1	1	0.968832	GBM, MES	0.286623	1	1
3998523057_R05C01	450K	Capper et al., Nature 2018	49	male	Glioblastoma, IDH-wildtype	GBM, MES	MCF GBM	366260	GBM, MES	MCF GBM	0.522575	0.611907	TRUE	TRUE	Glioblastoma - GBM - MES	1	1	0.99308	GBM, MES	0.894339	1	1
9969477065_R01C02	450K	Capper et al., Nature 2018	43	male	Glioblastoma, IDH-wildtype	GBM, RTK II	MCF GBM	366258	GBM, RTK II	MCF GBM	0.473985	0.793386	TRUE	TRUE	Glioblastoma - GBM - MES	0	1	0.982727	GBM, MES	0.654978	0	1
3999875057_R02C01	450K	Capper et al., Nature 2018	77	male	Glioblastoma, IDH-wildtype	GBM, MES	MCF GBM	366248	GBM, MES	MCF GBM	0.40915	0.653134	TRUE	TRUE	Glioblastoma - GBM - MES	1	1	0.987783	GBM, MES	0.905748	1	1
3999078119_R05C02	450K	Capper et al., Nature 2018	67	female	Glioblastoma, IDH-wildtype	GBM, MES	MCF GBM	366258	GBM, MES	MCF GBM	0.384651	0.434365	TRUE	TRUE	Glioblastoma - GBM - MES	1	1	0.970487	GBM, MES	0.842852	1	1
3999875055_R06C01	450K	Capper et al., Nature 2018	68	male	Glioblastoma, IDH-wildtype	GBM, MES	MCF GBM	366209	GBM, MES	MCF GBM	0.390476	0.654178	TRUE	TRUE	Glioblastoma - GBM - MES	1	1	0.979341	GBM, MES	0.603991	1	1
9855358058_R03C02	450K	Capper et al., Nature 2018	75	female	Glioblastoma, IDH-wildtype	GBM, MES	MCF GBM	366251	GBM, MES	MCF GBM	0.55189	0.753918	TRUE	TRUE	Glioblastoma - GBM - MES	1	1	0.993628	GBM, MES	0.928048	1	1
9968646165_R06C02	450K	Capper et al., Nature 2018	66	female	Glioblastoma, IDH-wildtype	GBM, MES	MCF GBM	366261	GBM, MES	MCF GBM	0.593285	0.763576	TRUE	TRUE	Glioblastoma - GBM - MES	1	1	0.997077	GBM, MES	0.920865	1	1
10003886258_R03C02	450K	Capper et al., Nature 2018	48	female	Glioblastoma, IDH-wildtype	GBM, MES	MCF GBM	366261	GBM, MES	MCF GBM	0.258678	0.407593	TRUE	TRUE	Glioblastoma - GBM - MES	1	1	0.986825	GBM, MES	0.672466	1	1
9969477064_R06C01	450K	Capper et al., Nature 2018	64	female	Glioblastoma, IDH-wildtype	GBM, MES	MCF GBM	366261	GBM, MES	MCF GBM	0.485786	0.687607	TRUE	TRUE	Glioblastoma - GBM - MES	1	1	0.994199	GBM, MES	0.916596	1	1
200277210056_R01C01	450K	Capper et al., Nature 2018	75	female	Glioblastoma, IDH-wildtype	GBM, MES	MCF GBM	366252	GBM, MES	MCF GBM	0.400169	0.813101	TRUE	TRUE	Glioblastoma - GBM - MES	1	1	0.983753	GBM, MES	0.672018	1	1
3998523058_R01C01	450K	Capper et al., Nature 2018	44	male	Glioblastoma, IDH-wildtype	GBM, RTK II	MCF GBM	366253	GBM, RTK II	MCF GBM	0.522171	0.83384	TRUE	TRUE	Glioblastoma - GBM - MES	0	1	0.936417	GBM, RTK II	0.496316	1	1
9406922161_R01C01	450K	Capper et al., Nature 2018	79	male	Gliosarcoma, IDH-wildtype	GBM, MES	MCF GBM	366254	GBM, MES	MCF GBM	0.422347	0.46182	TRUE	TRUE	Glioblastoma - GBM - MES	1	1	0.897015	GBM, MES	0.55215	1	1
9444375033_R04C02	450K	Capper et al., Nature 2018	60	male	Glioblastoma, IDH-wildtype	GBM, MES	MCF GBM	366258	GBM, MES	MCF GBM	0.517352	0.624788	TRUE	TRUE	Glioblastoma - GBM - MES	1	1	0.991176	GBM, MES	0.928696	1	1
9969477017_R03C01	450K	Capper et al., Nature 2018	49	female	Glioblastoma, IDH-wildtype	GBM, MES	MCF GBM	366251	GBM, MES	MCF GBM	0.382562	0.754913	TRUE	TRUE	Glioblastoma - GBM - MES	1	1	0.980915	GBM, MES	0.706497	1	1
9969477086_R02C01	450K	Capper et al., Nature 2018	54	male	Glioblastoma, IDH-wildtype	GBM, MES	MCF GBM	366148	GBM, RTK II	MCF GBM	0.308825	0.604484	FALSE	TRUE	Glioblastoma - GBM - MES	1	1	0.79938	GBM, RTK II	0.433491	0	1
3998546133_R04C01	450K	Capper et al., Nature 2018	80	male	Gliosarcoma, IDH-wildtype	GBM, MES	MCF GBM	366258	GBM, MES	MCF GBM	0.489285	0.644129	TRUE	TRUE	Glioblastoma - GBM - MES	1	1	0.98557	GBM, MES	0.822598	1	1
9980102013_R03C01	450K	Capper et al., Nature 2018	61	female	Glioblastoma, IDH-wildtype	GBM, MES	MCF GBM	366261	GBM, MES	MCF GBM	0.531598	0.628338	TRUE	TRUE	Glioblastoma - GBM - MES	1	1	0.995955	GBM, MES	0.89008	1	1
3998909051_R03C01	450K	Capper et al., Nature 2018	62	male	Glioblastoma, IDH-wildtype	GBM, MES	MCF GBM	366259	GBM, MES	MCF GBM	0.494452	0.753787	TRUE	TRUE	Glioblastoma - GBM - MES	1	1	0.994314	GBM, MES	0.915215	1	1
3999834118_R05C02	450K	Capper et al., Nature 2018	80	male	Glioblastoma, IDH-wildtype	GBM, MES	MCF GBM	366254	GBM, MES	MCF GBM	0.297376	0.394299	TRUE	TRUE	Glioblastoma - GBM - MES	1	1	0.980668	GBM, MES	0.341801	1	1
9533774097_R05C01	450K	Capper et al., Nature 2018	66	male	Glioblastoma, IDH-wildtype	GBM, MES	MCF GBM	366262	GBM, MES	MCF GBM	0.434534	0.713933	TRUE	TRUE	Glioblastoma - GBM - MES	1	1	0.992562	GBM, MES	0.852319	1	1
3998546129_R04C01	450K	Capper et al., Nature 2018	68	female	Glioblastoma, IDH-wildtype	GBM, MES	MCF GBM	366259	GBM, MES	MCF GBM	0.401154	0.454015	TRUE	TRUE	Glioblastoma - GBM - MES	1	1	0.968392	GBM, MES	0.893303	1	1
3999100101_R03C01	450K	Capper et al., Nature 2018	73	male	Glioblastoma, IDH-wildtype	GBM, RTK II	MCF GBM	366256	GBM, RTK II	MCF GBM	0.510376	0.796722	TRUE	TRUE	Glioblastoma - GBM - MES	0	1	0.934986	GBM, RTK II	0.547205	1	1
9878827210_R03C01	450K	Capper et al., Nature 2018	67	male	Glioblastoma, IDH-wildtype	GBM, MES	MCF GBM	366255	GBM, MES	MCF GBM	0.40861	0.808332	TRUE	TRUE	Glioblastoma - GBM - MES	1	1	0.980551	GBM, MES	0.627106	1	1
200277210073_R01C01	450K	Capper et al., Nature 2018	66	male	Glioblastoma, IDH-wildtype	GBM, MES	MCF GBM	366258	GBM, MES	MCF GBM	0.545298	0.591484	TRUE	TRUE	Glioblastoma - GBM - MES	1	1	0.993356	GBM, MES	0.900672	1	1
9969477013_R02C02	450K	Capper et al., Nature 2018	85	female	Glioblastoma, IDH-wildtype	GBM, MES	MCF GBM	366261	GBM, MES	MCF GBM	0.308743	0.643868	TRUE	TRUE	Glioblastoma - GBM - MES	1	1	0.972475	GBM, MES	0.899419	1	1
3998546128_R04C01	450K	Capper et al., Nature 2018	81	male	Glioblastoma, IDH-wildtype	GBM, MES	MCF GBM	366255	GBM, MES	MCF GBM	0.493719	0.555206	TRUE	TRUE	Glioblastoma - GBM - MES	1	1	0.994992	GBM, MES	0.9234	1	1
3998920120_R03C01	450K	Capper et al., Nature 2018	84	female	Glioblastoma, IDH-wildtype	GBM, RTK II	MCF GBM	366221	GBM, MES	MCF GBM	0.330594	0.600164	FALSE	TRUE	Glioblastoma - GBM - MES	0	1	0.984488	GBM, MES	0.851097	0	1
10003886258_R01C01	450K	Capper et al., Nature 2018	64	male	Glioblastoma, IDH-wildtype	GBM, MES	MCF GBM	366244	GBM, MES	MCF GBM	0.368256	0.511173	TRUE	TRUE	Glioblastoma - GBM - MES	1	1	0.981032	GBM, MES	0.661016	1	1
9741950095_R02C01	450K	Capper et al., Nature 2018	76	male	Glioblastoma, IDH-wildtype	GBM, MES	MCF GBM	366261	GBM, MES	MCF GBM	0.445256	0.511978	TRUE	TRUE	Glioblastoma - GBM - MES	1	1	0.992971	GBM, MES	0.866871	1	1
10003886258_R01C02	450K	Capper et al., Nature 2018	63	male	Glioblastoma, IDH-wildtype	GBM, MES	MCF GBM	366260	GBM, MES	MCF GBM	0.482059	0.513181	TRUE	TRUE	Glioblastoma - GBM - MES	1	1	0.857429	GBM, MES	0.845714	1	1
3998546129_R01C01	450K	Capper et al., Nature 2018	69	female	Glioblastoma, IDH-wildtype	GBM, MES	MCF GBM	366243	GBM, MES	MCF GBM	0.449718	0.740825	TRUE	TRUE	Glioblastoma - GBM - MES	1	1	0.974166	GBM, MES	0.78875	1	1
9968646118_R05C01	450K	Capper et al., Nature 2018	37	female	Glioblastoma, IDH-wildtype	GBM, MES	MCF GBM	366255	GBM, MES	MCF GBM	0.466509	0.791249	TRUE	TRUE	Glioblastoma - GBM - MES	1	1	0.99042	GBM, MES	0.78939	1	1
3999834068_R04C02	450K	Capper et al., Nature 2018	57	female	Glioblastoma, IDH-wildtype	GBM, MES	MCF GBM	366256	GBM, MES	MCF GBM	0.446383	0.660061	TRUE	TRUE	Glioblastoma - GBM - MES	1	1	0.991952	GBM, MES	0.913665	1	1
9969477017_R02C02	450K	Capper et al., Nature 2018	65	male	Glioblastoma, IDH-wildtype	GBM, MES	MCF GBM	366256	GBM, MES	MCF GBM	0.412615	0.689095	TRUE	TRUE	Glioblastoma - GBM - MES	1	1	0.983788	GBM, MES	0.857864	1	1
101231000009_R02C01	450K	Capper et al., Nature 2018	55	female	Glioblastoma, IDH-wildtype	GBM, MES	MCF GBM	366260	GBM, MES	MCF GBM	0.536856	0.768788	TRUE	TRUE	Glioblastoma - GBM - MES	1	1	0.992355	GBM, MES	0.915078	1	1
3998567087_R05C02	450K	Capper et al., Nature 2018	60	male	Glioblastoma, IDH-wildtype	GBM, RTK II	MCF GBM	366250	GBM, RTK II	MCF GBM	0.352839	0.716609	TRUE	TRUE	Glioblastoma - GBM - MES	0	1	0.974856	GBM, MES	0.770157	0	1
3998567087_R04C01	450K	Capper et al., Nature 2018	40	male	Glioblastoma, IDH-wildtype	GBM, MES	MCF GBM	366255	GBM, MES	MCF GBM	0.340786	0.663589	TRUE	TRUE	Glioblastoma - GBM - MES	1	1	0.968888	GBM, MES	0.600015	1	1
9444375028_R01C02	450K	Capper et al., Nature 2018	38	male	Glioblastoma, IDH-wildtype	GBM, MES	MCF GBM	366206	GBM, RTK II	MCF GBM	0.433238	0.816756	FALSE	TRUE	Glioblastoma - GBM - MES	1	1	0.982911	GBM, MES	0.579645	1	1
200394970064_R01C01	450K	Capper et al., Nature 2018	73	male	Glioblastoma, IDH-wildtype	GBM, MES	MCF GBM	366260	GBM, MES	MCF GBM	0.557408	0.737164	TRUE	TRUE	Glioblastoma - GBM - MES	1	1	0.996347	GBM, MES	0.917578	1	1
9513149129_R03C02	450K	Capper et al., Nature 2018	39	female	Glioblastoma, IDH-wildtype	GBM, MES	MCF GBM	366260	GBM, MES	MCF GBM	0.371398	0.42663	TRUE	TRUE	Glioblastoma - GBM - MES	1	1	0.764237	PXA	0.266077	0	0
9969477065_R06C01	450K	Capper et al., Nature 2018	52	male	Glioblastoma, IDH-wildtype	GBM, MES	MCF GBM	366255	GBM, MES	MCF GBM	0.494138	0.619504	TRUE	TRUE	Glioblastoma - GBM - MES	1	1	0.997021	GBM, MES	0.926055	1	1
9878820017_R01C01	450K	Capper et al., Nature 2018	48	male	Glioblastoma, IDH-wildtype	GBM, MES	MCF GBM	366225	GBM, MES	MCF GBM	0.59499	0.669622	TRUE	TRUE	Glioblastoma - GBM - MES	1	1	0.994716	GBM, MES	0.929659	1	1
9969477104_R01C01	450K	Capper et al., Nature 2018	77	male	Glioblastoma, IDH-wildtype	GBM, RTK II	MCF GBM	366235	GBM, RTK II	MCF GBM	0.498745	0.782192	TRUE	TRUE	Glioblastoma - GBM - MES	0	1	0.881687	GBM, RTK II	0.51338	1	1
3998567085_R04C02	450K	Capper et al., Nature 2018	41	male	Glioblastoma, IDH-wildtype	GBM, MES	MCF GBM	366257	GBM, RTK I	MCF GBM	0.203729	0.439133	FALSE	TRUE	Glioblastoma - GBM - MES	1	1	0.803921	GBM, RTK I	0.671902	0	1
9969477022_R02C01	450K	Capper et al., Nature 2018	75	male	Glioblastoma, IDH-wildtype	GBM, MES	MCF GBM	366257	GBM, MES	MCF GBM	0.418817	0.738991	TRUE	TRUE	Glioblastoma - GBM - MES	1	1	0.98509	GBM, MES	0.86943	1	1
3999002044_R03C01	450K	Capper et al., Nature 2018	48	male	Glioblastoma, IDH-wildtype	GBM, MES	MCF GBM	366261	GBM, MES	MCF GBM	0.378855	0.742367	TRUE	TRUE	Glioblastoma - GBM - MES	1	1	0.969029	GBM, MES	0.782418	1	1
9553932054_R04C01	450K	Capper et al., Nature 2018	71	male	Glioblastoma, IDH-wildtype	GBM, RTK II	MCF GBM	366256	GBM, MES	MCF GBM	0.339229	0.685978	FALSE	TRUE	Glioblastoma - GBM - MES	0	1	0.976699	GBM, MES	0.850264	0	1
3999078080_R04C02	450K	Capper et al., Nature 2018	67	male	Glioblastoma, IDH-wildtype	GBM, RTK II	MCF GBM	366253	GBM, RTK II	MCF GBM	0.444186	0.742993	TRUE	TRUE	Glioblastoma - GBM - MES	0	1	0.960257	GBM, MES	0.73725	0	1
200394970064_R02C01	450K	Capper et al., Nature 2018	65	female	Glioblastoma, IDH-wildtype	GBM, MES	MCF GBM	366261	GBM, MES	MCF GBM	0.519162	0.678175	TRUE	TRUE	Glioblastoma - GBM - MES	1	1	0.996613	GBM, MES	0.926438	1	1
9878820140_R04C01	450K	Capper et al., Nature 2018	72	male	Glioblastoma, IDH-wildtype	GBM, MES	MCF GBM	366249	GBM, MES	MCF GBM	0.337601	0.419555	TRUE	TRUE	Glioblastoma - GBM - MES	1	1	0.837987	GBM, MES	0.737916	1	1
10003886258_R04C02	450K	Capper et al., Nature 2018	73	male	Glioblastoma, IDH-wildtype	GBM, MES	MCF GBM	366261	GBM, RTK II	MCF GBM	0.419636	0.823664	FALSE	TRUE	Glioblastoma - GBM - MES	1	1	0.974976	GBM, MES	0.70265	1	1
9968646118_R04C02	450K	Capper et al., Nature 2018	79	male	Glioblastoma, IDH-wildtype	GBM, MES	MCF GBM	366256	GBM, RTK II	MCF GBM	0.500633	0.820989	FALSE	TRUE	Glioblastoma - GBM - MES	1	1	0.882516	GBM, RTK II	0.528259	0	1
3998567087_R02C01	450K	Capper et al., Nature 2018	72	female	Glioblastoma, IDH-wildtype	GBM, MES	MCF GBM	366254	GBM, MES	MCF GBM	0.479039	0.750168	TRUE	TRUE	Glioblastoma - GBM - MES	1	1	0.994701	GBM, MES	0.854221	1	1
9878820156_R02C02	450K	Capper et al., Nature 2018	65	female	Glioblastoma, IDH-wildtype	GBM, MES	MCF GBM	366254	GBM, MES	MCF GBM	0.310855	0.444679	TRUE	TRUE	Glioblastoma - GBM - MES	1	1	0.913798	GBM, MES	0.872434	1	1
10006823122_R04C01	450K	Capper et al., Nature 2018	48	male	Glioblastoma, IDH-wildtype	GBM, MES	MCF GBM	366258	GBM, MES	MCF GBM	0.334766	0.42999	TRUE	TRUE	Glioblastoma - GBM - MES	1	1	0.969888	GBM, MES	0.80132	1	1
9969477058_R04C01	450K	Capper et al., Nature 2018	66	male	Glioblastoma, IDH-wildtype	GBM, MES	MCF GBM	366253	GBM, RTK II	MCF GBM	0.329537	0.762693	FALSE	TRUE	Glioblastoma - GBM - MES	1	1	0.963261	GBM, MES	0.503404	1	1
9878820156_R01C01	450K	Capper et al., Nature 2018	75	female	Glioblastoma, IDH-wildtype	GBM, RTK II	MCF GBM	366244	GBM, RTK II	MCF GBM	0.509405	0.820681	TRUE	TRUE	Glioblastoma - GBM - MES	0	1	0.947043	GBM, MES	0.502807	0	1
9533774021_R02C02	450K	Capper et al., Nature 2018	4	female	Atypical teratoid/rhabdoid tumour	ATRT, MYC	MCF ATRT	366262	ATRT, MYC	MCF ATRT	0.585053	0.657427	TRUE	TRUE	Embryonal - ATRT - MYC	1	1	0.994777	ATRT, MYC	0.885091	1	1
9969477122_R04C01	450K	Capper et al., Nature 2018	67	male	Glioblastoma, IDH-wildtype	GBM, RTK I	MCF GBM	366262	GBM, RTK II	MCF GBM	0.313765	0.722394	TRUE	TRUE	Glioblastoma - GBM - RTK I	1	1	0.653295	GBM, RTK I	0.681357	1	1
200406080086_R02C01	450K	Capper et al., Nature 2018	55	male	Glioblastoma, IDH-wildtype	GBM, RTK I	MCF GBM	366249	GBM, RTK I	MCF GBM	0.56756	0.701806	TRUE	TRUE	Glioblastoma - GBM - RTK I	1	1	0.996506	GBM, RTK I	0.677824	1	1
9422493146_R04C01	450K	Capper et al., Nature 2018	59	female	Glioblastoma, IDH-wildtype	GBM, RTK I	MCF GBM	366257	GBM, RTK I	MCF GBM	0.326315	0.618945	TRUE	TRUE	Glioblastoma - GBM - RTK I	1	1	0.93585	GBM, RTK I	0.579033	1	1
9855358031_R03C01	450K	Capper et al., Nature 2018	68	male	Glioblastoma, IDH-wildtype	GBM, RTK I	MCF GBM	366243	GBM, RTK I	MCF GBM	0.544565	0.744841	TRUE	TRUE	Glioblastoma - GBM - RTK I	1	1	0.985344	GBM, RTK I	0.913922	1	1
9855358031_R02C01	450K	Capper et al., Nature 2018	28	female	Glioblastoma, IDH-wildtype	GBM, RTK I	MCF GBM	366225	GBM, RTK I	MCF GBM	0.466595	0.63069	TRUE	TRUE	Glioblastoma - GBM - RTK I	1	1	0.992132	GBM, RTK I	0.92602	1	1
3998523019_R03C02	450K	Capper et al., Nature 2018	62	male	Gliosarcoma, IDH-wildtype	GBM, RTK I	MCF GBM	366257	GBM, RTK I	MCF GBM	0.573752	0.688458	TRUE	TRUE	Glioblastoma - GBM - RTK I	1	1	0.998397	GBM, RTK I	0.942624	1	1
9878820121_R01C01	450K	Capper et al., Nature 2018	57	female	Glioblastoma, IDH-wildtype	GBM, RTK I	MCF GBM	366256	GBM, RTK I	MCF GBM	0.256179	0.614274	TRUE	TRUE	Glioblastoma - GBM - RTK I	1	1	0.837131	GBM, RTK I	0.454559	1	1
3999875056_R01C01	450K	Capper et al., Nature 2018	68	male	Glioblastoma, IDH-wildtype	GBM, RTK I	MCF GBM	366260	GBM, RTK I	MCF GBM	0.54822	0.721843	TRUE	TRUE	Glioblastoma - GBM - RTK I	1	1	0.998155	GBM, RTK I	0.941603	1	1
3999100101_R06C02	450K	Capper et al., Nature 2018	52	male	Glioblastoma, IDH-wildtype	GBM, RTK I	MCF GBM	366249	GBM, RTK I	MCF GBM	0.32582	0.56321	TRUE	TRUE	Glioblastoma - GBM - RTK I	1	1	0.921483	GBM, RTK I	0.541158	1	1
9969477100_R04C01	450K	Capper et al., Nature 2018	59	male	Glioblastoma, IDH-wildtype	GBM, RTK I	MCF GBM	366255	GBM, RTK I	MCF GBM	0.359668	0.618705	TRUE	TRUE	Glioblastoma - GBM - RTK I	1	1	0.946656	GBM, RTK I	0.900322	1	1
3998523056_R06C01	450K	Capper et al., Nature 2018	40	female	Glioblastoma, IDH-wildtype	GBM, RTK I	MCF GBM	366257	GBM, RTK I	MCF GBM	0.533005	0.655964	TRUE	TRUE	Glioblastoma - GBM - RTK I	1	1	0.996732	GBM, RTK I	0.921876	1	1
3998998159_R05C01	450K	Capper et al., Nature 2018	66	male	Glioblastoma, IDH-wildtype	GBM, RTK I	MCF GBM	366219	GBM, RTK I	MCF GBM	0.355092	0.686464	TRUE	TRUE	Glioblastoma - GBM - RTK I	1	1	0.987655	GBM, RTK I	0.79499	1	1
3998523056_R01C02	450K	Capper et al., Nature 2018	47	female	Glioblastoma, IDH-mutant	A IDH, HG	MCF IDH GLM	366251	GBM, RTK I	MCF GBM	0.366249	0.476512	FALSE	FALSE	Glioblastoma - GBM - RTK I	0	0	0.973951	GBM, RTK I	0.806446	0	0
9420867051_R04C01	450K	Capper et al., Nature 2018	16	male	Glioblastoma, IDH-wildtype	GBM, RTK III	MCF GBM	366256	GBM, RTK I	MCF GBM	0.290248	0.485683	FALSE	TRUE	Glioblastoma - GBM - RTK I	0	1	0.963035	GBM, RTK I	0.698243	0	1
3999100100_R03C02	450K	Capper et al., Nature 2018	53	male	Glioblastoma, IDH-wildtype	GBM, RTK II	MCF GBM	366258	GBM, RTK II	MCF GBM	0.347738	0.582795	TRUE	TRUE	Glioblastoma - GBM - RTK I	0	1	0.623449	GBM, RTK II	0.0976834	1	1
3999095104_R01C01	450K	Capper et al., Nature 2018	56	female	Gliosarcoma, IDH-wildtype	GBM, RTK I	MCF GBM	366257	GBM, RTK I	MCF GBM	0.555136	0.688284	TRUE	TRUE	Glioblastoma - GBM - RTK I	1	1	0.996091	GBM, RTK I	0.938891	1	1
3999078079_R01C01	450K	Capper et al., Nature 2018	55	female	Glioblastoma, IDH-wildtype	GBM, RTK I	MCF GBM	366254	GBM, RTK I	MCF GBM	0.452169	0.614236	TRUE	TRUE	Glioblastoma - GBM - RTK I	1	1	0.99166	GBM, RTK I	0.898864	1	1
9444375113_R01C01	450K	Capper et al., Nature 2018	69	male	Glioblastoma, IDH-wildtype	GBM, RTK I	MCF GBM	366257	GBM, RTK II	MCF GBM	0.336743	0.61008	TRUE	TRUE	Glioblastoma - GBM - RTK I	1	1	0.800833	GBM, RTK I	0.488605	1	1
3998523057_R01C01	450K	Capper et al., Nature 2018	59	male	Glioblastoma, IDH-wildtype	GBM, RTK I	MCF GBM	366246	GBM, RTK I	MCF GBM	0.462235	0.664506	TRUE	TRUE	Glioblastoma - GBM - RTK I	1	1	0.980864	GBM, RTK I	0.921208	1	1
9741950085_R05C02	450K	Capper et al., Nature 2018	20	male	Anaplastic astrocytoma, IDH-mutant	A IDH, HG	MCF IDH GLM	366259	A IDH, HG	MCF GBM	0.155449	0.357919	TRUE	FALSE	Glioblastoma - GBM - RTK I	0	0	0.940694	GBM, RTK I	0.211255	0	0
9533774021_R01C02	450K	Capper et al., Nature 2018	39	male	Glioblastoma, IDH-wildtype	GBM, RTK II	MCF GBM	366261	GBM, RTK II	MCF GBM	0.356887	0.73184	TRUE	TRUE	Glioblastoma - GBM - RTK I	0	1	0.863196	GBM, RTK I	0.46349	0	1
3998546129_R04C02	450K	Capper et al., Nature 2018	75	female	Glioblastoma, IDH-wildtype	GBM, RTK I	MCF GBM	366252	GBM, RTK I	MCF GBM	0.394344	0.694072	TRUE	TRUE	Glioblastoma - GBM - RTK I	1	1	0.954021	GBM, RTK I	0.85127	1	1
9878820008_R04C01	450K	Capper et al., Nature 2018	48	female	Glioblastoma, IDH-wildtype	GBM, RTK I	MCF GBM	366148	GBM, RTK I	MCF GBM	0.579382	0.740159	TRUE	TRUE	Glioblastoma - GBM - RTK I	1	1	0.996612	GBM, RTK I	0.939131	1	1
9878820017_R02C01	450K	Capper et al., Nature 2018	68	male	Glioblastoma, IDH-wildtype	GBM, RTK I	MCF GBM	366232	GBM, RTK I	MCF GBM	0.448423	0.787077	TRUE	TRUE	Glioblastoma - GBM - RTK I	1	1	0.990589	GBM, RTK I	0.85499	1	1
10006823141_R02C01	450K	Capper et al., Nature 2018	60	male	Glioblastoma, IDH-wildtype	GBM, RTK I	MCF GBM	366192	GBM, RTK I	MCF GBM	0.59288	0.746138	TRUE	TRUE	Glioblastoma - GBM - RTK I	1	1	0.997971	GBM, RTK I	0.941347	1	1
101231000009_R05C01	450K	Capper et al., Nature 2018	not available	male	Glioblastoma, IDH-wildtype	GBM, RTK I	MCF GBM	366262	GBM, RTK I	MCF GBM	0.217691	0.455134	TRUE	TRUE	Glioblastoma - GBM - RTK I	1	1	0.613204	GBM, RTK I	0.478876	1	1
3998998159_R01C02	450K	Capper et al., Nature 2018	65	female	Glioblastoma, IDH-wildtype	GBM, RTK I	MCF GBM	366237	GBM, RTK I	MCF GBM	0.664081	0.770766	TRUE	TRUE	Glioblastoma - GBM - RTK I	1	1	0.998418	GBM, RTK I	0.939994	1	1
9741779119_R04C01	450K	Capper et al., Nature 2018	52	female	Glioblastoma, IDH-wildtype	GBM, RTK I	MCF GBM	366038	GBM, RTK I	MCF GBM	0.222897	0.518624	TRUE	TRUE	Glioblastoma - GBM - RTK I	1	1	0.7027	GBM, RTK II	0.100139	1	1
200325530166_R01C01	450K	Capper et al., Nature 2018	71	male	Glioblastoma, IDH-wildtype	GBM, RTK I	MCF GBM	366251	GBM, RTK I	MCF GBM	0.575418	0.737716	TRUE	TRUE	Glioblastoma - GBM - RTK I	1	1	0.997157	GBM, RTK I	0.935295	1	1
10003886259_R01C01	450K	Capper et al., Nature 2018	72	female	Glioblastoma, IDH-wildtype	GBM, RTK I	MCF GBM	366257	GBM, RTK I	MCF GBM	0.220478	0.449877	TRUE	TRUE	Glioblastoma - GBM - RTK I	1	1	0.881554	GBM, RTK I	0.754224	1	1
3998523056_R02C01	450K	Capper et al., Nature 2018	75	male	Glioblastoma, IDH-wildtype	GBM, RTK I	MCF GBM	366254	GBM, RTK I	MCF GBM	0.590015	0.712965	TRUE	TRUE	Glioblastoma - GBM - RTK I	1	1	0.994148	GBM, RTK I	0.931818	1	1
9969477108_R01C01	450K	Capper et al., Nature 2018	66	male	Glioblastoma, IDH-wildtype	GBM, RTK I	MCF GBM	366223	GBM, RTK I	MCF GBM	0.599491	0.698951	TRUE	TRUE	Glioblastoma - GBM - RTK I	1	1	0.998399	GBM, RTK I	0.942584	1	1
9534104008_R01C02	450K	Capper et al., Nature 2018	61	male	Glioblastoma, IDH-wildtype	GBM, RTK I	MCF GBM	366262	GBM, RTK I	MCF GBM	0.450894	0.754731	TRUE	TRUE	Glioblastoma - GBM - RTK I	1	1	0.995497	GBM, RTK I	0.899889	1	1
3998909070_R02C02	450K	Capper et al., Nature 2018	68	female	Glioblastoma, IDH-wildtype	GBM, RTK II	MCF GBM	366253	GBM, RTK II	MCF GBM	0.367771	0.726772	TRUE	TRUE	Glioblastoma - GBM - RTK I	0	1	0.95885	GBM, RTK II	0.50609	1	1
9969477079_R04C01	450K	Capper et al., Nature 2018	61	male	Glioblastoma, IDH-wildtype	GBM, RTK I	MCF GBM	366261	GBM, RTK I	MCF GBM	0.451027	0.720689	TRUE	TRUE	Glioblastoma - GBM - RTK I	1	1	0.987041	GBM, RTK I	0.816564	1	1
9878820018_R01C02	450K	Capper et al., Nature 2018	66	male	Glioblastoma, IDH-wildtype	GBM, RTK I	MCF GBM	366238	GBM, RTK I	MCF GBM	0.440204	0.606711	TRUE	TRUE	Glioblastoma - GBM - RTK I	1	1	0.982844	GBM, RTK I	0.927682	1	1
200277210056_R05C02	450K	Capper et al., Nature 2018	not available	male	Glioblastoma, IDH-wildtype	GBM, RTK I	MCF GBM	366261	GBM, RTK I	MCF GBM	0.363987	0.706383	TRUE	TRUE	Glioblastoma - GBM - RTK I	1	1	0.894549	GBM, RTK I	0.515868	1	1
3999875071_R04C01	450K	Capper et al., Nature 2018	72	male	Glioblastoma, IDH-wildtype	GBM, RTK I	MCF GBM	366258	GBM, RTK I	MCF GBM	0.640519	0.770084	TRUE	TRUE	Glioblastoma - GBM - RTK I	1	1	0.998281	GBM, RTK I	0.941987	1	1
3998546128_R02C02	450K	Capper et al., Nature 2018	74	male	Glioblastoma, IDH-wildtype	GBM, MID	MCF GBM	366246	GBM, RTK I	MCF GBM	0.285913	0.499338	FALSE	TRUE	Glioblastoma - GBM - RTK I	0	1	0.839563	GBM, RTK I	0.550601	0	1
3998909072_R01C02	450K	Capper et al., Nature 2018	83	female	Glioblastoma, IDH-wildtype	GBM, RTK I	MCF GBM	366248	GBM, RTK I	MCF GBM	0.378077	0.619327	TRUE	TRUE	Glioblastoma - GBM - RTK I	1	1	0.967876	GBM, RTK I	0.884008	1	1
3999834070_R02C02	450K	Capper et al., Nature 2018	63	male	Glioblastoma, IDH-wildtype	GBM, RTK II	MCF GBM	366261	GBM, RTK II	MCF GBM	0.345329	0.690217	TRUE	TRUE	Glioblastoma - GBM - RTK I	0	1	0.921287	GBM, RTK I	0.656184	0	1
3998523056_R02C02	450K	Capper et al., Nature 2018	69	male	Glioblastoma, IDH-wildtype	GBM, RTK I	MCF GBM	366260	GBM, RTK I	MCF GBM	0.47354	0.679894	TRUE	TRUE	Glioblastoma - GBM - RTK I	1	1	0.995601	GBM, RTK I	0.891968	1	1
10003886256_R05C02	450K	Capper et al., Nature 2018	44	male	Glioblastoma, IDH-wildtype	GBM, RTK II	MCF GBM	366255	GBM, RTK I	MCF GBM	0.286434	0.645008	FALSE	TRUE	Glioblastoma - GBM - RTK I	0	1	0.875131	GBM, RTK I	0.668504	0	1
9533774088_R03C02	450K	Capper et al., Nature 2018	55	male	Glioblastoma, IDH-wildtype	GBM, MID	MCF GBM	366260	GBM, RTK I	MCF GBM	0.300626	0.432587	FALSE	TRUE	Glioblastoma - GBM - RTK I	0	1	0.730381	GBM, RTK I	0.865443	0	1
3998546133_R01C01	450K	Capper et al., Nature 2018	67	female	Glioblastoma, IDH-wildtype	GBM, MES	MCF GBM	366248	GBM, MES	MCF GBM	0.354051	0.38129	TRUE	TRUE	Other glioma - LGG SEGA - SEGA	0	0	0.904484	GBM, MES	0.27272	1	1
3998909072_R04C01	450K	Capper et al., Nature 2018	46	male	Glioblastoma, IDH-wildtype	GBM, MES	MCF GBM	366252	GBM, MES	MCF GBM	0.319139	0.355499	TRUE	TRUE	Other glioma - LGG SEGA - SEGA	0	0	0.827501	GBM, MES	0.40743	1	1
3999834093_R05C02	450K	Capper et al., Nature 2018	56	male	Gliosarcoma, IDH-wildtype	GBM, MES	MCF GBM	366259	CONTR, REACT	CONTR, REACT	0.212381	0.212381	FALSE	FALSE	Other glioma - LGG SEGA - SEGA	0	0	0.858773	CONTR, REACT	0.248742	0	0
9513149129_R01C02	450K	Capper et al., Nature 2018	60	male	Glioblastoma, IDH-wildtype	GBM, MES	MCF GBM	366259	GBM, MES	MCF GBM	0.368768	0.402783	TRUE	TRUE	Other glioma - LGG SEGA - SEGA	0	0	0.961661	GBM, MES	0.375647	1	1
200325530024_R05C01	450K	Capper et al., Nature 2018	80	male	Glioblastoma, IDH-wildtype	GBM, MES	MCF GBM	366212	GBM, MES	MCF GBM	0.22204	0.254192	TRUE	TRUE	Other glioma - LGG SEGA - SEGA	0	0	0.688724	CONTR, REACT	0.0843484	0	0
9969477074_R02C02	450K	Capper et al., Nature 2018	11	male	Pilocytic astrocytoma	LGG, PA MID	MCF PA	366248	LGG, PA MID	MCF PA	0.157746	0.38076	TRUE	TRUE	Other glioma - LGG PA - PA	1	1	0.913492	LGG, PA MID	0.792192	1	1
200394870010_R04C01	450K	Capper et al., Nature 2018	16	male	Pilocytic astrocytoma	LGG, PA PF	MCF PA	366261	LGG, PA PF	MCF PA	0.686335	0.78083	TRUE	TRUE	Other glioma - LGG PA - PA	1	1	0.999042	LGG, PA PF	0.933708	1	1
3998523018_R02C02	450K	Capper et al., Nature 2018	3	female	Pilocytic astrocytoma	LGG, PA MID	MCF PA	366260	LGG, PA MID	MCF PA	0.464639	0.743395	TRUE	TRUE	Other glioma - LGG PA - PA	1	1	0.999646	LGG, PA MID	0.946579	1	1
3999543042_R06C02	450K	Capper et al., Nature 2018	2	female	Pilocytic astrocytoma	LGG, PA MID	MCF PA	366256	LGG, PA MID	MCF PA	0.493647	0.743959	TRUE	TRUE	Other glioma - LGG PA - PA	1	1	0.999786	LGG, PA MID	0.94612	1	1
9969477102_R05C02	450K	Capper et al., Nature 2018	57	female	Pilocytic astrocytoma	LGG, PA MID	MCF PA	366250	LGG, PA PF	MCF PA	0.369635	0.628557	FALSE	TRUE	Other glioma - LGG PA - PA	1	1	0.997617	LGG, PA MID	0.887988	1	1
3998568166_R01C02	450K	Capper et al., Nature 2018	50	male	Pilocytic astrocytoma	LGG, PA PF	MCF PA	366257	LGG, PA PF	MCF PA	0.682376	0.784532	TRUE	TRUE	Other glioma - LGG PA - PA	1	1	0.998849	LGG, PA PF	0.931373	1	1
9647455233_R04C02	450K	Capper et al., Nature 2018	7	female	Pilocytic astrocytoma	LGG, PA PF	MCF PA	366262	LGG, PA PF	MCF PA	0.576971	0.747591	TRUE	TRUE	Other glioma - LGG PA - PA	1	1	0.997332	LGG, PA PF	0.876875	1	1
3999078120_R06C02	450K	Capper et al., Nature 2018	31	female	Pilocytic astrocytoma	LGG, PA PF	MCF PA	366248	LGG, PA PF	MCF PA	0.591651	0.708318	TRUE	TRUE	Other glioma - LGG PA - PA	1	1	0.993108	LGG, PA PF	0.934989	1	1
3998909027_R05C01	450K	Capper et al., Nature 2018	35	female	Pilocytic astrocytoma	LGG, PA PF	MCF PA	366255	LGG, PA PF	MCF PA	0.399965	0.540884	TRUE	TRUE	Other glioma - LGG PA - PA	1	1	0.759476	LGG, PA PF	0.879549	1	1
3999095103_R01C02	450K	Capper et al., Nature 2018	7	male	Pilocytic astrocytoma	LGG, PA PF	MCF PA	366253	LGG, PA PF	MCF PA	0.470843	0.653113	TRUE	TRUE	Other glioma - LGG PA - PA	1	1	0.971994	LGG, PA PF	0.752747	1	1
200394870069_R01C02	450K	Capper et al., Nature 2018	2	female	Pilocytic astrocytoma	LGG, PA PF	MCF PA	366243	LGG, PA PF	MCF PA	0.72899	0.824043	TRUE	TRUE	Other glioma - LGG PA - PA	1	1	0.999131	LGG, PA PF	0.948872	1	1
9444375037_R06C02	450K	Capper et al., Nature 2018	6	male	Pilocytic astrocytoma	LGG, PA PF	MCF PA	366251	LGG, PA PF	MCF PA	0.625192	0.745523	TRUE	TRUE	Other glioma - LGG PA - PA	1	1	0.998438	LGG, PA PF	0.933655	1	1
10006823144_R05C02	450K	Capper et al., Nature 2018	32	female	Pilocytic astrocytoma	LGG, PA PF	MCF PA	366261	LGG, PA PF	MCF PA	0.468334	0.565554	TRUE	TRUE	Other glioma - LGG PA - PA	1	1	0.977912	LGG, PA PF	0.83043	1	1
3999100043_R04C01	450K	Capper et al., Nature 2018	15	male	Pilocytic astrocytoma	LGG, PA MID	MCF PA	366258	LGG, PA MID	MCF PA	0.415071	0.668886	TRUE	TRUE	Other glioma - LGG PA - PA	1	1	0.99966	LGG, PA MID	0.934916	1	1
9376561062_R01C01	450K	Capper et al., Nature 2018	24	male	Pilocytic astrocytoma	LGG, PA MID	MCF PA	366250	LGG, PA PF	MCF PA	0.501691	0.654096	FALSE	TRUE	Other glioma - LGG PA - PA	1	1	0.996571	LGG, PA MID	0.824133	1	1
200362700065_R02C02	450K	Capper et al., Nature 2018	23	male	Anaplastic pilocytic astrocytoma (unresolved status)	LGG, PA PF	MCF PA	366254	LGG, PA PF	MCF PA	0.552844	0.652183	TRUE	TRUE	Other glioma - LGG PA - PA	1	1	0.980676	LGG, PA PF	0.925657	1	1
200362700196_R02C01	450K	Capper et al., Nature 2018	6	male	Pilocytic astrocytoma	LGG, PA PF	MCF PA	366248	LGG, PA PF	MCF PA	0.727505	0.779491	TRUE	TRUE	Other glioma - LGG PA - PA	1	1	0.998927	LGG, PA PF	0.943458	1	1
3998523030_R01C01	450K	Capper et al., Nature 2018	10	male	Pilocytic astrocytoma	LGG, PA PF	MCF PA	366260	LGG, PA PF	MCF PA	0.538902	0.696939	TRUE	TRUE	Other glioma - LGG PA - PA	1	1	0.990977	LGG, PA PF	0.815038	1	1
3999095103_R06C01	450K	Capper et al., Nature 2018	15	male	Pilocytic astrocytoma	LGG, PA PF	MCF PA	366256	LGG, PA PF	MCF PA	0.796454	0.852359	TRUE	TRUE	Other glioma - LGG PA - PA	1	1	0.999157	LGG, PA PF	0.952271	1	1
3999834120_R02C01	450K	Capper et al., Nature 2018	16	male	Pilocytic astrocytoma	LGG, PA MID	MCF PA	366262	LGG, PA MID	MCF PA	0.452986	0.731774	TRUE	TRUE	Other glioma - LGG PA - PA	1	1	0.999618	LGG, PA MID	0.934702	1	1
200277210056_R03C02	450K	Capper et al., Nature 2018	22	female	Pilocytic astrocytoma	LGG, PA MID	MCF PA	366257	LGG, PA PF	MCF PA	0.185154	0.459091	FALSE	TRUE	Other glioma - LGG PA - PA	1	1	0.698688	LGG, PA MID	0.861169	1	1
9969477086_R04C01	450K	Capper et al., Nature 2018	14	male	Pilocytic astrocytoma	LGG, PA/GG ST	MCF PA	366204	LGG, PA PF	MCF PA	0.335874	0.486828	FALSE	TRUE	Other glioma - LGG PA - PA	1	1	0.661273	LGG, PA/GG ST	0.746154	1	1
3999078123_R02C01	450K	Capper et al., Nature 2018	1	female	Pilocytic astrocytoma	LGG, PA MID	MCF PA	366258	LGG, PA MID	MCF PA	0.425925	0.719951	TRUE	TRUE	Other glioma - LGG PA - PA	1	1	0.999711	LGG, PA MID	0.935145	1	1
3998523032_R05C01	450K	Capper et al., Nature 2018	10	female	Pilocytic astrocytoma	LGG, PA PF	MCF PA	366255	LGG, PA PF	MCF PA	0.677961	0.733425	TRUE	TRUE	Other glioma - LGG PA - PA	1	1	0.991609	LGG, PA PF	0.940216	1	1
3999834002_R04C02	450K	Capper et al., Nature 2018	13	male	Pilocytic astrocytoma	LGG, PA PF	MCF PA	366253	LGG, PA PF	MCF PA	0.534393	0.683011	TRUE	TRUE	Other glioma - LGG PA - PA	1	1	0.994942	LGG, PA PF	0.871589	1	1
200325530023_R04C02	450K	Capper et al., Nature 2018	8	male	Pilocytic astrocytoma	LGG, PA PF	MCF PA	366258	LGG, PA PF	MCF PA	0.777496	0.837895	TRUE	TRUE	Other glioma - LGG PA - PA	1	1	0.999135	LGG, PA PF	0.950533	1	1
200277210056_R06C01	450K	Capper et al., Nature 2018	68	female	Pilocytic astrocytoma	LGG, PA PF	MCF PA	366256	LGG, PA PF	MCF PA	0.613213	0.707427	TRUE	TRUE	Other glioma - LGG PA - PA	1	1	0.997167	LGG, PA PF	0.925876	1	1
3998567087_R03C02	450K	Capper et al., Nature 2018	7	male	Pilocytic astrocytoma	LGG, PA PF	MCF PA	366254	LGG, PA PF	MCF PA	0.687502	0.794168	TRUE	TRUE	Other glioma - LGG PA - PA	1	1	0.997915	LGG, PA PF	0.944285	1	1
200394870113_R05C02	450K	Capper et al., Nature 2018	19	female	Pilocytic astrocytoma	LGG, PA MID	MCF PA	366258	LGG, PA PF	MCF PA	0.307861	0.580081	FALSE	TRUE	Other glioma - LGG PA - PA	1	1	0.977381	LGG, PA MID	0.917758	1	1
9553932054_R06C01	450K	Capper et al., Nature 2018	11	female	Pilocytic astrocytoma	LGG, PA MID	MCF PA	366258	LGG, PA PF	MCF PA	0.358343	0.652871	FALSE	TRUE	Other glioma - LGG PA - PA	1	1	0.983847	LGG, PA MID	0.853777	1	1
9379082092_R04C01	450K	Capper et al., Nature 2018	57	male	Glioblastoma, IDH-wildtype	GBM, RTK I	MCF GBM	366258	GBM, MES	MCF GBM	0.131954	0.34578	FALSE	TRUE	Other glioma - LGG PA - PA	0	0	0.946699	GBM, RTK I	0.329677	1	1
9373550131_R05C01	450K	Capper et al., Nature 2018	8	male	Pilocytic astrocytoma	LGG, PA PF	MCF PA	366246	LGG, PA PF	MCF PA	0.562638	0.742475	TRUE	TRUE	Other glioma - LGG PA - PA	1	1	0.997814	LGG, PA PF	0.823415	1	1
3998567085_R03C01	450K	Capper et al., Nature 2018	20	female	Pilocytic astrocytoma	LGG, PA MID	MCF PA	366252	LGG, PA MID	MCF PA	0.278949	0.595342	TRUE	TRUE	Other glioma - LGG PA - PA	1	1	0.998681	LGG, PA MID	0.924973	1	1
3999078119_R03C02	450K	Capper et al., Nature 2018	2	female	Pilocytic astrocytoma	LGG, PA PF	MCF PA	366251	LGG, PA PF	MCF PA	0.789811	0.859139	TRUE	TRUE	Other glioma - LGG PA - PA	1	1	0.999406	LGG, PA PF	0.951749	1	1
9420867051_R03C01	450K	Capper et al., Nature 2018	1	male	Pilocytic astrocytoma	LGG, PA PF	MCF PA	366257	LGG, PA PF	MCF PA	0.764176	0.836024	TRUE	TRUE	Other glioma - LGG PA - PA	1	1	0.99936	LGG, PA PF	0.950675	1	1
200362700194_R04C02	450K	Capper et al., Nature 2018	3	female	Pilocytic astrocytoma	LGG, PA MID	MCF PA	366237	LGG, PA MID	MCF PA	0.547933	0.710516	TRUE	TRUE	Other glioma - LGG PA - PA	1	1	0.999458	LGG, PA MID	0.937227	1	1
9611519030_R05C01	450K	Capper et al., Nature 2018	1	not available	Pilocytic astrocytoma, pilomyxoid variant	LGG, PA MID	MCF PA	366252	LGG, PA MID	MCF PA	0.476781	0.695293	TRUE	TRUE	Other glioma - LGG PA - PA	1	1	0.999722	LGG, PA MID	0.941729	1	1
9878820017_R06C02	450K	Capper et al., Nature 2018	58	female	Glioblastoma, IDH-wildtype	GBM, MID	MCF GBM	366219	GBM, RTK I	MCF GBM	0.208507	0.407869	FALSE	TRUE	Glioblastoma - GBM - MID	1	1	0.995997	GBM, MID	0.684957	1	1
9969477088_R05C02	450K	Capper et al., Nature 2018	5	female	Glioblastoma, IDH-wildtype	GBM, MID	MCF GBM	366243	GBM, RTK I	MCF GBM	0.21169	0.431069	FALSE	TRUE	Glioblastoma - GBM - MID	1	1	0.934039	GBM, MID	0.656336	1	1
3998523022_R04C02	450K	Capper et al., Nature 2018	25	female	Anaplastic astrocytoma, IDH-mutant	A IDH, HG	MCF IDH GLM	366253	A IDH, HG	MCF GBM	0.18097	0.389477	TRUE	FALSE	Glioblastoma - GBM - MID	0	0	0.816247	GBM, MID	0.763579	0	0
9878820018_R02C01	450K	Capper et al., Nature 2018	8	male	Glioblastoma, IDH-wildtype	GBM, MID	MCF GBM	366235	GBM, MID	MCF GBM	0.197949	0.33534	TRUE	TRUE	Glioblastoma - GBM - MID	1	1	0.982034	GBM, MID	0.593908	1	1
200325530166_R05C02	450K	Capper et al., Nature 2018	16	female	Glioblastoma, IDH-wildtype	GBM, MID	MCF GBM	366258	DMG, K27	MCF GBM	0.193756	0.302839	FALSE	TRUE	Glioblastoma - GBM - MID	1	1	0.908502	GBM, MID	0.840855	1	1
3998909075_R02C02	450K	Capper et al., Nature 2018	28	female	Glioblastoma, IDH-wildtype	GBM, MID	MCF GBM	366252	GBM, RTK I	MCF GBM	0.182834	0.436065	FALSE	TRUE	Glioblastoma - GBM - MID	1	1	0.995835	GBM, MID	0.864127	1	1
3999875071_R01C02	450K	Capper et al., Nature 2018	56	female	Glioblastoma, IDH-wildtype	GBM, MES	MCF GBM	366261	GBM, MES	MCF GBM	0.310409	0.356749	TRUE	TRUE	Glio-neuronal - LGG - GG	0	0	0.774037	GBM, MES	0.430811	1	1
200360420062_R06C01	450K	Capper et al., Nature 2018	76	female	Glioblastoma, IDH-wildtype	GBM, RTK II	MCF GBM	366252	GBM, MES	MCF GBM	0.2569	0.363917	FALSE	TRUE	Glio-neuronal - LGG - GG	0	0	0.878526	GBM, MES	0.407875	0	1
3998523002_R05C02	450K	Capper et al., Nature 2018	53	female	Glioblastoma, IDH-wildtype	GBM, MES	MCF GBM	366261	GBM, MES	MCF GBM	0.24454	0.376269	TRUE	TRUE	Glio-neuronal - LGG - GG	0	0	0.870945	GBM, MES	0.526202	1	1
3999834068_R01C01	450K	Capper et al., Nature 2018	4	male	Atypical teratoid/rhabdoid tumour	ATRT, SHH	MCF ATRT	366260	ATRT, TYR	MCF ATRT	0.272815	0.593049	FALSE	TRUE	Embryonal - ATRT - TYR	0	1	0.989672	ATRT, SHH	0.769404	1	1
9420867051_R06C01	450K	Capper et al., Nature 2018	2	male	Atypical teratoid/rhabdoid tumour	ATRT, TYR	MCF ATRT	366259	ATRT, TYR	MCF ATRT	0.825798	0.874619	TRUE	TRUE	Embryonal - ATRT - TYR	1	1	0.998071	ATRT, TYR	0.95026	1	1
9721366150_R05C01	450K	Capper et al., Nature 2018	0	male	Atypical teratoid/rhabdoid tumour	ATRT, TYR	MCF ATRT	366262	ATRT, TYR	MCF ATRT	0.859588	0.884009	TRUE	TRUE	Embryonal - ATRT - TYR	1	1	0.999452	ATRT, TYR	0.952429	1	1
3999547142_R01C01	450K	Capper et al., Nature 2018	26	female	Atypical teratoid/rhabdoid tumour	ATRT, MYC	MCF ATRT	366255	ATRT, TYR	MCF ATRT	0.131923	0.336586	FALSE	TRUE	Embryonal - ATRT - TYR	0	1	0.971495	ATRT, SHH	0.684973	0	1
3999834002_R06C02	450K	Capper et al., Nature 2018	9	male	Ganglioglioma	LGG, PA/GG ST	MCF PA	366250	LGG, DNT	LGG, DNT	0.346718	0.346718	FALSE	FALSE	Glio-neuronal - LGG - DNT	0	0	0.764131	LGG, PA/GG ST	0.909147	1	1
9379086132_R02C01	450K	Capper et al., Nature 2018	5	male	Glioblastoma, IDH-wildtype	GBM, MYCN	MCF GBM	366256	GBM, RTK II	MCF GBM	0.140971	0.341201	FALSE	TRUE	Glioblastoma - GBM - MYCN	1	1	0.984831	GBM, MYCN	0.88747	1	1
200277210056_R04C02	450K	Capper et al., Nature 2018	4	male	Glioblastoma, IDH-wildtype	GBM, MYCN	MCF GBM	366255	GBM, MYCN	MCF GBM	0.0897674	0.233991	TRUE	TRUE	Glioblastoma - GBM - MYCN	1	1	0.996455	GBM, MYCN	0.904727	1	1
3999078119_R01C01	450K	Capper et al., Nature 2018	62	male	Glioblastoma, IDH-wildtype	GBM, RTK III	MCF GBM	366260	GBM, RTK I	MCF GBM	0.204989	0.441319	FALSE	TRUE	Glioblastoma - GBM - RTK III	1	1	0.992171	GBM, RTK I	0.751384	0	1
9878827210_R02C02	450K	Capper et al., Nature 2018	10	not available	Glioblastoma, IDH-wildtype	GBM, RTK III	MCF GBM	366248	GBM, RTK I	MCF GBM	0.170961	0.502943	FALSE	TRUE	Glioblastoma - GBM - RTK III	1	1	0.979648	GBM, RTK III	0.887093	1	1
9878827210_R06C01	450K	Capper et al., Nature 2018	13	male	Glioblastoma, IDH-wildtype	GBM, RTK III	MCF GBM	366257	GBM, RTK III	MCF GBM	0.123955	0.411558	TRUE	TRUE	Glioblastoma - GBM - RTK III	1	1	0.989782	GBM, RTK III	0.732712	1	1
9297949139_R05C02	450K	Capper et al., Nature 2018	16	male	Glioblastoma, IDH-wildtype	GBM, RTK III	MCF GBM	366260	GBM, RTK II	MCF GBM	0.17203	0.473361	FALSE	TRUE	Glioblastoma - GBM - RTK III	1	1	0.985052	GBM, MYCN	0.511328	0	1
9878827210_R01C02	450K	Capper et al., Nature 2018	14	female	Glioblastoma, IDH-wildtype	GBM, RTK III	MCF GBM	366243	GBM, RTK II	MCF GBM	0.124202	0.440301	FALSE	TRUE	Glioblastoma - GBM - RTK III	1	1	0.988442	GBM, RTK III	0.842702	1	1
9968646118_R03C01	450K	Capper et al., Nature 2018	57	female	Glioblastoma, IDH-wildtype	GBM, MES	MCF GBM	366258	CONTR, REACT	CONTR, REACT	0.220883	0.220883	FALSE	FALSE	Control - CONTR - REACT	0	0	0.972007	CONTR, INFLAM	0.429874	0	0
9878820018_R04C02	450K	Capper et al., Nature 2018	67	male	Glioblastoma, IDH-wildtype	GBM, MES	MCF GBM	366245	CONTR, INFLAM	CONTR, INFLAM	0.201376	0.201376	FALSE	FALSE	Control - CONTR - REACT	0	0	0.974466	CONTR, INFLAM	0.172763	0	0
9980102013_R02C01	450K	Capper et al., Nature 2018	55	female	Glioblastoma, IDH-wildtype	GBM, MES	MCF GBM	366260	CONTR, REACT	CONTR, REACT	0.213657	0.213657	FALSE	FALSE	Control - CONTR - REACT	0	0	0.738833	CONTR, REACT	0.48172	0	0
9553932008_R01C01	450K	Capper et al., Nature 2018	75	female	Glioblastoma, IDH-wildtype	GBM, MES	MCF GBM	366262	CONTR, REACT	CONTR, REACT	0.263915	0.263915	FALSE	FALSE	Control - CONTR - REACT	0	0	0.965346	CONTR, REACT	0.702872	0	0
3999078079_R03C02	450K	Capper et al., Nature 2018	1	male	Atypical teratoid/rhabdoid tumour	ATRT, SHH	MCF ATRT	366257	ATRT, SHH	MCF ATRT	0.914256	0.93488	TRUE	TRUE	Embryonal - ATRT - SHH	1	1	0.999299	ATRT, SHH	0.950227	1	1
200394970104_R03C01	450K	Capper et al., Nature 2018	not available	not available	Atypical teratoid/rhabdoid tumour	ATRT, SHH	MCF ATRT	366257	ATRT, SHH	MCF ATRT	0.884542	0.922504	TRUE	TRUE	Embryonal - ATRT - SHH	1	1	0.999026	ATRT, SHH	0.943808	1	1
9969477055_R04C01	450K	Capper et al., Nature 2018	55	male	Glioblastoma, IDH-wildtype	GBM, MES	MCF GBM	366258	CONTR, REACT	CONTR, REACT	0.203859	0.203859	FALSE	FALSE	Control - CONTR - INFLAM	0	0	0.812994	CONTR, REACT	0.488445	0	0
3998523056_R05C02	450K	Capper et al., Nature 2018	63	male	Gliosarcoma, IDH-wildtype	GBM, MES	MCF GBM	366259	CONTR, INFLAM	CONTR, INFLAM	0.469792	0.469792	FALSE	FALSE	Control - CONTR - INFLAM	0	0	0.993493	CONTR, INFLAM	0.900139	0	0
3998909072_R06C01	450K	Capper et al., Nature 2018	39	male	Glioblastoma, IDH-mutant	A IDH, HG	MCF IDH GLM	366243	DMG, K27	MCF GBM	0.172274	0.281639	FALSE	FALSE	Glioblastoma - DMG - K27	0	0	0.728039	GBM, MID	0.577431	0	0
200362700204_R01C01	450K	Capper et al., Nature 2018	18	female	Esthesioneuroblastoma/Olfactory neuroblastoma	ENB, A	MCF ENB	366260	ENB, A	MCF ENB	0.428102	0.494637	TRUE	TRUE	Glio-neuronal - ENB - A	1	1	0.974077	ENB, A	0.268944	1	1
10006823155_R01C01	450K	Capper et al., Nature 2018	0	male	Choroid plexus carcinoma	PLEX, PED B	MCF PLEX T	366259	PLEX, PED B	MCF PLEX T	0.700343	0.722299	TRUE	TRUE	Plexus - PLEX - PED B	1	1	0.998746	PLEX, PED B	0.91841	1	1
9878820156_R02C01	450K	Capper et al., Nature 2018	1	male	Choroid plexus papilloma	PLEX, PED A	MCF PLEX T	366256	PLEX, PED B	MCF PLEX T	0.438091	0.603877	FALSE	TRUE	Plexus - PLEX - PED B	0	1	0.994903	PLEX, PED B	0.86236	0	1
9878827227_R03C02	450K	Capper et al., Nature 2018	39	male	Atypical choroid plexus papilloma	PLEX, AD	MCF PLEX T	366258	PLEX, AD	MCF PLEX T	0.806818	0.866409	TRUE	TRUE	Plexus - PLEX - AD	1	1	0.997117	PLEX, AD	0.93118	1	1
200362700194_R06C01	450K	Capper et al., Nature 2018	not available	male	Atypical choroid plexus papilloma	PLEX, PED B	MCF PLEX T	366248	PLEX, PED B	MCF PLEX T	0.515082	0.739808	TRUE	TRUE	Plexus - PLEX - PED A	0	1	0.885462	PLEX, PED B	0.650282	1	1
207716530065_R02C01	EpicV2	this study			Meningioma	MNG	MNG	304680	MNG	MNG	0.868933	0.868933	TRUE	TRUE	Mesenchymal - MNG - MNG	1	1	0.998236	MNG	0.948151	1	1
207716530064_R08C01	EpicV2	this study			Meningioma	MNG	MNG	304680	MNG	MNG	0.948118	0.948118	TRUE	TRUE	Mesenchymal - MNG - MNG	1	1	0.999666	MNG	0.946838	1	1
207716530064_R06C01	EpicV2	this study			Meningioma	MNG	MNG	304680	MNG	MNG	0.93654	0.93654	TRUE	TRUE	Mesenchymal - MNG - MNG	1	1	0.999771	MNG	0.951317	1	1
207716530064_R03C01	EpicV2	this study			Glioblastoma, IDH-wildtype	GBM, RTK II	MCF GBM	304680	GBM, RTK II	MCF GBM	0.418615	0.713495	TRUE	TRUE	Glioblastoma - GBM - RTK I	0	1	0.905676	GBM, RTK II	0.523927	1	1
207716530065_R03C01	EpicV2	this study			Supratentorial ependymoma, ZFTA fusion-positive	EPN.*	EPN.*	304680	EPN, RELA	EPN, RELA	0.905614	0.905614	TRUE	TRUE	Ependymal - EPN - RELA	1	1	0.999836	EPN, RELA	0.950713	1	1
207716530064_R07C01	EpicV2	this study			Posterior fossa group B (PFB) ependymoma	EPN, PF B	EPN, PF B	304680	EPN, PF B	EPN, PF B	0.822226	0.822226	TRUE	TRUE	Ependymal - EPN - PF B	1	1	0.998744	EPN, PF B	0.950989	1	1
207716530064_R05C01	EpicV2	this study			CIC-rearranged sarcoma	EFT, CIC	EFT, CIC	304680	EFT, CIC	EFT, CIC	0.691461	0.691461	TRUE	TRUE	Mesenchymal - EFT - CIC	1	1	0.999547	EFT, CIC	0.937598	1	1
207716530065_R01C01	EpicV2	this study			Oligodendroglioma, IDH-mutant and 1p/19q-codeleted	O IDH	MCF IDH GLM	304680	O IDH	MCF IDH GLM	0.498068	0.763482	TRUE	TRUE	Glioma IDH - O IDH - O IDH	1	1	0.972505	O IDH	0.574524	1	1
207716530065_R04C01	EpicV2	this study			Medulloblastoma, SHH-activated	MB, SHH.*	MCF MB SHH	304680	MB, SHH CHL AD	MCF MB SHH	0.818656	0.835515	TRUE	TRUE	Embryonal - MB SHH - CHL AD INF	1	1	0.999866	MB, SHH CHL AD	0.947565	1	1
207716530064_R01C01	EpicV2	this study			Medulloblastoma, SHH-activated	MB, SHH.*	MCF MB SHH	304680	MB, SHH CHL AD	MCF MB SHH	0.894874	0.91015	TRUE	TRUE	Embryonal - MB SHH - CHL AD INF	1	1	0.999859	MB, SHH CHL AD	0.952333	1	1
B2021_41182_20210929_BC03	nanopore R9	Kuschel et al., Neuropathol Appl Neurobiol 2023	33	F	Anaplastic astrocytoma, IDH-mutant	A IDH.*	MCF IDH GLM	8203	A IDH	MCF IDH GLM	0.528678	0.679096	TRUE	TRUE	Glioma IDH - A IDH - A IDH	1	1	0.952542	A IDH	0.277834	1	1
B2019_16990_20190529	nanopore R9	Kuschel et al., Neuropathol Appl Neurobiol 2023	37	M	Glioblastoma, IDH-mutant	A IDH.*	MCF IDH GLM	15218	A IDH	MCF IDH GLM	0.44595	0.696013	TRUE	TRUE	Glioma IDH - A IDH - A IDH	1	1	0.924886	A IDH, HG	0.383873	1	1
B2020_37024_20200929_BC10	nanopore R9	Kuschel et al., Neuropathol Appl Neurobiol 2023	12	F	Anaplastic astrocytoma, IDH-mutant	A IDH.*	MCF IDH GLM	8043	A IDH	MCF IDH GLM	0.308286	0.452274	TRUE	TRUE	Glioma IDH - A IDH - A IDH	1	1	0.972023	A IDH	0.0529637	1	1
B2019_51391_20191216_FLO	nanopore R9	Kuschel et al., Neuropathol Appl Neurobiol 2023	49	F	Anaplastic astrocytoma, IDH-mutant	A IDH.*	MCF IDH GLM	4319	A IDH	MCF IDH GLM	0.400722	0.592688	TRUE	TRUE	Glioma IDH - A IDH - A IDH	1	1	0.960513	A IDH	0.423299	1	1
B2020_14171_20200417_BC04	nanopore R9	Kuschel et al., Neuropathol Appl Neurobiol 2023	58	F	Anaplastic astrocytoma, IDH-mutant	A IDH.*	MCF IDH GLM	6769	A IDH	MCF IDH GLM	0.409913	0.636876	TRUE	TRUE	Glioma IDH - A IDH - A IDH	1	1	0.93922	A IDH	0.201231	1	1
B2021_19783_20210511_BC05	nanopore R9	Kuschel et al., Neuropathol Appl Neurobiol 2023	20	F	Anaplastic astrocytoma, IDH-mutant	A IDH.*	MCF IDH GLM	1595	A IDH	MCF IDH GLM	0.227383	0.380292	TRUE	TRUE	Glioma IDH - A IDH - A IDH	1	1	0.814063	A IDH, HG	0.142199	1	1
B2020_7605_20200221_BC04	nanopore R9	Kuschel et al., Neuropathol Appl Neurobiol 2023	38	M	Diffuse astrocytoma, IDH-mutant	A IDH.*	MCF IDH GLM	11485	A IDH	MCF IDH GLM	0.47475	0.694316	TRUE	TRUE	Glioma IDH - A IDH - A IDH	1	1	0.972563	A IDH	0.126527	1	1
2483T	nanopore R9	Kuschel et al., Neuropathol Appl Neurobiol 2023	51	F	Anaplastic astrocytoma, IDH-mutant	A IDH.*	MCF IDH GLM	3397	A IDH	MCF IDH GLM	0.28493	0.645697	TRUE	TRUE	Glioma IDH - A IDH - A IDH	1	1	0.94019	A IDH	0.568521	1	1
DX-BLN-033	nanopore R9	Kuschel et al., Neuropathol Appl Neurobiol 2023	28	F	Diffuse astrocytoma, IDH-mutant	A IDH.*	MCF IDH GLM	110471	A IDH	MCF IDH GLM	0.528334	0.767272	TRUE	TRUE	Glioma IDH - A IDH - A IDH	1	1	0.954928	A IDH	0.336364	1	1
B2021_4325_20210202_BC09	nanopore R9	Kuschel et al., Neuropathol Appl Neurobiol 2023	32	M	Anaplastic astrocytoma, IDH-mutant	A IDH.*	MCF IDH GLM	5122	A IDH	MCF IDH GLM	0.327895	0.512123	TRUE	TRUE	Glioma IDH - A IDH - A IDH	1	1	0.793793	A IDH, HG	0.0950539	1	1
2922T	nanopore R9	Kuschel et al., Neuropathol Appl Neurobiol 2023	44	M	Diffuse astrocytoma, IDH-mutant	A IDH.*	MCF IDH GLM	10028	A IDH	MCF IDH GLM	0.520185	0.743015	TRUE	TRUE	Glioma IDH - A IDH - A IDH	1	1	0.890696	A IDH	0.45455	1	1
B2021_38888_20210914_BC04	nanopore R9	Kuschel et al., Neuropathol Appl Neurobiol 2023	31	M	Anaplastic astrocytoma, IDH-mutant	A IDH.*	MCF IDH GLM	11674	A IDH	MCF IDH GLM	0.53277	0.729585	TRUE	TRUE	Glioma IDH - A IDH - A IDH	1	1	0.938603	A IDH	0.450543	1	1
B2020_33657_20200907_BC03	nanopore R9	Kuschel et al., Neuropathol Appl Neurobiol 2023	34	M	Anaplastic astrocytoma, IDH-mutant	A IDH.*	MCF IDH GLM	13375	A IDH	MCF IDH GLM	0.489294	0.688516	TRUE	TRUE	Glioma IDH - A IDH - A IDH	1	1	0.966243	A IDH	0.673797	1	1
DX-BLN-018	nanopore R9	Kuschel et al., Neuropathol Appl Neurobiol 2023	23	F	Anaplastic astrocytoma, IDH-mutant	A IDH.*	MCF IDH GLM	100970	A IDH	MCF IDH GLM	0.497624	0.763344	TRUE	TRUE	Glioma IDH - A IDH - A IDH	1	1	0.968756	A IDH	0.421704	1	1
B2021_15024_20210413_BC03	nanopore R9	Kuschel et al., Neuropathol Appl Neurobiol 2023	36	M	Anaplastic astrocytoma, IDH-mutant	A IDH.*	MCF IDH GLM	8176	A IDH	MCF IDH GLM	0.451208	0.7274	TRUE	TRUE	Glioma IDH - A IDH - A IDH	1	1	0.883744	A IDH	0.563085	1	1
UGS-604-B	nanopore R9	Kuschel et al., Neuropathol Appl Neurobiol 2023	5	F	CNS neuroblastoma with FOXR2 activation	CNS NB, FOXR2	CNS NB, FOXR2	66812	CNS NB, FOXR2	CNS NB, FOXR2	0.713462	0.713462	TRUE	TRUE	Embryonal - CNS NB - FOXR2	1	1	0.999444	CNS NB, FOXR2	0.478284	1	1
UGS-604-A	nanopore R9	Kuschel et al., Neuropathol Appl Neurobiol 2023	5	F	CNS neuroblastoma with FOXR2 activation	CNS NB, FOXR2	CNS NB, FOXR2	30488	CNS NB, FOXR2	CNS NB, FOXR2	0.701495	0.701495	TRUE	TRUE	Embryonal - CNS NB - FOXR2	1	1	0.999698	CNS NB, FOXR2	0.298852	1	1
UGS-604-D	nanopore R9	Kuschel et al., Neuropathol Appl Neurobiol 2023	5	F	CNS neuroblastoma with FOXR2 activation	CNS NB, FOXR2	CNS NB, FOXR2	24013	CNS NB, FOXR2	CNS NB, FOXR2	0.653737	0.653737	TRUE	TRUE	Embryonal - CNS NB - FOXR2	1	1	0.999327	CNS NB, FOXR2	0.406791	1	1
UGS-604-C	nanopore R9	Kuschel et al., Neuropathol Appl Neurobiol 2023	5	F	CNS neuroblastoma with FOXR2 activation	CNS NB, FOXR2	CNS NB, FOXR2	9919	CNS NB, FOXR2	CNS NB, FOXR2	0.581323	0.581323	TRUE	TRUE	Embryonal - CNS NB - FOXR2	1	1	0.998939	CNS NB, FOXR2	0.36586	1	1
B2019_48730_20191129_BC02	nanopore R9	Kuschel et al., Neuropathol Appl Neurobiol 2023	48	F	Meningioma	MNG	MNG	5178	MNG	MNG	0.806903	0.806903	TRUE	TRUE	Mesenchymal - MNG - MNG	1	1	0.998975	MNG	0.890773	1	1
B2020_4661_20200204_BC02_FLO	nanopore R9	Kuschel et al., Neuropathol Appl Neurobiol 2023	63	M	Meningioma	MNG	MNG	3544	MNG	MNG	0.395792	0.395792	TRUE	TRUE	Mesenchymal - MNG - MNG	1	1	0.990792	MNG	0.811622	1	1
B2020_26123_20200715_BC01	nanopore R9	Kuschel et al., Neuropathol Appl Neurobiol 2023	60	F	Meningioma	MNG	MNG	7057	MNG	MNG	0.781837	0.781837	TRUE	TRUE	Mesenchymal - MNG - MNG	1	1	0.998267	MNG	0.885493	1	1
B2018_45932_20191112	nanopore R9	Kuschel et al., Neuropathol Appl Neurobiol 2023	48	F	Meningioma	MNG	MNG	5945	MNG	MNG	0.698477	0.698477	TRUE	TRUE	Mesenchymal - MNG - MNG	1	1	0.990086	MNG	0.558841	1	1
B2020_47930_20201210_BC09	nanopore R9	Kuschel et al., Neuropathol Appl Neurobiol 2023	71	F	Meningioma	MNG	MNG	1927	MNG	MNG	0.183223	0.183223	TRUE	TRUE	Mesenchymal - MNG - MNG	1	1	0.946405	MNG	0.650322	1	1
B2021_5317_20210205_BC03	nanopore R9	Kuschel et al., Neuropathol Appl Neurobiol 2023	80	F	Meningioma	MNG	MNG	6641	MNG	MNG	0.31324	0.31324	TRUE	TRUE	Mesenchymal - MNG - MNG	1	1	0.985057	MNG	0.239064	1	1
B2019_46793_20191118_FLO	nanopore R9	Kuschel et al., Neuropathol Appl Neurobiol 2023	58	F	Meningioma	MNG	MNG	1772	MNG	MNG	0.355884	0.355884	TRUE	TRUE	Mesenchymal - MNG - MNG	1	1	0.916819	MNG	0.678465	1	1
B2020_15617_20200504_BC04	nanopore R9	Kuschel et al., Neuropathol Appl Neurobiol 2023	32	F	Meningioma	MNG	MNG	5219	MNG	MNG	0.473877	0.473877	TRUE	TRUE	Mesenchymal - MNG - MNG	1	1	0.993299	MNG	0.285745	1	1
B2019_46051_20191115_FLO	nanopore R9	Kuschel et al., Neuropathol Appl Neurobiol 2023	76	M	Meningioma	MNG	MNG	4999	MNG	MNG	0.842066	0.842066	TRUE	TRUE	Mesenchymal - MNG - MNG	1	1	0.999171	MNG	0.701525	1	1
B2021_36070_20210826_BC06	nanopore R9	Kuschel et al., Neuropathol Appl Neurobiol 2023	42	F	Meningioma	MNG	MNG	9219	MNG	MNG	0.631185	0.631185	TRUE	TRUE	Mesenchymal - MNG - MNG	1	1	0.998598	MNG	0.552598	1	1
B2019_50158_20191206_BC06	nanopore R9	Kuschel et al., Neuropathol Appl Neurobiol 2023	64	F	Meningioma	MNG	MNG	10654	MNG	MNG	0.86129	0.86129	TRUE	TRUE	Mesenchymal - MNG - MNG	1	1	0.999471	MNG	0.834912	1	1
B2021_20790_20210519_BC07	nanopore R9	Kuschel et al., Neuropathol Appl Neurobiol 2023	61	F	Meningioma	MNG	MNG	5657	MNG	MNG	0.767673	0.767673	TRUE	TRUE	Mesenchymal - MNG - MNG	1	1	0.999673	MNG	0.761652	1	1
B2020_29609_20200811_BC11	nanopore R9	Kuschel et al., Neuropathol Appl Neurobiol 2023	35	F	Meningioma	MNG	MNG	2857	MNG	MNG	0.521686	0.521686	TRUE	TRUE	Mesenchymal - MNG - MNG	1	1	0.928655	MNG	0.325943	1	1
B2021_24089_20210609_BC03	nanopore R9	Kuschel et al., Neuropathol Appl Neurobiol 2023	66	F	Meningioma	MNG	MNG	4616	MNG	MNG	0.57799	0.57799	TRUE	TRUE	Mesenchymal - MNG - MNG	1	1	0.995903	MNG	0.596836	1	1
B2021_47329_20211105_BC06	nanopore R9	Kuschel et al., Neuropathol Appl Neurobiol 2023	65	F	Meningioma	MNG	MNG	7507	MNG	MNG	0.778548	0.778548	TRUE	TRUE	Mesenchymal - MNG - MNG	1	1	0.993679	MNG	0.757878	1	1
B2020_19597_20200602_BC05	nanopore R9	Kuschel et al., Neuropathol Appl Neurobiol 2023	50	F	Meningioma	MNG	MNG	4311	MNG	MNG	0.729441	0.729441	TRUE	TRUE	Mesenchymal - MNG - MNG	1	1	0.997375	MNG	0.846318	1	1
B2021_8694_20210302_BC07	nanopore R9	Kuschel et al., Neuropathol Appl Neurobiol 2023	50	M	Meningioma	MNG	MNG	4622	MNG	MNG	0.865726	0.865726	TRUE	TRUE	Mesenchymal - MNG - MNG	1	1	0.992812	MNG	0.739574	1	1
B2020_15381_20200429_BC03	nanopore R9	Kuschel et al., Neuropathol Appl Neurobiol 2023	52	M	Meningioma	MNG	MNG	3736	MNG	MNG	0.384295	0.384295	TRUE	TRUE	Mesenchymal - MNG - MNG	1	1	0.994144	MNG	0.348299	1	1
B2020_15695_20200504_BC08	nanopore R9	Kuschel et al., Neuropathol Appl Neurobiol 2023	59	F	Meningioma	MNG	MNG	7144	MNG	MNG	0.460284	0.460284	TRUE	TRUE	Mesenchymal - MNG - MNG	1	1	0.941148	MNG	0.418822	1	1
B2020_26302_20200716_BC02	nanopore R9	Kuschel et al., Neuropathol Appl Neurobiol 2023	40	F	Meningioma	MNG	MNG	4415	MNG	MNG	0.415122	0.415122	TRUE	TRUE	Mesenchymal - MNG - MNG	1	1	0.964319	MNG	0.365169	1	1
B2018_41310_20191119_BC06	nanopore R9	Kuschel et al., Neuropathol Appl Neurobiol 2023	59	F	Meningioma	MNG	MNG	6110	MNG	MNG	0.879537	0.879537	TRUE	TRUE	Mesenchymal - MNG - MNG	1	1	0.999466	MNG	0.900946	1	1
B2021_46134_20211029_BC08	nanopore R9	Kuschel et al., Neuropathol Appl Neurobiol 2023	66	F	Meningioma	MNG	MNG	8998	MNG	MNG	0.678819	0.678819	TRUE	TRUE	Mesenchymal - MNG - MNG	1	1	0.995039	MNG	0.481378	1	1
B2021_51258_20211129_BC08	nanopore R9	Kuschel et al., Neuropathol Appl Neurobiol 2023	60	F	Meningioma	MNG	MNG	7958	MNG	MNG	0.829706	0.829706	TRUE	TRUE	Mesenchymal - MNG - MNG	1	1	0.998519	MNG	0.914477	1	1
B2021_14095_20210407_BC05	nanopore R9	Kuschel et al., Neuropathol Appl Neurobiol 2023	83	F	Meningioma	MNG	MNG	6326	MNG	MNG	0.82473	0.82473	TRUE	TRUE	Mesenchymal - MNG - MNG	1	1	0.999231	MNG	0.855845	1	1
B2020_2153_20200122_BC01	nanopore R9	Kuschel et al., Neuropathol Appl Neurobiol 2023	68	F	Meningioma	MNG	MNG	2855	MNG	MNG	0.519424	0.519424	TRUE	TRUE	Mesenchymal - MNG - MNG	1	1	0.939716	MNG	0.529179	1	1
B2021_50803_20211124_BC10	nanopore R9	Kuschel et al., Neuropathol Appl Neurobiol 2023	83	M	Meningioma	MNG	MNG	7940	MNG	MNG	0.707387	0.707387	TRUE	TRUE	Mesenchymal - MNG - MNG	1	1	0.996544	MNG	0.38906	1	1
B2019_7334_07112019_FLO	nanopore R9	Kuschel et al., Neuropathol Appl Neurobiol 2023	46	M	Meningioma	MNG	MNG	2864	MNG	MNG	0.592567	0.592567	TRUE	TRUE	Mesenchymal - MNG - MNG	1	1	0.9969	MNG	0.777441	1	1
B2021_20295_20210517_BC08	nanopore R9	Kuschel et al., Neuropathol Appl Neurobiol 2023	70	M	Meningioma	MNG	MNG	6364	MNG	MNG	0.842355	0.842355	TRUE	TRUE	Mesenchymal - MNG - MNG	1	1	0.987481	MNG	0.81391	1	1
B2021_42311_20211006_BC12	nanopore R9	Kuschel et al., Neuropathol Appl Neurobiol 2023	48	F	Meningioma	MNG	MNG	8081	MNG	MNG	0.877916	0.877916	TRUE	TRUE	Mesenchymal - MNG - MNG	1	1	0.999178	MNG	0.908272	1	1
B2021_3913_20210128_BC12	nanopore R9	Kuschel et al., Neuropathol Appl Neurobiol 2023	64	F	Meningioma	MNG	MNG	8553	MNG	MNG	0.837548	0.837548	TRUE	TRUE	Mesenchymal - MNG - MNG	1	1	0.998992	MNG	0.908238	1	1
B2019_44609_08112_FLO019	nanopore R9	Kuschel et al., Neuropathol Appl Neurobiol 2023	54	M	Meningioma	MNG	MNG	837	MNG	MNG	0.463872	0.463872	TRUE	TRUE	Mesenchymal - MNG - MNG	1	1	0.93656	MNG	0.751165	1	1
B2021_16307_20210421_BC11	nanopore R9	Kuschel et al., Neuropathol Appl Neurobiol 2023	46	F	Meningioma	MNG	MNG	4730	MNG	MNG	0.78805	0.78805	TRUE	TRUE	Mesenchymal - MNG - MNG	1	1	0.992309	MNG	0.903667	1	1
B2021_5831_20210210_BC12	nanopore R9	Kuschel et al., Neuropathol Appl Neurobiol 2023	60	F	Meningioma	MNG	MNG	5463	MNG	MNG	0.735545	0.735545	TRUE	TRUE	Mesenchymal - MNG - MNG	1	1	0.994158	MNG	0.722211	1	1
B2021_50496_20211123_BC11	nanopore R9	Kuschel et al., Neuropathol Appl Neurobiol 2023	68	F	Meningioma	MNG	MNG	9755	MNG	MNG	0.781319	0.781319	TRUE	TRUE	Mesenchymal - MNG - MNG	1	1	0.998285	MNG	0.853775	1	1
B2021_11239_20210317_BC09	nanopore R9	Kuschel et al., Neuropathol Appl Neurobiol 2023	65	F	Meningioma	MNG	MNG	3218	MNG	MNG	0.722549	0.722549	TRUE	TRUE	Mesenchymal - MNG - MNG	1	1	0.99574	MNG	0.44977	1	1
B2020_13501_20200409_BC10	nanopore R9	Kuschel et al., Neuropathol Appl Neurobiol 2023	78	F	Meningioma	MNG	MNG	4472	MNG	MNG	0.751819	0.751819	TRUE	TRUE	Mesenchymal - MNG - MNG	1	1	0.997835	MNG	0.803785	1	1
B2021_6762_20210217_BC03	nanopore R9	Kuschel et al., Neuropathol Appl Neurobiol 2023	40	M	Meningioma	MNG	MNG	8732	MNG	MNG	0.764987	0.764987	TRUE	TRUE	Mesenchymal - MNG - MNG	1	1	0.989928	MNG	0.286557	1	1
B2020_13190_20200408_BC02	nanopore R9	Kuschel et al., Neuropathol Appl Neurobiol 2023	52	F	Meningioma	MNG	MNG	7322	MNG	MNG	0.838767	0.838767	TRUE	TRUE	Mesenchymal - MNG - MNG	1	1	0.999558	MNG	0.902516	1	1
B2021_37013_20210902_BC04	nanopore R9	Kuschel et al., Neuropathol Appl Neurobiol 2023	79	F	Meningioma	MNG	MNG	11119	MNG	MNG	0.869349	0.869349	TRUE	TRUE	Mesenchymal - MNG - MNG	1	1	0.998444	MNG	0.840928	1	1
B2019_5113_20191121_BC08	nanopore R9	Kuschel et al., Neuropathol Appl Neurobiol 2023	60	F	Meningioma	MNG	MNG	7905	MNG	MNG	0.842581	0.842581	TRUE	TRUE	Mesenchymal - MNG - MNG	1	1	0.999231	MNG	0.84167	1	1
B2021_46408_20211101_BC04	nanopore R9	Kuschel et al., Neuropathol Appl Neurobiol 2023	52	F	Meningioma	MNG	MNG	7286	MNG	MNG	0.891948	0.891948	TRUE	TRUE	Mesenchymal - MNG - MNG	1	1	0.998382	MNG	0.92834	1	1
B2021_43912_20211018_BC03	nanopore R9	Kuschel et al., Neuropathol Appl Neurobiol 2023	74	F	Meningioma	MNG	MNG	12766	MNG	MNG	0.914737	0.914737	TRUE	TRUE	Mesenchymal - MNG - MNG	1	1	0.999282	MNG	0.802745	1	1
B2020_44836_20201120_BC02	nanopore R9	Kuschel et al., Neuropathol Appl Neurobiol 2023	85	F	Meningioma	MNG	MNG	8119	MNG	MNG	0.639476	0.639476	TRUE	TRUE	Mesenchymal - MNG - MNG	1	1	0.998601	MNG	0.783146	1	1
B2020_10043_20200312_BC06	nanopore R9	Kuschel et al., Neuropathol Appl Neurobiol 2023	49	F	Meningioma	MNG	MNG	3247	MNG	MNG	0.441884	0.441884	TRUE	TRUE	Mesenchymal - MNG - MNG	1	1	0.948638	MNG	0.183135	1	1
B2020_3661_20200129_BC06	nanopore R9	Kuschel et al., Neuropathol Appl Neurobiol 2023	68	F	Meningioma	MNG	MNG	5306	MNG	MNG	0.634887	0.634887	TRUE	TRUE	Mesenchymal - MNG - MNG	1	1	0.993608	MNG	0.705764	1	1
B2021_29659_20210714_BC07	nanopore R9	Kuschel et al., Neuropathol Appl Neurobiol 2023	58	M	Meningioma	MNG	MNG	10457	MNG	MNG	0.788975	0.788975	TRUE	TRUE	Mesenchymal - MNG - MNG	1	1	0.999376	MNG	0.837547	1	1
B2020_3026_20200127_BC07	nanopore R9	Kuschel et al., Neuropathol Appl Neurobiol 2023	72	M	Meningioma	MNG	MNG	6266	MNG	MNG	0.712363	0.712363	TRUE	TRUE	Mesenchymal - MNG - MNG	1	1	0.997134	MNG	0.800348	1	1
B2019_22083_20191017	nanopore R9	Kuschel et al., Neuropathol Appl Neurobiol 2023	63	M	Glioblastoma, IDH-wildtype	GBM.*	MCF GBM|GBM, G34	5423	MNG	MNG	0.250784	0.250784	FALSE	FALSE	Mesenchymal - MNG - MNG	0	0	0.984937	MNG	0.102972	0	0
B2020_21333_20200612_BC09	nanopore R9	Kuschel et al., Neuropathol Appl Neurobiol 2023	73	F	Meningioma	MNG	MNG	5220	MNG	MNG	0.740505	0.740505	TRUE	TRUE	Mesenchymal - MNG - MNG	1	1	0.99752	MNG	0.882645	1	1
B2020_24887_20200706_BC10	nanopore R9	Kuschel et al., Neuropathol Appl Neurobiol 2023	73	F	Meningioma	MNG	MNG	2172	MNG	MNG	0.179191	0.179191	TRUE	TRUE	Mesenchymal - MNG - MNG	1	1	0.791883	MNG	0.660668	1	1
B2021_36882_20210901_BC06	nanopore R9	Kuschel et al., Neuropathol Appl Neurobiol 2023	42	F	Meningioma	MNG	MNG	9222	MNG	MNG	0.720319	0.720319	TRUE	TRUE	Mesenchymal - MNG - MNG	1	1	0.998591	MNG	0.742105	1	1
B2020_48360_20201214_BC10	nanopore R9	Kuschel et al., Neuropathol Appl Neurobiol 2023	43	F	Meningioma	MNG	MNG	12608	MNG	MNG	0.804174	0.804174	TRUE	TRUE	Mesenchymal - MNG - MNG	1	1	0.999203	MNG	0.638687	1	1
DX-BLN-039	nanopore R9	Kuschel et al., Neuropathol Appl Neurobiol 2023	79	M	Meningothelial meningioma	MNG	MNG	76702	MNG	MNG	0.893965	0.893965	TRUE	TRUE	Mesenchymal - MNG - MNG	1	1	0.999613	MNG	0.910345	1	1
B2020_21953_20200617_BC03	nanopore R9	Kuschel et al., Neuropathol Appl Neurobiol 2023	80	F	Meningioma	MNG	MNG	1962	MNG	MNG	0.419447	0.419447	TRUE	TRUE	Mesenchymal - MNG - MNG	1	1	0.902779	MNG	0.452028	1	1
B2020_10539_20200316_BC07	nanopore R9	Kuschel et al., Neuropathol Appl Neurobiol 2023	54	F	Meningioma	MNG	MNG	5834	MNG	MNG	0.579836	0.579836	TRUE	TRUE	Mesenchymal - MNG - MNG	1	1	0.998402	MNG	0.590017	1	1
B2021_17506_20210428_BC09	nanopore R9	Kuschel et al., Neuropathol Appl Neurobiol 2023	63	F	Meningioma	MNG	MNG	5030	MNG	MNG	0.845859	0.845859	TRUE	TRUE	Mesenchymal - MNG - MNG	1	1	0.999339	MNG	0.877445	1	1
B2020_40280_20201021_BC01	nanopore R9	Kuschel et al., Neuropathol Appl Neurobiol 2023	85	F	Meningioma	MNG	MNG	15196	MNG	MNG	0.717596	0.717596	TRUE	TRUE	Mesenchymal - MNG - MNG	1	1	0.998405	MNG	0.487014	1	1
B2021_38135_20210909_BC07	nanopore R9	Kuschel et al., Neuropathol Appl Neurobiol 2023	55	F	Meningioma	MNG	MNG	9065	MNG	MNG	0.815169	0.815169	TRUE	TRUE	Mesenchymal - MNG - MNG	1	1	0.99753	MNG	0.697602	1	1
B2020_24230_20200701_BC08_	nanopore R9	Kuschel et al., Neuropathol Appl Neurobiol 2023	50	F	Meningioma	MNG	MNG	5689	MNG	MNG	0.613377	0.613377	TRUE	TRUE	Mesenchymal - MNG - MNG	1	1	0.996549	MNG	0.724196	1	1
DX-BLN-012	nanopore R9	Kuschel et al., Neuropathol Appl Neurobiol 2023	47	F	Meningothelial meningioma	MNG	MNG	38156	MNG	MNG	0.884318	0.884318	TRUE	TRUE	Mesenchymal - MNG - MNG	1	1	0.999785	MNG	0.915806	1	1
B2020_19952_20200603_BC01	nanopore R9	Kuschel et al., Neuropathol Appl Neurobiol 2023	53	F	Meningioma	MNG	MNG	3398	MNG	MNG	0.399982	0.399982	TRUE	TRUE	Mesenchymal - MNG - MNG	1	1	0.964384	MNG	0.458	1	1
B2021_52000_20211202_BC07	nanopore R9	Kuschel et al., Neuropathol Appl Neurobiol 2023	80	M	Meningioma	MNG	MNG	7187	MNG	MNG	0.386505	0.386505	TRUE	TRUE	Mesenchymal - MNG - MNG	1	1	0.950514	MNG	0.215202	1	1
B2018_22933_20191120_BC07	nanopore R9	Kuschel et al., Neuropathol Appl Neurobiol 2023	0	F	Fibrous meningioma	MNG	MNG	8231	MNG	MNG	0.80162	0.80162	TRUE	TRUE	Mesenchymal - MNG - MNG	1	1	0.998993	MNG	0.708206	1	1
B2019_8351_20191021	nanopore R9	Kuschel et al., Neuropathol Appl Neurobiol 2023	51	F	Meningioma	MNG	MNG	4040	MNG	MNG	0.78142	0.78142	TRUE	TRUE	Mesenchymal - MNG - MNG	1	1	0.999438	MNG	0.921565	1	1
B2019_16481_20191022	nanopore R9	Kuschel et al., Neuropathol Appl Neurobiol 2023	72	M	Meningioma	MNG	MNG	14062	MNG	MNG	0.883107	0.883107	TRUE	TRUE	Mesenchymal - MNG - MNG	1	1	0.999327	MNG	0.854508	1	1
B2020_20060_20200604_BC07	nanopore R9	Kuschel et al., Neuropathol Appl Neurobiol 2023	70	M	Meningioma	MNG	MNG	3887	MNG	MNG	0.733675	0.733675	TRUE	TRUE	Mesenchymal - MNG - MNG	1	1	0.996705	MNG	0.91081	1	1
B2019_17919_20190529	nanopore R9	Kuschel et al., Neuropathol Appl Neurobiol 2023	71	F	Meningioma	MNG	MNG	14890	MNG	MNG	0.572256	0.572256	TRUE	TRUE	Mesenchymal - MNG - MNG	1	1	0.996049	MNG	0.523343	1	1
B2020_29191_20200806_BC09	nanopore R9	Kuschel et al., Neuropathol Appl Neurobiol 2023	82	F	Meningioma	MNG	MNG	3437	MNG	MNG	0.754109	0.754109	TRUE	TRUE	Mesenchymal - MNG - MNG	1	1	0.995425	MNG	0.924629	1	1
B2021_23956_20210609_BC02	nanopore R9	Kuschel et al., Neuropathol Appl Neurobiol 2023	54	F	Meningioma	MNG	MNG	5056	MNG	MNG	0.760833	0.760833	TRUE	TRUE	Mesenchymal - MNG - MNG	1	1	0.998928	MNG	0.549526	1	1
DX-BLN-003	nanopore R9	Kuschel et al., Neuropathol Appl Neurobiol 2023	55	M	Angiomatous meningioma	MNG	MNG	122020	MNG	MNG	0.433223	0.433223	TRUE	TRUE	Mesenchymal - MNG - MNG	1	1	0.947648	MNG	0.12894	1	1
B2020_43014_20201109_BC08	nanopore R9	Kuschel et al., Neuropathol Appl Neurobiol 2023	39	F	Meningioma	MNG	MNG	6940	MNG	MNG	0.712967	0.712967	TRUE	TRUE	Mesenchymal - MNG - MNG	1	1	0.998614	MNG	0.883113	1	1
B2020_1034_20200122_BC01	nanopore R9	Kuschel et al., Neuropathol Appl Neurobiol 2023	71	M	Meningioma	MNG	MNG	3217	MNG	MNG	0.596003	0.596003	TRUE	TRUE	Mesenchymal - MNG - MNG	1	1	0.99256	MNG	0.788595	1	1
B2020_43562_20201111_BC12	nanopore R9	Kuschel et al., Neuropathol Appl Neurobiol 2023	61	F	Meningioma	MNG	MNG	11106	MNG	MNG	0.552272	0.552272	TRUE	TRUE	Mesenchymal - MNG - MNG	1	1	0.973955	MNG	0.298636	1	1
B2020_44083_20201116_BC11	nanopore R9	Kuschel et al., Neuropathol Appl Neurobiol 2023	59	F	Meningioma	MNG	MNG	2475	MNG	MNG	0.691001	0.691001	TRUE	TRUE	Mesenchymal - MNG - MNG	1	1	0.989529	MNG	0.689545	1	1
B2020_7005_20200219_BC02	nanopore R9	Kuschel et al., Neuropathol Appl Neurobiol 2023	56	F	Meningioma	MNG	MNG	6977	MNG	MNG	0.847474	0.847474	TRUE	TRUE	Mesenchymal - MNG - MNG	1	1	0.998754	MNG	0.900524	1	1
B2021_46850_20211103_BC05	nanopore R9	Kuschel et al., Neuropathol Appl Neurobiol 2023	62	M	Meningioma	MNG	MNG	8797	MNG	MNG	0.792332	0.792332	TRUE	TRUE	Mesenchymal - MNG - MNG	1	1	0.999439	MNG	0.849514	1	1
B2018_30345_20191122_BC09	nanopore R9	Kuschel et al., Neuropathol Appl Neurobiol 2023	0	F	Meningioma	MNG	MNG	4334	MNG	MNG	0.716362	0.716362	TRUE	TRUE	Mesenchymal - MNG - MNG	1	1	0.994044	MNG	0.549242	1	1
B2020_22380_20200619_BC12	nanopore R9	Kuschel et al., Neuropathol Appl Neurobiol 2023	63	M	Meningioma	MNG	MNG	6588	MNG	MNG	0.823661	0.823661	TRUE	TRUE	Mesenchymal - MNG - MNG	1	1	0.999062	MNG	0.854339	1	1
B2021_7196_20210219_BC04	nanopore R9	Kuschel et al., Neuropathol Appl Neurobiol 2023	51	F	Meningioma	MNG	MNG	2573	MNG	MNG	0.271444	0.271444	TRUE	TRUE	Mesenchymal - MNG - MNG	1	1	0.974761	MNG	0.383336	1	1
B2021_19139_20210507_BC08	nanopore R9	Kuschel et al., Neuropathol Appl Neurobiol 2023	73	M	Meningioma	MNG	MNG	4854	MNG	MNG	0.673536	0.673536	TRUE	TRUE	Mesenchymal - MNG - MNG	1	1	0.997537	MNG	0.778234	1	1
B2021_1658_20210114_BC10	nanopore R9	Kuschel et al., Neuropathol Appl Neurobiol 2023	36	F	Meningioma	MNG	MNG	6072	MNG	MNG	0.461476	0.461476	TRUE	TRUE	Mesenchymal - MNG - MNG	1	1	0.946949	MNG	0.4127	1	1
B2021_29912_20210715_BC11	nanopore R9	Kuschel et al., Neuropathol Appl Neurobiol 2023	69	M	Meningioma	MNG	MNG	11103	MNG	MNG	0.587734	0.587734	TRUE	TRUE	Mesenchymal - MNG - MNG	1	1	0.996845	MNG	0.611044	1	1
B2019_48565_20191127_BC01	nanopore R9	Kuschel et al., Neuropathol Appl Neurobiol 2023	66	M	Meningioma	MNG	MNG	7958	MNG	MNG	0.79959	0.79959	TRUE	TRUE	Mesenchymal - MNG - MNG	1	1	0.999402	MNG	0.766891	1	1
B2021_8764_20210302_BC02	nanopore R9	Kuschel et al., Neuropathol Appl Neurobiol 2023	50	M	Meningioma	MNG	MNG	5391	MNG	MNG	0.759354	0.759354	TRUE	TRUE	Mesenchymal - MNG - MNG	1	1	0.994539	MNG	0.646932	1	1
B2020_37911_20201006_BC08	nanopore R9	Kuschel et al., Neuropathol Appl Neurobiol 2023	65	F	Meningioma	MNG	MNG	6846	MNG	MNG	0.866666	0.866666	TRUE	TRUE	Mesenchymal - MNG - MNG	1	1	0.99673	MNG	0.790565	1	1
B2020_3404_20200129_BC03	nanopore R9	Kuschel et al., Neuropathol Appl Neurobiol 2023	62	F	Meningioma	MNG	MNG	5245	MNG	MNG	0.785362	0.785362	TRUE	TRUE	Mesenchymal - MNG - MNG	1	1	0.99871	MNG	0.904063	1	1
B2019_39582_20191009	nanopore R9	Kuschel et al., Neuropathol Appl Neurobiol 2023	38	M	Meningioma	MNG	MNG	865	MNG	MNG	0.555584	0.555584	TRUE	TRUE	Mesenchymal - MNG - MNG	1	1	0.942921	MNG	0.922354	1	1
B2019_50297_20191208_BC07	nanopore R9	Kuschel et al., Neuropathol Appl Neurobiol 2023	72	M	Meningioma	MNG	MNG	6201	MNG	MNG	0.691101	0.691101	TRUE	TRUE	Mesenchymal - MNG - MNG	1	1	0.995171	MNG	0.612423	1	1
B2020_25796_20200713_BC08	nanopore R9	Kuschel et al., Neuropathol Appl Neurobiol 2023	54	M	Meningioma	MNG	MNG	2897	MNG	MNG	0.583519	0.583519	TRUE	TRUE	Mesenchymal - MNG - MNG	1	1	0.998248	MNG	0.364011	1	1
B2019_39463_20191010	nanopore R9	Kuschel et al., Neuropathol Appl Neurobiol 2023	38	M	Meningioma	MNG	MNG	1449	MNG	MNG	0.46228	0.46228	TRUE	TRUE	Mesenchymal - MNG - MNG	1	1	0.990011	MNG	0.641319	1	1
B2021_30398_20210719_BC06	nanopore R9	Kuschel et al., Neuropathol Appl Neurobiol 2023	74	M	Meningioma	MNG	MNG	10346	MNG	MNG	0.732266	0.732266	TRUE	TRUE	Mesenchymal - MNG - MNG	1	1	0.936484	MNG	0.460826	1	1
B2021_44807_20211021_BC03	nanopore R9	Kuschel et al., Neuropathol Appl Neurobiol 2023	28	M	Meningioma	MNG	MNG	11048	MNG	MNG	0.883336	0.883336	TRUE	TRUE	Mesenchymal - MNG - MNG	1	1	0.999195	MNG	0.895199	1	1
B2021_5951_20210211_BC01	nanopore R9	Kuschel et al., Neuropathol Appl Neurobiol 2023	39	F	Meningioma	MNG	MNG	3878	MNG	MNG	0.275628	0.275628	TRUE	TRUE	Mesenchymal - MNG - MNG	1	1	0.923865	MNG	0.326269	1	1
B2020_38197_20201008_BC02	nanopore R9	Kuschel et al., Neuropathol Appl Neurobiol 2023	40	F	Meningioma	MNG	MNG	9183	MNG	MNG	0.401817	0.401817	TRUE	TRUE	Mesenchymal - MNG - MNG	1	1	0.987043	MNG	0.432528	1	1
B2018_40845_20191111_FLO	nanopore R9	Kuschel et al., Neuropathol Appl Neurobiol 2023	51	F	Meningioma	MNG	MNG	1340	MNG	MNG	0.661705	0.661705	TRUE	TRUE	Mesenchymal - MNG - MNG	1	1	0.996892	MNG	0.734976	1	1
B2020_37087_20200930_BC07	nanopore R9	Kuschel et al., Neuropathol Appl Neurobiol 2023	64	M	Meningioma	MNG	MNG	16330	MNG	MNG	0.700624	0.700624	TRUE	TRUE	Mesenchymal - MNG - MNG	1	1	0.995494	MNG	0.514757	1	1
B2021_16412_20210421_BC10	nanopore R9	Kuschel et al., Neuropathol Appl Neurobiol 2023	59	F	Meningioma	MNG	MNG	4831	MNG	MNG	0.835537	0.835537	TRUE	TRUE	Mesenchymal - MNG - MNG	1	1	0.999365	MNG	0.785014	1	1
B2020_4916_20200205_BC04	nanopore R9	Kuschel et al., Neuropathol Appl Neurobiol 2023	35	M	Meningioma	MNG	MNG	3510	MNG	MNG	0.650681	0.650681	TRUE	TRUE	Mesenchymal - MNG - MNG	1	1	0.983269	MNG	0.873142	1	1
B2019_32597_20191008	nanopore R9	Kuschel et al., Neuropathol Appl Neurobiol 2023	74	M	Meningioma	MNG	MNG	9261	MNG	MNG	0.732608	0.732608	TRUE	TRUE	Mesenchymal - MNG - MNG	1	1	0.982462	MNG	0.203708	1	1
B2021_45490_20211027_BC07	nanopore R9	Kuschel et al., Neuropathol Appl Neurobiol 2023	58	F	Meningioma	MNG	MNG	7751	MNG	MNG	0.844032	0.844032	TRUE	TRUE	Mesenchymal - MNG - MNG	1	1	0.996165	MNG	0.738334	1	1
B2021_28275_20210702_BC01	nanopore R9	Kuschel et al., Neuropathol Appl Neurobiol 2023	45	F	Meningioma	MNG	MNG	11542	MNG	MNG	0.820622	0.820622	TRUE	TRUE	Mesenchymal - MNG - MNG	1	1	0.997407	MNG	0.906633	1	1
B2020_35073_20200916_BC05	nanopore R9	Kuschel et al., Neuropathol Appl Neurobiol 2023	76	M	Meningioma	MNG	MNG	6529	MNG	MNG	0.888599	0.888599	TRUE	TRUE	Mesenchymal - MNG - MNG	1	1	0.997758	MNG	0.86307	1	1
B2020_8129_20200227_BC12	nanopore R9	Kuschel et al., Neuropathol Appl Neurobiol 2023	51	F	Meningioma	MNG	MNG	3091	MNG	MNG	0.544347	0.544347	TRUE	TRUE	Mesenchymal - MNG - MNG	1	1	0.995111	MNG	0.885717	1	1
B2020_1323_20200123_BC02	nanopore R9	Kuschel et al., Neuropathol Appl Neurobiol 2023	76	F	Meningioma	MNG	MNG	5410	MNG	MNG	0.739702	0.739702	TRUE	TRUE	Mesenchymal - MNG - MNG	1	1	0.991931	MNG	0.666794	1	1
B2020_40210_20201021_BC06	nanopore R9	Kuschel et al., Neuropathol Appl Neurobiol 2023	79	F	Meningioma	MNG	MNG	8891	MNG	MNG	0.848767	0.848767	TRUE	TRUE	Mesenchymal - MNG - MNG	1	1	0.999461	MNG	0.908605	1	1
B2020_44177_20201116_BC10	nanopore R9	Kuschel et al., Neuropathol Appl Neurobiol 2023	47	F	Meningioma	MNG	MNG	4554	MNG	MNG	0.651739	0.651739	TRUE	TRUE	Mesenchymal - MNG - MNG	1	1	0.997871	MNG	0.778886	1	1
B2020_46150_20201130_BC04	nanopore R9	Kuschel et al., Neuropathol Appl Neurobiol 2023	46	F	Meningioma	MNG	MNG	6473	MNG	MNG	0.808886	0.808886	TRUE	TRUE	Mesenchymal - MNG - MNG	1	1	0.999	MNG	0.869721	1	1
B2019_12943_20191008	nanopore R9	Kuschel et al., Neuropathol Appl Neurobiol 2023	67	F	Meningioma	MNG	MNG	5597	MNG	MNG	0.199652	0.199652	TRUE	TRUE	Mesenchymal - MNG - MNG	1	1	0.979262	MNG	0.0977395	1	1
B2021_2548_20210121_BC05	nanopore R9	Kuschel et al., Neuropathol Appl Neurobiol 2023	52	F	Meningioma	MNG	MNG	4038	MNG	MNG	0.610877	0.610877	TRUE	TRUE	Mesenchymal - MNG - MNG	1	1	0.986802	MNG	0.719898	1	1
B2019_46617_20191118_FLO	nanopore R9	Kuschel et al., Neuropathol Appl Neurobiol 2023	67	F	Meningioma	MNG	MNG	3231	MNG	MNG	0.516778	0.516778	TRUE	TRUE	Mesenchymal - MNG - MNG	1	1	0.987593	MNG	0.411689	1	1
B2020_16871_20200513_BC09	nanopore R9	Kuschel et al., Neuropathol Appl Neurobiol 2023	65	F	Meningioma	MNG	MNG	9503	MNG	MNG	0.688182	0.688182	TRUE	TRUE	Mesenchymal - MNG - MNG	1	1	0.99495	MNG	0.566851	1	1
B2018_30600_20191126_BC11	nanopore R9	Kuschel et al., Neuropathol Appl Neurobiol 2023	0	F	Meningioma	MNG	MNG	15254	MNG	MNG	0.622896	0.622896	TRUE	TRUE	Mesenchymal - MNG - MNG	1	1	0.999238	MNG	0.281026	1	1
B2020_38906_20201014_BC01	nanopore R9	Kuschel et al., Neuropathol Appl Neurobiol 2023	62	F	Meningioma	MNG	MNG	5334	MNG	MNG	0.401186	0.401186	TRUE	TRUE	Mesenchymal - MNG - MNG	1	1	0.972504	MNG	0.441912	1	1
B2020_48011_20201211_BC10	nanopore R9	Kuschel et al., Neuropathol Appl Neurobiol 2023	64	M	Meningioma	MNG	MNG	2314	MNG	MNG	0.776176	0.776176	TRUE	TRUE	Mesenchymal - MNG - MNG	1	1	0.99701	MNG	0.897718	1	1
B2021_42775_20211011_BC06	nanopore R9	Kuschel et al., Neuropathol Appl Neurobiol 2023	35	F	Meningioma	MNG	MNG	9330	MNG	MNG	0.817201	0.817201	TRUE	TRUE	Mesenchymal - MNG - MNG	1	1	0.998963	MNG	0.931918	1	1
B2020_1925_20200122_BC07	nanopore R9	Kuschel et al., Neuropathol Appl Neurobiol 2023	71	M	Meningioma	MNG	MNG	4402	MNG	MNG	0.760107	0.760107	TRUE	TRUE	Mesenchymal - MNG - MNG	1	1	0.986757	MNG	0.8228	1	1
B2019_3945_20191111_FLO	nanopore R9	Kuschel et al., Neuropathol Appl Neurobiol 2023	58	F	Meningioma	MNG	MNG	3637	MNG	MNG	0.6208	0.6208	TRUE	TRUE	Mesenchymal - MNG - MNG	1	1	0.997222	MNG	0.757757	1	1
B2021_39160_20210916_BC03	nanopore R9	Kuschel et al., Neuropathol Appl Neurobiol 2023	38	F	Meningioma	MNG	MNG	6918	MNG	MNG	0.138587	0.138587	TRUE	TRUE	Mesenchymal - MNG - MNG	1	1	0.98985	MNG	0.173799	1	1
B2021_13763_20210401_BC04	nanopore R9	Kuschel et al., Neuropathol Appl Neurobiol 2023	64	F	Meningioma	MNG	MNG	6473	MNG	MNG	0.88909	0.88909	TRUE	TRUE	Mesenchymal - MNG - MNG	1	1	0.999649	MNG	0.936397	1	1
B2021_10368_20210311_BC05	nanopore R9	Kuschel et al., Neuropathol Appl Neurobiol 2023	54	M	Meningioma	MNG	MNG	6516	MNG	MNG	0.802375	0.802375	TRUE	TRUE	Mesenchymal - MNG - MNG	1	1	0.997313	MNG	0.564178	1	1
B2021_29729_20210714_BC04	nanopore R9	Kuschel et al., Neuropathol Appl Neurobiol 2023	54	M	Glioblastoma, IDH-wildtype	GBM.*	MCF GBM|GBM, G34	11894	GBM, RTK II	MCF GBM	0.483194	0.703543	TRUE	TRUE	Glioblastoma - GBM - RTK II	1	1	0.751967	GBM, MES	0.432639	1	1
369420_T	nanopore R9	Kuschel et al., Neuropathol Appl Neurobiol 2023	63	F	Glioblastoma, IDH-wildtype	GBM.*	MCF GBM|GBM, G34	132047	GBM, RTK II	MCF GBM	0.488774	0.673433	TRUE	TRUE	Glioblastoma - GBM - RTK II	1	1	0.946875	GBM, MES	0.285947	1	1
B2021_38668_20210913_BC07	nanopore R9	Kuschel et al., Neuropathol Appl Neurobiol 2023	55	M	Glioblastoma, IDH-wildtype	GBM.*	MCF GBM|GBM, G34	10538	GBM, RTK II	MCF GBM	0.621672	0.742164	TRUE	TRUE	Glioblastoma - GBM - RTK II	1	1	0.98058	GBM, RTK II	0.426853	1	1
B2021_45027_20211022_BC04	nanopore R9	Kuschel et al., Neuropathol Appl Neurobiol 2023	54	F	Glioblastoma, IDH-wildtype	GBM.*	MCF GBM|GBM, G34	11193	GBM, RTK I	MCF GBM	0.23874	0.605128	TRUE	TRUE	Glioblastoma - GBM - RTK II	1	1	0.803422	GBM, RTK I	0.258935	1	1
362254_T	nanopore R9	Kuschel et al., Neuropathol Appl Neurobiol 2023	53	F	Glioblastoma, IDH-wildtype	GBM.*	MCF GBM|GBM, G34	26147	GBM, RTK II	MCF GBM	0.569023	0.740294	TRUE	TRUE	Glioblastoma - GBM - RTK II	1	1	0.967477	GBM, MES	0.416532	1	1
B2020_26726_20200720_BC03	nanopore R9	Kuschel et al., Neuropathol Appl Neurobiol 2023	82	M	Glioblastoma, IDH-wildtype	GBM.*	MCF GBM|GBM, G34	7377	GBM, RTK II	MCF GBM	0.490325	0.648559	TRUE	TRUE	Glioblastoma - GBM - RTK II	1	1	0.953231	GBM, RTK II	0.484351	1	1
B2020_30698_20200817_BC02	nanopore R9	Kuschel et al., Neuropathol Appl Neurobiol 2023	63	M	Glioblastoma, IDH-wildtype	GBM.*	MCF GBM|GBM, G34	6266	GBM, RTK II	MCF GBM	0.481873	0.609094	TRUE	TRUE	Glioblastoma - GBM - RTK II	1	1	0.930198	GBM, RTK II	0.234303	1	1
B2019_2911_20190521	nanopore R9	Kuschel et al., Neuropathol Appl Neurobiol 2023	38	M	Glioblastoma, IDH-wildtype	GBM.*	MCF GBM|GBM, G34	79214	GBM, RTK II	MCF GBM	0.527487	0.694445	TRUE	TRUE	Glioblastoma - GBM - RTK II	1	1	0.956873	GBM, MES	0.230897	1	1
B2020_18609_20200522_RB01	nanopore R9	Kuschel et al., Neuropathol Appl Neurobiol 2023	54	F	Glioblastoma, IDH-wildtype	GBM.*	MCF GBM|GBM, G34	7054	GBM, RTK II	MCF GBM	0.260606	0.567904	TRUE	TRUE	Glioblastoma - GBM - RTK II	1	1	0.843501	GBM, RTK I	0.0982639	1	1
374721_T	nanopore R9	Kuschel et al., Neuropathol Appl Neurobiol 2023	75	M	Glioblastoma, IDH-wildtype	GBM.*	MCF GBM|GBM, G34	52412	GBM, RTK II	MCF GBM	0.237992	0.578926	TRUE	TRUE	Glioblastoma - GBM - RTK II	1	1	0.804879	GBM, RTK II	0.0894299	1	1
B2021_21552_20210525_BC05	nanopore R9	Kuschel et al., Neuropathol Appl Neurobiol 2023	58	M	Glioblastoma, IDH-wildtype	GBM.*	MCF GBM|GBM, G34	4967	GBM, RTK II	MCF GBM	0.345816	0.505799	TRUE	TRUE	Glioblastoma - GBM - RTK II	1	1	0.775262	GBM, RTK II	0.139886	1	1
B2021_35699_20210825_BC05	nanopore R9	Kuschel et al., Neuropathol Appl Neurobiol 2023	71	M	Glioblastoma, IDH-wildtype	GBM.*	MCF GBM|GBM, G34	11006	GBM, RTK II	MCF GBM	0.324061	0.626974	TRUE	TRUE	Glioblastoma - GBM - RTK II	1	1	0.873711	GBM, RTK II	0.1624	1	1
B2021_29484_20210716_BC05	nanopore R9	Kuschel et al., Neuropathol Appl Neurobiol 2023	73	M	Glioblastoma, IDH-wildtype	GBM.*	MCF GBM|GBM, G34	9603	GBM, RTK II	MCF GBM	0.486819	0.760474	TRUE	TRUE	Glioblastoma - GBM - RTK II	1	1	0.878613	GBM, RTK I	0.340396	1	1
7455T	nanopore R9	Kuschel et al., Neuropathol Appl Neurobiol 2023	45	M	Glioblastoma, IDH-wildtype	GBM.*	MCF GBM|GBM, G34	2572	GBM, RTK II	MCF GBM	0.369541	0.486894	TRUE	TRUE	Glioblastoma - GBM - RTK II	1	1	0.877378	GBM, MES	0.25542	1	1
DX-BLN-035	nanopore R9	Kuschel et al., Neuropathol Appl Neurobiol 2023	51	M	Glioblastoma, IDH-wildtype	GBM.*	MCF GBM|GBM, G34	55178	GBM, RTK II	MCF GBM	0.348417	0.533626	TRUE	TRUE	Glioblastoma - GBM - RTK II	1	1	0.783662	GBM, RTK II	0.30734	1	1
DX-BLN-015	nanopore R9	Kuschel et al., Neuropathol Appl Neurobiol 2023	35	F	Glioblastoma, IDH-wildtype	GBM.*	MCF GBM|GBM, G34	71048	GBM, RTK II	MCF GBM	0.22845	0.530515	TRUE	TRUE	Glioblastoma - GBM - RTK II	1	1	0.644514	GBM, RTK I	0.165424	1	1
372712_T	nanopore R9	Kuschel et al., Neuropathol Appl Neurobiol 2023	78	F	Glioblastoma, IDH-wildtype	GBM.*	MCF GBM|GBM, G34	91957	GBM, RTK II	MCF GBM	0.434886	0.645576	TRUE	TRUE	Glioblastoma - GBM - RTK II	1	1	0.933595	GBM, RTK II	0.301335	1	1
B2020_20474_20200605_BC08	nanopore R9	Kuschel et al., Neuropathol Appl Neurobiol 2023	64	M	Glioblastoma, IDH-wildtype	GBM.*	MCF GBM|GBM, G34	8062	GBM, RTK II	MCF GBM	0.539201	0.719351	TRUE	TRUE	Glioblastoma - GBM - RTK II	1	1	0.928652	GBM, MES	0.228189	1	1
B2021_28670_20210706_BC11	nanopore R9	Kuschel et al., Neuropathol Appl Neurobiol 2023	49	M	Glioblastoma, IDH-wildtype	GBM.*	MCF GBM|GBM, G34	13256	GBM, RTK II	MCF GBM	0.388307	0.603994	TRUE	TRUE	Glioblastoma - GBM - RTK II	1	1	0.941388	GBM, RTK II	0.289516	1	1
B2020_23959_20200629_BC07	nanopore R9	Kuschel et al., Neuropathol Appl Neurobiol 2023	70	F	Glioblastoma, IDH-wildtype	GBM.*	MCF GBM|GBM, G34	3412	GBM, RTK II	MCF GBM	0.385111	0.565551	TRUE	TRUE	Glioblastoma - GBM - RTK II	1	1	0.685042	GBM, RTK II	0.143977	1	1
363416_T	nanopore R9	Kuschel et al., Neuropathol Appl Neurobiol 2023	72	F	Glioblastoma, IDH-wildtype	GBM.*	MCF GBM|GBM, G34	207222	GBM, RTK II	MCF GBM	0.283973	0.598158	TRUE	TRUE	Glioblastoma - GBM - RTK II	1	1	0.872877	GBM, MES	0.110146	1	1
3427T	nanopore R9	Kuschel et al., Neuropathol Appl Neurobiol 2023	72	F	Glioblastoma, IDH-wildtype	GBM.*	MCF GBM|GBM, G34	15897	GBM, RTK II	MCF GBM	0.550069	0.765995	TRUE	TRUE	Glioblastoma - GBM - RTK II	1	1	0.979779	GBM, RTK II	0.398811	1	1
B2021_36326_20210827_BC04	nanopore R9	Kuschel et al., Neuropathol Appl Neurobiol 2023	57	M	Glioblastoma, IDH-wildtype	GBM.*	MCF GBM|GBM, G34	9286	GBM, RTK II	MCF GBM	0.530995	0.757066	TRUE	TRUE	Glioblastoma - GBM - RTK II	1	1	0.974437	GBM, RTK II	0.42191	1	1
B2021_861_20210111_BC05	nanopore R9	Kuschel et al., Neuropathol Appl Neurobiol 2023	74	F	Glioblastoma, IDH-wildtype	GBM.*	MCF GBM|GBM, G34	6528	GBM, RTK II	MCF GBM	0.547534	0.704736	TRUE	TRUE	Glioblastoma - GBM - RTK II	1	1	0.795579	GBM, RTK II	0.134919	1	1
B2020_11127_20200318_BC08	nanopore R9	Kuschel et al., Neuropathol Appl Neurobiol 2023	64	M	Glioblastoma, IDH-wildtype	GBM.*	MCF GBM|GBM, G34	4801	GBM, RTK II	MCF GBM	0.614185	0.702308	TRUE	TRUE	Glioblastoma - GBM - RTK II	1	1	0.937248	GBM, RTK II	0.287428	1	1
B2020_8101_20200228_BC02	nanopore R9	Kuschel et al., Neuropathol Appl Neurobiol 2023	81	F	Glioblastoma, IDH-wildtype	GBM.*	MCF GBM|GBM, G34	11107	GBM, RTK II	MCF GBM	0.427809	0.658753	TRUE	TRUE	Glioblastoma - GBM - RTK II	1	1	0.91223	GBM, MES	0.289932	1	1
362322_T	nanopore R9	Kuschel et al., Neuropathol Appl Neurobiol 2023	54	F	Glioblastoma, IDH-wildtype	GBM.*	MCF GBM|GBM, G34	4928	GBM, RTK II	MCF GBM	0.255543	0.584449	TRUE	TRUE	Glioblastoma - GBM - RTK II	1	1	0.813217	GBM, RTK II	0.172064	1	1
B2021_14259_20210408_BC01	nanopore R9	Kuschel et al., Neuropathol Appl Neurobiol 2023	52	M	Glioblastoma, IDH-wildtype	GBM.*	MCF GBM|GBM, G34	3172	GBM, RTK II	MCF GBM	0.455397	0.608933	TRUE	TRUE	Glioblastoma - GBM - RTK II	1	1	0.689476	GBM, RTK II	0.222701	1	1
B2020_11435_20200320_BC10	nanopore R9	Kuschel et al., Neuropathol Appl Neurobiol 2023	68	M	Glioblastoma, IDH-wildtype	GBM.*	MCF GBM|GBM, G34	3972	GBM, RTK II	MCF GBM	0.310419	0.522373	TRUE	TRUE	Glioblastoma - GBM - RTK II	1	1	0.855315	GBM, RTK II	0.200486	1	1
B2019_52083_20191219_BC12	nanopore R9	Kuschel et al., Neuropathol Appl Neurobiol 2023	54	F	Glioblastoma, IDH-wildtype	GBM.*	MCF GBM|GBM, G34	2991	GBM, RTK II	MCF GBM	0.293636	0.478135	TRUE	TRUE	Glioblastoma - GBM - RTK II	1	1	0.788543	GBM, RTK II	0.11285	1	1
B2020_28407_20200731_BC06	nanopore R9	Kuschel et al., Neuropathol Appl Neurobiol 2023	55	F	Glioblastoma, IDH-wildtype	GBM.*	MCF GBM|GBM, G34	3938	GBM, RTK II	MCF GBM	0.222224	0.539194	TRUE	TRUE	Glioblastoma - GBM - RTK II	1	1	0.837864	GBM, RTK I	0.160175	1	1
B2020_33363_20200903_BC10	nanopore R9	Kuschel et al., Neuropathol Appl Neurobiol 2023	60	M	Glioblastoma, IDH-wildtype	GBM.*	MCF GBM|GBM, G34	1887	GBM, RTK II	MCF GBM	0.229471	0.35078	TRUE	TRUE	Glioblastoma - GBM - RTK II	1	1	0.700837	GBM, RTK II	0.114349	1	1
B2021_16667_20210422_BC05	nanopore R9	Kuschel et al., Neuropathol Appl Neurobiol 2023	67	M	Glioblastoma, IDH-wildtype	GBM.*	MCF GBM|GBM, G34	4574	GBM, RTK II	MCF GBM	0.381001	0.552672	TRUE	TRUE	Glioblastoma - GBM - RTK II	1	1	0.819611	GBM, RTK II	0.126488	1	1
B2021_40820_20210927_BC01	nanopore R9	Kuschel et al., Neuropathol Appl Neurobiol 2023	70	M	Glioblastoma, IDH-wildtype	GBM.*	MCF GBM|GBM, G34	11804	GBM, RTK II	MCF GBM	0.419547	0.729917	TRUE	TRUE	Glioblastoma - GBM - RTK II	1	1	0.858263	GBM, RTK II	0.175449	1	1
362905_T	nanopore R9	Kuschel et al., Neuropathol Appl Neurobiol 2023	69	M	Glioblastoma, IDH-wildtype	GBM.*	MCF GBM|GBM, G34	88250	GBM, RTK II	MCF GBM	0.60953	0.761449	TRUE	TRUE	Glioblastoma - GBM - RTK II	1	1	0.962553	GBM, RTK II	0.414986	1	1
B2020_37284_20201001_BC01	nanopore R9	Kuschel et al., Neuropathol Appl Neurobiol 2023	51	F	Glioblastoma, IDH-wildtype	GBM.*	MCF GBM|GBM, G34	1074	GBM, RTK II	MCF GBM	0.303422	0.449309	TRUE	TRUE	Glioblastoma - GBM - RTK II	1	1	0.403704	GBM, RTK II	0.33391	1	1
B2021_21450_20210521_BC06	nanopore R9	Kuschel et al., Neuropathol Appl Neurobiol 2023	64	F	Glioblastoma, IDH-wildtype	GBM.*	MCF GBM|GBM, G34	7388	GBM, RTK II	MCF GBM	0.392213	0.647661	TRUE	TRUE	Glioblastoma - GBM - RTK II	1	1	0.861417	GBM, RTK I	0.377197	1	1
B2021_10463_20210311_BC06	nanopore R9	Kuschel et al., Neuropathol Appl Neurobiol 2023	76	M	Glioblastoma, IDH-wildtype	GBM.*	MCF GBM|GBM, G34	6605	GBM, RTK II	MCF GBM	0.436243	0.632201	TRUE	TRUE	Glioblastoma - GBM - RTK II	1	1	0.915013	GBM, RTK II	0.342557	1	1
B2020_36295_20200924_BC12	nanopore R9	Kuschel et al., Neuropathol Appl Neurobiol 2023	53	M	Glioblastoma, IDH-wildtype	GBM.*	MCF GBM|GBM, G34	7415	GBM, RTK I	MCF GBM	0.141921	0.360031	TRUE	TRUE	Glioma IDH - A IDH - HG	0	0	0.964789	GBM, RTK I	0.0856804	1	1
B2020_13930_20200416_BC03	nanopore R9	Kuschel et al., Neuropathol Appl Neurobiol 2023	71	F	Glioblastoma, IDH-wildtype	GBM.*	MCF GBM|GBM, G34	7247	GBM, RTK II	MCF GBM	0.217271	0.509001	TRUE	TRUE	Glioma IDH - A IDH - HG	0	0	0.90027	GBM, RTK I	0.0871734	1	1
B2020_29478_20200807_BC10	nanopore R9	Kuschel et al., Neuropathol Appl Neurobiol 2023	35	F	Glioblastoma, IDH-mutant	A IDH.*	MCF IDH GLM	9538	A IDH, HG	MCF IDH GLM	0.26797	0.616834	TRUE	TRUE	Glioma IDH - A IDH - HG	1	1	0.992893	A IDH, HG	0.851743	1	1
B2019_50666_20191211_BC08	nanopore R9	Kuschel et al., Neuropathol Appl Neurobiol 2023	49	F	Anaplastic astrocytoma, IDH-mutant	A IDH.*	MCF IDH GLM	6596	A IDH, HG	MCF IDH GLM	0.341937	0.611164	TRUE	TRUE	Glioma IDH - A IDH - HG	1	1	0.921665	A IDH, HG	0.506504	1	1
DX-BLN-008	nanopore R9	Kuschel et al., Neuropathol Appl Neurobiol 2023	32	F	Glioblastoma, IDH-mutant	A IDH.*	MCF IDH GLM	101312	A IDH, HG	MCF IDH GLM	0.354214	0.404043	TRUE	TRUE	Glioma IDH - A IDH - HG	1	1	0.987573	A IDH, HG	0.16267	1	1
352565_T	nanopore R9	Kuschel et al., Neuropathol Appl Neurobiol 2023	49	F	Glioblastoma, IDH-mutant	A IDH.*	MCF IDH GLM	111626	A IDH, HG	MCF IDH GLM	0.452843	0.520969	TRUE	TRUE	Glioma IDH - A IDH - HG	1	1	0.99274	A IDH, HG	0.456131	1	1
B2020_537_20200109_BC06	nanopore R9	Kuschel et al., Neuropathol Appl Neurobiol 2023	24	M	Glioblastoma, IDH-mutant	A IDH.*	MCF IDH GLM	4299	A IDH, HG	MCF IDH GLM	0.594062	0.682298	TRUE	TRUE	Glioma IDH - A IDH - HG	1	1	0.996838	A IDH, HG	0.936163	1	1
B2020_26370_20200716_BC01	nanopore R9	Kuschel et al., Neuropathol Appl Neurobiol 2023	30	M	Anaplastic astrocytoma, IDH-mutant	A IDH.*	MCF IDH GLM	6205	A IDH, HG	MCF IDH GLM	0.104533	0.301375	TRUE	TRUE	Glioma IDH - A IDH - HG	1	1	0.602863	A IDH, HG	0.0972062	1	1
B2020_20855_20200609_BC02	nanopore R9	Kuschel et al., Neuropathol Appl Neurobiol 2023	80	M	Glioblastoma, IDH-wildtype	GBM.*	MCF GBM|GBM, G34	6478	GBM, RTK I	MCF GBM	0.193927	0.323038	TRUE	TRUE	Glioma IDH - A IDH - HG	0	0	0.79183	GBM, RTK I	0.2226	1	1
B2019_52753_20191224_BC04	nanopore R9	Kuschel et al., Neuropathol Appl Neurobiol 2023	57	M	Glioblastoma, IDH-wildtype	GBM.*	MCF GBM|GBM, G34	5926	O IDH	MCF GBM	0.117162	0.218864	FALSE	TRUE	Glioma IDH - A IDH - HG	0	0	0.800826	GBM, RTK II	0.0661459	1	1
UGS-603-C	nanopore R9	Kuschel et al., Neuropathol Appl Neurobiol 2023	9	F	Medulloblastoma, genetically defined, non-WNT/non-SHH	MB, G4	MCF MB G3G4	9855	MB, G4	MCF MB G3G4	0.767593	0.843093	TRUE	TRUE	Embryonal - MB G3G4 - G4	1	1	0.994665	MB, G4	0.774164	1	1
UGS-618-D	nanopore R9	Kuschel et al., Neuropathol Appl Neurobiol 2023	6	F	Medulloblastoma, genetically defined, non-WNT/non-SHH	MB, G4	MCF MB G3G4	13974	MB, G4	MCF MB G3G4	0.757405	0.868421	TRUE	TRUE	Embryonal - MB G3G4 - G4	1	1	0.898793	MB, G4	0.700296	1	1
UGS-603-B	nanopore R9	Kuschel et al., Neuropathol Appl Neurobiol 2023	9	F	Medulloblastoma, genetically defined, non-WNT/non-SHH	MB, G4	MCF MB G3G4	18324	MB, G4	MCF MB G3G4	0.783074	0.826441	TRUE	TRUE	Embryonal - MB G3G4 - G4	1	1	0.991805	MB, G4	0.708181	1	1
8372T	nanopore R9	Kuschel et al., Neuropathol Appl Neurobiol 2023	25	M	Medulloblastoma, genetically defined, non-WNT/non-SHH	MB, G(3|4)	MCF MB G3G4	10553	MB, G4	MCF MB G3G4	0.90694	0.919243	TRUE	TRUE	Embryonal - MB G3G4 - G4	1	1	0.998442	MB, G4	0.944991	1	1
UGS-618-B	nanopore R9	Kuschel et al., Neuropathol Appl Neurobiol 2023	6	F	Medulloblastoma, genetically defined, non-WNT/non-SHH	MB, G4	MCF MB G3G4	47292	MB, G4	MCF MB G3G4	0.822895	0.901031	TRUE	TRUE	Embryonal - MB G3G4 - G4	1	1	0.97795	MB, G4	0.815637	1	1
B2019_40322_20191008	nanopore R9	Kuschel et al., Neuropathol Appl Neurobiol 2023	3	M	Medulloblastoma, genetically defined, group 4	MB, G4	MCF MB G3G4	889	MB, G4	MCF MB G3G4	0.400584	0.417321	TRUE	TRUE	Embryonal - MB G3G4 - G4	1	1	0.933643	MB, G4	0.182264	1	1
UGS-618-C	nanopore R9	Kuschel et al., Neuropathol Appl Neurobiol 2023	6	F	Medulloblastoma, genetically defined, non-WNT/non-SHH	MB, G4	MCF MB G3G4	10875	MB, G4	MCF MB G3G4	0.82168	0.898274	TRUE	TRUE	Embryonal - MB G3G4 - G4	1	1	0.996023	MB, G4	0.82955	1	1
UGS-603-D	nanopore R9	Kuschel et al., Neuropathol Appl Neurobiol 2023	9	F	Medulloblastoma, genetically defined, non-WNT/non-SHH	MB, G4	MCF MB G3G4	17776	MB, G4	MCF MB G3G4	0.859685	0.894404	TRUE	TRUE	Embryonal - MB G3G4 - G4	1	1	0.989012	MB, G4	0.888645	1	1
UGS-618-A	nanopore R9	Kuschel et al., Neuropathol Appl Neurobiol 2023	6	F	Medulloblastoma, genetically defined, non-WNT/non-SHH	MB, G4	MCF MB G3G4	25329	MB, G4	MCF MB G3G4	0.738483	0.866267	TRUE	TRUE	Embryonal - MB G3G4 - G4	1	1	0.947249	MB, G4	0.721467	1	1
UGS-603-A	nanopore R9	Kuschel et al., Neuropathol Appl Neurobiol 2023	9	F	Medulloblastoma, genetically defined, non-WNT/non-SHH	MB, G4	MCF MB G3G4	53525	MB, G4	MCF MB G3G4	0.848836	0.894841	TRUE	TRUE	Embryonal - MB G3G4 - G4	1	1	0.995253	MB, G4	0.917851	1	1
B2020_7057_20200220_BC03	nanopore R9	Kuschel et al., Neuropathol Appl Neurobiol 2023	59	M	Diffuse large B cell lymphoma (DLBCL)	LYMPHO|DLBCL	LYMPHO|DLBCL	5886	LYMPHO	LYMPHO	0.666938	0.666938	TRUE	TRUE	Haematopoeitic - LYMPHO - LYMPHO	1	1	0.999018	LYMPHO	0.905154	1	1
B2021_10710_20210312_BC01	nanopore R9	Kuschel et al., Neuropathol Appl Neurobiol 2023	87	F	Diffuse large B cell lymphoma (DLBCL)	LYMPHO|DLBCL	LYMPHO|DLBCL	6260	LYMPHO	LYMPHO	0.617952	0.617952	TRUE	TRUE	Haematopoeitic - LYMPHO - LYMPHO	1	1	0.999553	LYMPHO	0.322545	1	1
B2021_41094_20210928_BC06	nanopore R9	Kuschel et al., Neuropathol Appl Neurobiol 2023	33	F	Diffuse large B cell lymphoma (DLBCL)	LYMPHO|DLBCL	LYMPHO|DLBCL	9908	LYMPHO	LYMPHO	0.794943	0.794943	TRUE	TRUE	Haematopoeitic - LYMPHO - LYMPHO	1	1	0.998697	LYMPHO	0.796584	1	1
B2020_46487_20201201_BC03	nanopore R9	Kuschel et al., Neuropathol Appl Neurobiol 2023	62	M	Diffuse large B cell lymphoma (DLBCL)	LYMPHO|DLBCL	LYMPHO|DLBCL	5621	LYMPHO	LYMPHO	0.759467	0.759467	TRUE	TRUE	Haematopoeitic - LYMPHO - LYMPHO	1	1	0.999773	LYMPHO	0.60024	1	1
B2019_52983_20191227	nanopore R9	Kuschel et al., Neuropathol Appl Neurobiol 2023	73	M	Diffuse large B cell lymphoma (DLBCL)	LYMPHO|DLBCL	LYMPHO|DLBCL	4126	LYMPHO	LYMPHO	0.247534	0.247534	TRUE	TRUE	Haematopoeitic - LYMPHO - LYMPHO	1	1	0.892202	LYMPHO	0.0683283	1	1
B2019_36764_20191008	nanopore R9	Kuschel et al., Neuropathol Appl Neurobiol 2023	83	M	Diffuse large B cell lymphoma (DLBCL)	LYMPHO|DLBCL	LYMPHO|DLBCL	8220	LYMPHO	LYMPHO	0.546768	0.546768	TRUE	TRUE	Haematopoeitic - LYMPHO - LYMPHO	1	1	0.996094	LYMPHO	0.583005	1	1
B2021_37918_20210907_BC02	nanopore R9	Kuschel et al., Neuropathol Appl Neurobiol 2023	75	M	Diffuse large B cell lymphoma (DLBCL)	LYMPHO|DLBCL	LYMPHO|DLBCL	9954	LYMPHO	LYMPHO	0.660502	0.660502	TRUE	TRUE	Haematopoeitic - LYMPHO - LYMPHO	1	1	0.998507	LYMPHO	0.477865	1	1
B2021_34009_20210811_BC01	nanopore R9	Kuschel et al., Neuropathol Appl Neurobiol 2023	72	F	Diffuse large B cell lymphoma (DLBCL)	LYMPHO|DLBCL	LYMPHO|DLBCL	10807	LYMPHO	LYMPHO	0.515813	0.515813	TRUE	TRUE	Haematopoeitic - LYMPHO - LYMPHO	1	1	0.998453	LYMPHO	0.141504	1	1
B2020_27270_20200723_BC04	nanopore R9	Kuschel et al., Neuropathol Appl Neurobiol 2023	77	F	Diffuse large B cell lymphoma (DLBCL)	LYMPHO|DLBCL	LYMPHO|DLBCL	3894	LYMPHO	LYMPHO	0.332855	0.332855	TRUE	TRUE	Haematopoeitic - LYMPHO - LYMPHO	1	1	0.946957	LYMPHO	0.0848989	1	1
UGS-195-T2-B	nanopore R9	Kuschel et al., Neuropathol Appl Neurobiol 2023	1	F	Atypical teratoid/rhabdoid tumour	ATRT, MYC	MCF ATRT	39291	ATRT, MYC	MCF ATRT	0.826325	0.854113	TRUE	TRUE	Embryonal - ATRT - MYC	1	1	0.99823	ATRT, MYC	0.127379	1	1
UGS-195-T2-A	nanopore R9	Kuschel et al., Neuropathol Appl Neurobiol 2023	1	F	Atypical teratoid/rhabdoid tumour	ATRT, MYC	MCF ATRT	39329	ATRT, MYC	MCF ATRT	0.867459	0.879923	TRUE	TRUE	Embryonal - ATRT - MYC	1	1	0.997057	ATRT, MYC	0.128162	1	1
UGS-195-T2-C	nanopore R9	Kuschel et al., Neuropathol Appl Neurobiol 2023	1	F	Atypical teratoid/rhabdoid tumour	ATRT, MYC	MCF ATRT	11390	ATRT, MYC	MCF ATRT	0.875676	0.89054	TRUE	TRUE	Embryonal - ATRT - MYC	1	1	0.997374	ATRT, MYC	0.119015	1	1
UGS-195-T2-D	nanopore R9	Kuschel et al., Neuropathol Appl Neurobiol 2023	1	F	Atypical teratoid/rhabdoid tumour	ATRT, MYC	MCF ATRT	27887	ATRT, MYC	MCF ATRT	0.818064	0.839394	TRUE	TRUE	Embryonal - ATRT - MYC	1	1	0.997631	ATRT, MYC	0.184482	1	1
MB-680-A	nanopore R9	Kuschel et al., Neuropathol Appl Neurobiol 2023	53	M	Medulloblastoma, NOS	^MB.*	MCF MB G3G4|MCF MB SHH|MB, WNT	84651	MB, SHH INF	MCF MB SHH	0.214611	0.349295	TRUE	TRUE	Embryonal - MB SHH - CHL AD INF	1	1	0.919035	MB, SHH INF	0.0631425	1	1
B2020_14523_20200422_BC05	nanopore R9	Kuschel et al., Neuropathol Appl Neurobiol 2023	26	M	Medulloblastoma, genetically defined, SHH-activated and TP53-wildtype	MB, SHH.*	MCF MB SHH	9343	MB, SHH CHL AD	MCF MB SHH	0.415571	0.425396	TRUE	TRUE	Embryonal - MB SHH - CHL AD INF	1	1	0.93805	MB, SHH CHL AD	0.361574	1	1
MB-680-B	nanopore R9	Kuschel et al., Neuropathol Appl Neurobiol 2023	53	M	Medulloblastoma, NOS	^MB.*	MCF MB G3G4|MCF MB SHH|MB, WNT	67779	MB, SHH INF	MCF MB SHH	0.256494	0.342012	TRUE	TRUE	Embryonal - MB SHH - CHL AD INF	1	1	0.971542	MB, SHH INF	0.0494522	1	1
MB-416-A	nanopore R9	Kuschel et al., Neuropathol Appl Neurobiol 2023	6	M	Medulloblastoma, SHH-activated	MB, SHH*	MCF MB SHH	49315	MB, SHH CHL AD	MCF MB SHH	0.566426	0.740275	TRUE	TRUE	Embryonal - MB SHH - CHL AD INF	1	1	0.999265	MB, SHH CHL AD	0.403689	1	1
MB-680-C	nanopore R9	Kuschel et al., Neuropathol Appl Neurobiol 2023	53	M	Medulloblastoma, NOS	^MB.*	MCF MB G3G4|MCF MB SHH|MB, WNT	10138	MB, G4	MCF MB SHH	0.146155	0.18451	TRUE	TRUE	Embryonal - MB SHH - CHL AD INF	1	1	0.622673	MB, SHH CHL AD	0.0423982	1	1
MB-680-D	nanopore R9	Kuschel et al., Neuropathol Appl Neurobiol 2023	53	M	Medulloblastoma, NOS	^MB.*	MCF MB G3G4|MCF MB SHH|MB, WNT	52165	MB, SHH INF	MCF MB SHH	0.17956	0.283941	TRUE	TRUE	Embryonal - MB SHH - CHL AD INF	1	1	0.932663	MB, SHH INF	0.0551715	1	1
B2021_5184_20210205_BC11	nanopore R9	Kuschel et al., Neuropathol Appl Neurobiol 2023	63	M	Subependymoma	SUBEPN, ST	SUBEPN, ST	4641	SUBEPN, ST	SUBEPN, ST	0.421376	0.421376	TRUE	TRUE	Ependymal - SUBEPN - ALL	1	1	0.988641	SUBEPN, ST	0.0967389	1	1
B2019_36370_20191015	nanopore R9	Kuschel et al., Neuropathol Appl Neurobiol 2023	54	F	Glioblastoma, IDH-wildtype	GBM.*	MCF GBM|GBM, G34	39	PLEX, PED A	MCF PLEX T	0.0868208	0.115613	FALSE	FALSE	Ependymal - SUBEPN - ALL	0	0	0.174444	A IDH	0.0608828	0	0
B2020_30190_20200904_BC11	nanopore R9	Kuschel et al., Neuropathol Appl Neurobiol 2023	55	F	Glioblastoma, IDH-wildtype	GBM.*	MCF GBM|GBM, G34	278	PITUI	MCF GBM	0.0771891	0.157281	FALSE	TRUE	Ependymal - SUBEPN - ALL	0	0	0.341383	GBM, MES	0.100328	1	1
B2019_45355_20191112_FLO	nanopore R9	Kuschel et al., Neuropathol Appl Neurobiol 2023	67	M	Glioblastoma, IDH-wildtype	GBM.*	MCF GBM|GBM, G34	1698	GBM, MES	MCF GBM	0.0748289	0.162779	TRUE	TRUE	Ependymal - SUBEPN - ALL	0	0	0.755912	GBM, RTK II	0.0691191	1	1
B2019_45842_20191112_FLO	nanopore R9	Kuschel et al., Neuropathol Appl Neurobiol 2023	7	M	Pilocytic astrocytoma	LGG, PA PF	MCF PA	3113	ANA PA	MCF PA	0.107973	0.170853	FALSE	TRUE	Other glioma - ANA PA - ANA PA	0	0	0.73388	GBM, RTK II	0.0447721	0	0
B2020_37322_20201001_BC09	nanopore R9	Kuschel et al., Neuropathol Appl Neurobiol 2023	58	M	Anaplastic pilocytic astrocytoma	ANA PA	ANA PA	3995	GBM, RTK II	MCF GBM	0.110259	0.195641	FALSE	FALSE	Other glioma - ANA PA - ANA PA	1	1	0.929437	GBM, RTK II	0.0544145	0	0
B2021_42579_20211008_BC02	nanopore R9	Kuschel et al., Neuropathol Appl Neurobiol 2023	82	M	Glioblastoma, IDH-wildtype	GBM.*	MCF GBM|GBM, G34	7941	GBM, RTK II	MCF GBM	0.132684	0.338881	TRUE	TRUE	Other glioma - ANA PA - ANA PA	0	0	0.805258	GBM, MES	0.126424	1	1
UGS-636-B	nanopore R9	Kuschel et al., Neuropathol Appl Neurobiol 2023	11	M	CNS Ewing sarcoma family tumor with CIC alteration	EFT, CIC	EFT, CIC	38050	EFT, CIC	EFT, CIC	0.327379	0.327379	TRUE	TRUE	Mesenchymal - EFT - CIC	1	1	0.964649	EFT, CIC	0.412097	1	1
UGS-636-A	nanopore R9	Kuschel et al., Neuropathol Appl Neurobiol 2023	11	M	CNS Ewing sarcoma family tumor with CIC alteration	EFT, CIC	EFT, CIC	89973	EFT, CIC	EFT, CIC	0.395	0.395	TRUE	TRUE	Mesenchymal - EFT - CIC	1	1	0.955369	EFT, CIC	0.503529	1	1
B2021_43926_20211018_BC09	nanopore R9	Kuschel et al., Neuropathol Appl Neurobiol 2023	54	M	Haemangioblastoma	HMB	HMB	12007	HMB	MCF GBM	0.0670337	0.0732429	TRUE	FALSE	Mesenchymal - EFT - CIC	0	0	0.621256	EFT, CIC	0.0522694	0	0
UGS-636-D	nanopore R9	Kuschel et al., Neuropathol Appl Neurobiol 2023	11	M	CNS Ewing sarcoma family tumor with CIC alteration	EFT, CIC	EFT, CIC	6824	EFT, CIC	EFT, CIC	0.430889	0.430889	TRUE	TRUE	Mesenchymal - EFT - CIC	1	1	0.933833	EFT, CIC	0.236948	1	1
B2020_19050_20200527_BC02	nanopore R9	Kuschel et al., Neuropathol Appl Neurobiol 2023	56	F	Glioblastoma, IDH-wildtype	GBM.*	MCF GBM|GBM, G34	4008	GBM, RTK II	MCF GBM	0.19012	0.423508	TRUE	TRUE	Mesenchymal - EFT - CIC	0	0	0.591288	GBM, RTK II	0.140629	1	1
B2020_31753_20200824_BC05	nanopore R9	Kuschel et al., Neuropathol Appl Neurobiol 2023	69	M	Pituitary adenoma gonadotropin producing	PITAD, FSH LH	PITAD, FSH LH	3731	PITAD, FSH LH	PITAD, FSH LH	0.464193	0.464193	TRUE	TRUE	Sella - PITAD FSH LH - FSH LH	1	1	0.996201	PITAD, FSH LH	0.329183	1	1
B2020_2074_20200122_BC07	nanopore R9	Kuschel et al., Neuropathol Appl Neurobiol 2023	62	M	Pituitary adenoma gonadotropin producing	PITAD, FSH LH	PITAD, FSH LH	4393	PITAD, FSH LH	PITAD, FSH LH	0.645197	0.645197	TRUE	TRUE	Sella - PITAD FSH LH - FSH LH	1	1	0.994309	PITAD, FSH LH	0.498417	1	1
B2021_28885_20210707_BC12	nanopore R9	Kuschel et al., Neuropathol Appl Neurobiol 2023	57	M	Pituitary adenoma gonadotropin producing	PITAD, FSH LH	PITAD, FSH LH	11904	PITAD, FSH LH	PITAD, FSH LH	0.695019	0.695019	TRUE	TRUE	Sella - PITAD FSH LH - FSH LH	1	1	0.985936	PITAD, FSH LH	0.259077	1	1
B2020_43402_20201111_BC09	nanopore R9	Kuschel et al., Neuropathol Appl Neurobiol 2023	76	M	Pituitary adenoma gonadotropin producing	PITAD, FSH LH	PITAD, FSH LH	1741	PITAD, FSH LH	PITAD, FSH LH	0.264386	0.264386	TRUE	TRUE	Sella - PITAD FSH LH - FSH LH	1	1	0.813915	PITAD, FSH LH	0.799013	1	1
B2020_43011_20201109_BC03	nanopore R9	Kuschel et al., Neuropathol Appl Neurobiol 2023	77	F	Pituitary adenoma gonadotropin producing	PITAD, FSH LH	PITAD, FSH LH	10009	PITAD, FSH LH	PITAD, FSH LH	0.455058	0.455058	TRUE	TRUE	Sella - PITAD FSH LH - FSH LH	1	1	0.994053	PITAD, FSH LH	0.119561	1	1
B2021_47653_20211108_BC07	nanopore R9	Kuschel et al., Neuropathol Appl Neurobiol 2023	77	M	Pituitary adenoma gonadotropin producing	PITAD, FSH LH	PITAD, FSH LH	8575	PITAD, FSH LH	PITAD, FSH LH	0.547805	0.547805	TRUE	TRUE	Sella - PITAD FSH LH - FSH LH	1	1	0.988693	PITAD, FSH LH	0.384819	1	1
B2020_296_20200107_FLO	nanopore R9	Kuschel et al., Neuropathol Appl Neurobiol 2023	42	F	Pituitary adenoma gonadotropin producing	PITAD, FSH LH	PITAD, FSH LH	4833	PITAD, FSH LH	PITAD, FSH LH	0.577986	0.577986	TRUE	TRUE	Sella - PITAD FSH LH - FSH LH	1	1	0.901137	PITAD, FSH LH	0.102291	1	1
B2021_40803_20210927_BC05	nanopore R9	Kuschel et al., Neuropathol Appl Neurobiol 2023	67	M	Pituitary adenoma gonadotropin producing	PITAD, FSH LH	PITAD, FSH LH	9316	PITAD, FSH LH	PITAD, FSH LH	0.624278	0.624278	TRUE	TRUE	Sella - PITAD FSH LH - FSH LH	1	1	0.996386	PITAD, FSH LH	0.479346	1	1
B2021_14664_n_20210412_BC07	nanopore R9	Kuschel et al., Neuropathol Appl Neurobiol 2023	62	M	Pituitary adenoma gonadotropin producing	PITAD, FSH LH	PITAD, FSH LH	5801	PITAD, FSH LH	PITAD, FSH LH	0.854387	0.854387	TRUE	TRUE	Sella - PITAD FSH LH - FSH LH	1	1	0.993995	PITAD, FSH LH	0.199959	1	1
B2020_1447_20200123_BC03	nanopore R9	Kuschel et al., Neuropathol Appl Neurobiol 2023	61	M	Pituitary adenoma gonadotropin producing	PITAD, FSH LH	PITAD, FSH LH	6401	PITAD, FSH LH	PITAD, FSH LH	0.342776	0.342776	TRUE	TRUE	Sella - PITAD FSH LH - FSH LH	1	1	0.996903	PITAD, FSH LH	0.203225	1	1
B2021_48459_20211112_BC10	nanopore R9	Kuschel et al., Neuropathol Appl Neurobiol 2023	47	F	Pituitary adenoma gonadotropin producing	PITAD, FSH LH	PITAD, FSH LH	4311	PITAD, FSH LH	PITAD, FSH LH	0.381948	0.381948	TRUE	TRUE	Sella - PITAD FSH LH - FSH LH	1	1	0.989543	PITAD, FSH LH	0.138048	1	1
B2020_19781_20200603_BC06	nanopore R9	Kuschel et al., Neuropathol Appl Neurobiol 2023	85	M	Pituitary adenoma gonadotropin producing	PITAD, FSH LH	PITAD, FSH LH	4340	PITAD, FSH LH	PITAD, FSH LH	0.366496	0.366496	TRUE	TRUE	Sella - PITAD FSH LH - FSH LH	1	1	0.978593	PITAD, FSH LH	0.216642	1	1
B2020_44609_20201119_BC01	nanopore R9	Kuschel et al., Neuropathol Appl Neurobiol 2023	74	M	Pituitary adenoma gonadotropin producing	PITAD, FSH LH	PITAD, FSH LH	6718	PITAD, FSH LH	PITAD, FSH LH	0.689271	0.689271	TRUE	TRUE	Sella - PITAD FSH LH - FSH LH	1	1	0.996168	PITAD, FSH LH	0.347616	1	1
B2020_11901_20200326_BC5	nanopore R9	Kuschel et al., Neuropathol Appl Neurobiol 2023	74	M	Pituitary adenoma gonadotropin producing	PITAD, FSH LH	PITAD, FSH LH	4525	PITAD, FSH LH	PITAD, FSH LH	0.288147	0.288147	TRUE	TRUE	Sella - PITAD FSH LH - FSH LH	1	1	0.977714	PITAD, FSH LH	0.189999	1	1
B2021_11830_20210322_BC12	nanopore R9	Kuschel et al., Neuropathol Appl Neurobiol 2023	77	M	Pituitary adenoma gonadotropin producing	PITAD, FSH LH	PITAD, FSH LH	3136	PITAD, FSH LH	PITAD, FSH LH	0.408052	0.408052	TRUE	TRUE	Sella - PITAD FSH LH - FSH LH	1	1	0.997721	PITAD, FSH LH	0.189317	1	1
B2021_23493_20210607_BC01	nanopore R9	Kuschel et al., Neuropathol Appl Neurobiol 2023	51	F	Pituitary adenoma gonadotropin producing	PITAD, FSH LH	PITAD, FSH LH	5994	PITAD, FSH LH	PITAD, FSH LH	0.505958	0.505958	TRUE	TRUE	Sella - PITAD FSH LH - FSH LH	1	1	0.982681	PITAD, FSH LH	0.128397	1	1
B2021_10847_20210315_BC08	nanopore R9	Kuschel et al., Neuropathol Appl Neurobiol 2023	82	F	Pituitary adenoma gonadotropin producing	PITAD, FSH LH	PITAD, FSH LH	4315	PITAD, FSH LH	PITAD, FSH LH	0.329621	0.329621	TRUE	TRUE	Sella - PITAD FSH LH - FSH LH	1	1	0.932069	PITAD, FSH LH	0.274429	1	1
B2021_50078_20211122_BC05	nanopore R9	Kuschel et al., Neuropathol Appl Neurobiol 2023	68	F	Pituitary adenoma gonadotropin producing	PITAD, FSH LH	PITAD, FSH LH	6551	PITAD, FSH LH	PITAD, FSH LH	0.350184	0.350184	TRUE	TRUE	Sella - PITAD FSH LH - FSH LH	1	1	0.994298	PITAD, FSH LH	0.185726	1	1
B2021_10681_20210312_BC07	nanopore R9	Kuschel et al., Neuropathol Appl Neurobiol 2023	73	M	Pituitary adenoma gonadotropin producing	PITAD, FSH LH	PITAD, FSH LH	5117	PITAD, FSH LH	PITAD, FSH LH	0.384943	0.384943	TRUE	TRUE	Sella - PITAD FSH LH - FSH LH	1	1	0.991406	PITAD, FSH LH	0.166998	1	1
B2021_24695_20210614_BC05	nanopore R9	Kuschel et al., Neuropathol Appl Neurobiol 2023	44	M	Pituitary adenoma gonadotropin producing	PITAD, FSH LH	PITAD, FSH LH	5284	PITAD, FSH LH	PITAD, FSH LH	0.577984	0.577984	TRUE	TRUE	Sella - PITAD FSH LH - FSH LH	1	1	0.987637	PITAD, FSH LH	0.807877	1	1
B2021_8457_20210301_BC06	nanopore R9	Kuschel et al., Neuropathol Appl Neurobiol 2023	52	M	Pituitary adenoma gonadotropin producing	PITAD, FSH LH	PITAD, FSH LH	7429	PITAD, FSH LH	PITAD, FSH LH	0.467075	0.467075	TRUE	TRUE	Sella - PITAD FSH LH - FSH LH	1	1	0.992312	PITAD, FSH LH	0.226355	1	1
B2021_571_20210107_BC12	nanopore R9	Kuschel et al., Neuropathol Appl Neurobiol 2023	81	M	Pituitary adenoma gonadotropin producing	PITAD, FSH LH	PITAD, FSH LH	3913	PITAD, FSH LH	PITAD, FSH LH	0.472286	0.472286	TRUE	TRUE	Sella - PITAD FSH LH - FSH LH	1	1	0.982923	PITAD, FSH LH	0.580222	1	1
B2021_36444_20210830_BC05	nanopore R9	Kuschel et al., Neuropathol Appl Neurobiol 2023	75	M	Pituitary adenoma gonadotropin producing	PITAD, FSH LH	PITAD, FSH LH	10674	PITAD, FSH LH	PITAD, FSH LH	0.532087	0.532087	TRUE	TRUE	Sella - PITAD FSH LH - FSH LH	1	1	0.994785	PITAD, FSH LH	0.270468	1	1
B2021_45073_20211025_BC08	nanopore R9	Kuschel et al., Neuropathol Appl Neurobiol 2023	71	F	Pituitary adenoma gonadotropin producing	PITAD, FSH LH	PITAD, FSH LH	10753	PITAD, FSH LH	PITAD, FSH LH	0.341081	0.341081	TRUE	TRUE	Sella - PITAD FSH LH - FSH LH	1	1	0.974087	PITAD, ACTH	0.078337	0	0
B2021_37639_20210906_BC07	nanopore R9	Kuschel et al., Neuropathol Appl Neurobiol 2023	72	F	Pituitary adenoma gonadotropin producing	PITAD, FSH LH	PITAD, FSH LH	11243	PITAD, FSH LH	PITAD, FSH LH	0.331749	0.331749	TRUE	TRUE	Sella - PITAD FSH LH - FSH LH	1	1	0.996943	PITAD, FSH LH	0.126846	1	1
B2021_19285_20210510_BC12	nanopore R9	Kuschel et al., Neuropathol Appl Neurobiol 2023	76	M	Pituitary adenoma gonadotropin producing	PITAD, FSH LH	PITAD, FSH LH	4744	PITAD, FSH LH	PITAD, FSH LH	0.191163	0.191163	TRUE	TRUE	Sella - PITAD FSH LH - FSH LH	1	1	0.949401	PITAD, FSH LH	0.209758	1	1
B2021_10204_20210310_BC01	nanopore R9	Kuschel et al., Neuropathol Appl Neurobiol 2023	60	M	Pituitary adenoma densely granulated GH/STH producing	PITAD, STH DNS B	PITAD, STH DNS B	6723	PITAD, STH DNS B	PITAD, STH DNS B	0.2642	0.2642	TRUE	TRUE	Sella - PITAD STH - STH DNS B	1	1	0.617964	PITAD, STH DNS B	0.287961	1	1
B2021_37457_20210906_BC09	nanopore R9	Kuschel et al., Neuropathol Appl Neurobiol 2023	36	F	Pituitary adenoma densely granulated GH/STH producing	PITAD, STH DNS B	PITAD, STH DNS B	9926	PITAD, STH DNS B	PITAD, STH DNS B	0.239753	0.239753	TRUE	TRUE	Sella - PITAD STH - STH DNS B	1	1	0.940357	PITAD, STH DNS B	0.0657079	1	1
B2021_27611_20210630_BC08	nanopore R9	Kuschel et al., Neuropathol Appl Neurobiol 2023	57	F	Pituitary adenoma densely granulated GH/STH producing	PITAD, STH DNS B	PITAD, STH DNS B	4993	PITAD, STH DNS B	PITAD, STH DNS B	0.210765	0.210765	TRUE	TRUE	Sella - PITAD STH - STH DNS B	1	1	0.726348	PITAD, STH DNS B	0.273381	1	1
B2020_32395_20200827_BC07	nanopore R9	Kuschel et al., Neuropathol Appl Neurobiol 2023	28	F	Pituitary adenoma sparsely granulated GH/STH producing	PITAD, STH SPA	PITAD, STH SPA	1049	PITAD, STH SPA	PITAD, STH SPA	0.0962511	0.0962511	TRUE	TRUE	Sella - PITAD ACTH - ACTH	0	0	0.791811	PITAD, ACTH	0.135116	0	0
B2020_48957_20201217_BC03	nanopore R9	Kuschel et al., Neuropathol Appl Neurobiol 2023	57	F	Pituitary adenoma ACTH producing	PITAD, ACTH	PITAD, ACTH	3395	PITAD, ACTH	PITAD, ACTH	0.678191	0.678191	TRUE	TRUE	Sella - PITAD ACTH - ACTH	1	1	0.994605	PITAD, ACTH	0.815265	1	1
B2021_29312_20210712_BC09	nanopore R9	Kuschel et al., Neuropathol Appl Neurobiol 2023	51	M	Pituitary adenoma ACTH producing	PITAD, ACTH	PITAD, ACTH	10964	PITAD, ACTH	PITAD, ACTH	0.873022	0.873022	TRUE	TRUE	Sella - PITAD ACTH - ACTH	1	1	0.999392	PITAD, ACTH	0.888876	1	1
B2021_13049_20210329_BC04	nanopore R9	Kuschel et al., Neuropathol Appl Neurobiol 2023	43	F	Pituitary adenoma ACTH producing	PITAD, ACTH	PITAD, ACTH	6739	PITAD, ACTH	PITAD, ACTH	0.612638	0.612638	TRUE	TRUE	Sella - PITAD ACTH - ACTH	1	1	0.999094	PITAD, ACTH	0.330276	1	1
B2021_450_20210107_BC03	nanopore R9	Kuschel et al., Neuropathol Appl Neurobiol 2023	73	M	Pituitary adenoma ACTH producing	PITAD, ACTH	PITAD, ACTH	2366	PITAD, ACTH	PITAD, ACTH	0.323073	0.323073	TRUE	TRUE	Sella - PITAD ACTH - ACTH	1	1	0.907613	PITAD, ACTH	0.159594	1	1
B2020_12186_20200327_BC05	nanopore R9	Kuschel et al., Neuropathol Appl Neurobiol 2023	42	F	Pituitary adenoma ACTH producing	PITAD, ACTH	PITAD, ACTH	1211	PITAD, ACTH	PITAD, ACTH	0.310234	0.310234	TRUE	TRUE	Sella - PITAD ACTH - ACTH	1	1	0.983623	PITAD, ACTH	0.250226	1	1
B2020_21514_20200615_BC10	nanopore R9	Kuschel et al., Neuropathol Appl Neurobiol 2023	48	M	Pituitary adenoma ACTH producing	PITAD, ACTH	PITAD, ACTH	2172	PITAD, ACTH	PITAD, ACTH	0.3591	0.3591	TRUE	TRUE	Sella - PITAD ACTH - ACTH	1	1	0.96564	PITAD, ACTH	0.601696	1	1
363839_T	nanopore R9	Kuschel et al., Neuropathol Appl Neurobiol 2023	56	M	Glioblastoma, IDH-wildtype	GBM.*	MCF GBM|GBM, G34	209677	GBM, RTK I	MCF GBM	0.482307	0.661286	TRUE	TRUE	Glioblastoma - GBM - RTK I	1	1	0.993965	GBM, RTK I	0.36974	1	1
B2021_21728_20210528_BC04	nanopore R9	Kuschel et al., Neuropathol Appl Neurobiol 2023	86	M	Glioblastoma, IDH-wildtype	GBM.*	MCF GBM|GBM, G34	8852	GBM, RTK II	MCF GBM	0.344865	0.624952	TRUE	TRUE	Glioblastoma - GBM - RTK I	1	1	0.619155	GBM, RTK I	0.373569	1	1
B2020_6589_20200218_BC10	nanopore R9	Kuschel et al., Neuropathol Appl Neurobiol 2023	80	F	Glioblastoma, IDH-wildtype	GBM.*	MCF GBM|GBM, G34	5324	GBM, RTK I	MCF GBM	0.27605	0.462497	TRUE	TRUE	Glioblastoma - GBM - RTK I	1	1	0.959876	GBM, RTK I	0.21957	1	1
B2020_26754_20200720_BC03	nanopore R9	Kuschel et al., Neuropathol Appl Neurobiol 2023	63	M	Glioblastoma, IDH-wildtype	GBM.*	MCF GBM|GBM, G34	6654	GBM, RTK I	MCF GBM	0.187277	0.409353	TRUE	TRUE	Glioblastoma - GBM - RTK I	1	1	0.868395	GBM, RTK I	0.180833	1	1
B2019_52517_20191223_BC03	nanopore R9	Kuschel et al., Neuropathol Appl Neurobiol 2023	55	M	Glioblastoma, IDH-wildtype	GBM.*	MCF GBM|GBM, G34	5067	GBM, RTK I	MCF GBM	0.2058	0.403626	TRUE	TRUE	Glioblastoma - GBM - RTK I	1	1	0.926584	GBM, RTK I	0.311086	1	1
DX-BLN-023	nanopore R9	Kuschel et al., Neuropathol Appl Neurobiol 2023	53	M	Glioblastoma, IDH-wildtype	GBM.*	MCF GBM|GBM, G34	93830	GBM, RTK I	MCF GBM	0.317185	0.569879	TRUE	TRUE	Glioblastoma - GBM - RTK I	1	1	0.771702	GBM, RTK I	0.0793938	1	1
B2021_48700_20211112_BC11	nanopore R9	Kuschel et al., Neuropathol Appl Neurobiol 2023	63	M	Glioblastoma, IDH-wildtype	GBM.*	MCF GBM|GBM, G34	9741	GBM, RTK I	MCF GBM	0.528357	0.672505	TRUE	TRUE	Glioblastoma - GBM - RTK I	1	1	0.993666	GBM, RTK I	0.849846	1	1
B2021_47316_20211105_BC12	nanopore R9	Kuschel et al., Neuropathol Appl Neurobiol 2023	80	F	Glioblastoma, IDH-wildtype	GBM.*	MCF GBM|GBM, G34	10186	GBM, RTK II	MCF GBM	0.221673	0.549411	TRUE	TRUE	Glioblastoma - GBM - RTK I	1	1	0.916354	GBM, RTK II	0.127435	1	1
B2019_45646_20191115_FLO	nanopore R9	Kuschel et al., Neuropathol Appl Neurobiol 2023	62	M	Glioblastoma, IDH-wildtype	GBM.*	MCF GBM|GBM, G34	3627	GBM, G34	MCF GBM	0.216188	0.3339	TRUE	TRUE	Glioblastoma - GBM - RTK I	1	1	0.922686	GBM, RTK I	0.218094	1	1
DX-BLN-022	nanopore R9	Kuschel et al., Neuropathol Appl Neurobiol 2023	75	M	Glioblastoma, IDH-wildtype	GBM.*	MCF GBM|GBM, G34	44531	GBM, RTK I	MCF GBM	0.38277	0.594399	TRUE	TRUE	Glioblastoma - GBM - RTK I	1	1	0.990782	GBM, RTK I	0.804753	1	1
DX-BLN-038	nanopore R9	Kuschel et al., Neuropathol Appl Neurobiol 2023	52	M	Glioblastoma, IDH-wildtype	GBM.*	MCF GBM|GBM, G34	151712	GBM, RTK I	MCF GBM	0.443162	0.593054	TRUE	TRUE	Glioblastoma - GBM - RTK I	1	1	0.996379	GBM, RTK I	0.370398	1	1
B2021_24561_20210611_BC04	nanopore R9	Kuschel et al., Neuropathol Appl Neurobiol 2023	70	M	Glioblastoma, IDH-wildtype	GBM.*	MCF GBM|GBM, G34	4664	GBM, RTK II	MCF GBM	0.192628	0.483759	TRUE	TRUE	Glioblastoma - GBM - RTK I	1	1	0.887024	GBM, RTK II	0.148382	1	1
B2020_31572_20200821_BC04	nanopore R9	Kuschel et al., Neuropathol Appl Neurobiol 2023	65	M	Glioblastoma, IDH-wildtype	GBM.*	MCF GBM|GBM, G34	6633	GBM, RTK I	MCF GBM	0.182907	0.348898	TRUE	TRUE	Glioblastoma - GBM - RTK I	1	1	0.85483	GBM, RTK II	0.0662532	1	1
B2021_41351_20210929_BC04	nanopore R9	Kuschel et al., Neuropathol Appl Neurobiol 2023	69	M	Glioblastoma, IDH-wildtype	GBM.*	MCF GBM|GBM, G34	11974	GBM, RTK I	MCF GBM	0.474997	0.586391	TRUE	TRUE	Glioblastoma - GBM - RTK I	1	1	0.98338	GBM, RTK I	0.751821	1	1
DX-BLN-001	nanopore R9	Kuschel et al., Neuropathol Appl Neurobiol 2023	69	M	Glioblastoma, IDH-wildtype	GBM.*	MCF GBM|GBM, G34	252308	GBM, RTK I	MCF GBM	0.447859	0.706938	TRUE	TRUE	Glioblastoma - GBM - RTK I	1	1	0.991986	GBM, RTK I	0.557827	1	1
DX-BLN-010	nanopore R9	Kuschel et al., Neuropathol Appl Neurobiol 2023	77	F	Glioblastoma, IDH-wildtype	GBM.*	MCF GBM|GBM, G34	115446	GBM, RTK I	MCF GBM	0.294029	0.588474	TRUE	TRUE	Glioblastoma - GBM - RTK I	1	1	0.983061	GBM, RTK I	0.140984	1	1
B2019_44272_08112019_FLO	nanopore R9	Kuschel et al., Neuropathol Appl Neurobiol 2023	78	F	Glioblastoma, IDH-wildtype	GBM.*	MCF GBM|GBM, G34	1279	GBM, RTK I	MCF GBM	0.288171	0.558675	TRUE	TRUE	Glioblastoma - GBM - RTK I	1	1	0.879577	GBM, RTK I	0.445667	1	1
371019_T	nanopore R9	Kuschel et al., Neuropathol Appl Neurobiol 2023	79	F	Glioblastoma, IDH-wildtype	GBM.*	MCF GBM|GBM, G34	345	O IDH	MCF GBM	0.102061	0.180887	FALSE	TRUE	Glioblastoma - GBM - RTK I	1	1	0.419746	GBM, RTK II	0.352431	1	1
B2021_48189_20211110_BC09	nanopore R9	Kuschel et al., Neuropathol Appl Neurobiol 2023	45	M	Glioblastoma, IDH-wildtype	GBM.*	MCF GBM|GBM, G34	7547	GBM, RTK I	MCF GBM	0.586886	0.707669	TRUE	TRUE	Glioblastoma - GBM - RTK I	1	1	0.913789	GBM, RTK I	0.461892	1	1
B2021_44422_20211020_BC02	nanopore R9	Kuschel et al., Neuropathol Appl Neurobiol 2023	60	M	Glioblastoma, IDH-wildtype	GBM.*	MCF GBM|GBM, G34	13885	GBM, RTK I	MCF GBM	0.398308	0.558852	TRUE	TRUE	Glioblastoma - GBM - RTK I	1	1	0.967381	GBM, RTK I	0.15855	1	1
7382T	nanopore R9	Kuschel et al., Neuropathol Appl Neurobiol 2023	76	F	Glioblastoma, IDH-wildtype	GBM.*	MCF GBM|GBM, G34	8955	GBM, RTK I	MCF GBM	0.294687	0.580605	TRUE	TRUE	Glioblastoma - GBM - RTK I	1	1	0.980053	GBM, RTK I	0.481623	1	1
B2020_10955_BC11_FLO	nanopore R9	Kuschel et al., Neuropathol Appl Neurobiol 2023	56	M	Glioblastoma, IDH-wildtype	GBM.*	MCF GBM|GBM, G34	13611	GBM, RTK I	MCF GBM	0.536563	0.646625	TRUE	TRUE	Glioblastoma - GBM - RTK I	1	1	0.998086	GBM, RTK I	0.283472	1	1
B2021_30640_20210720_BC07	nanopore R9	Kuschel et al., Neuropathol Appl Neurobiol 2023	73	M	Glioblastoma, IDH-wildtype	GBM.*	MCF GBM|GBM, G34	11650	GBM, RTK I	MCF GBM	0.418165	0.605933	TRUE	TRUE	Glioblastoma - GBM - RTK I	1	1	0.995483	GBM, RTK I	0.276444	1	1
B2020_32411_20200827_BC01	nanopore R9	Kuschel et al., Neuropathol Appl Neurobiol 2023	3	M	Medulloblastoma, genetically defined, group 3	MB, G3	MCF MB G3G4	5305	MB, G3	MCF MB G3G4	0.814635	0.818886	TRUE	TRUE	Embryonal - MB G3G4 - G3	1	1	0.998532	MB, G3	0.924281	1	1
B2020_24550_20200702_BC02	nanopore R9	Kuschel et al., Neuropathol Appl Neurobiol 2023	4	M	Medulloblastoma, genetically defined, group 3	MB, G3	MCF MB G3G4	5442	MB, G3	MCF MB G3G4	0.786992	0.801253	TRUE	TRUE	Embryonal - MB G3G4 - G3	1	1	0.997267	MB, G3	0.920437	1	1
B2021_2123_20210118_BC04	nanopore R9	Kuschel et al., Neuropathol Appl Neurobiol 2023	2	F	Medulloblastoma, genetically defined, group 3	MB, G3	MCF MB G3G4	6974	MB, G3	MCF MB G3G4	0.90595	0.910371	TRUE	TRUE	Embryonal - MB G3G4 - G3	1	1	0.998884	MB, G3	0.939488	1	1
6228T	nanopore R9	Kuschel et al., Neuropathol Appl Neurobiol 2023	33	F	Diffuse midline glioma, H3 K27M-mutant	DMG, K27	DMG, K27	121	GBM, RTK I	MCF GBM	0.0918514	0.247592	FALSE	FALSE	Embryonal - MB G3G4 - G3	0	0	0.322567	GBM, G34	0.239945	0	0
B2020_45551_20201125_BC05	nanopore R9	Kuschel et al., Neuropathol Appl Neurobiol 2023	48	M	Ependymoma	EPN, MPE	EPN, MPE	7458	EPN, MPE	EPN, MPE	0.5182	0.5182	TRUE	TRUE	Ependymal - EPN - MPE	1	1	0.988714	EPN, MPE	0.213837	1	1
UGS-636-C	nanopore R9	Kuschel et al., Neuropathol Appl Neurobiol 2023	11	M	CNS Ewing sarcoma family tumor with CIC alteration	EFT, CIC	EFT, CIC	9221	EFT, CIC	EFT, CIC	0.389556	0.389556	TRUE	TRUE	Mesenchymal - SFT HMPC - SFT HMPC	0	0	0.824516	EFT, CIC	0.42996	1	1
B2020_28996_20200803_BC08	nanopore R9	Kuschel et al., Neuropathol Appl Neurobiol 2023	77	M	Solitary fibrous tumour / haemangiopericytoma	SFT HMPC|SFT	SFT HMPC|SFT	6895	SFT HMPC	SFT HMPC	0.688373	0.688373	TRUE	TRUE	Mesenchymal - SFT HMPC - SFT HMPC	1	1	0.985525	SFT HMPC	0.784159	1	1
B2020_11296_20200319_BC09	nanopore R9	Kuschel et al., Neuropathol Appl Neurobiol 2023	80	F	Solitary fibrous tumour / haemangiopericytoma	SFT HMPC|SFT	SFT HMPC|SFT	6390	SFT HMPC	SFT HMPC	0.383868	0.383868	TRUE	TRUE	Mesenchymal - SFT HMPC - SFT HMPC	1	1	0.910355	SFT HMPC	0.680175	1	1
B2021_11767_20210319_BC11	nanopore R9	Kuschel et al., Neuropathol Appl Neurobiol 2023	65	M	Chordoma	CHORD|CHORDM	CHORD|CHORDM	3120	CHORDM	CHORDM	0.198816	0.198816	TRUE	TRUE	Mesenchymal - CHORDM - CHORDM	1	1	0.606257	CHORDM	0.74545	1	1
8355T	nanopore R9	Kuschel et al., Neuropathol Appl Neurobiol 2023	56	M	Glioblastoma, IDH-wildtype	GBM.*	MCF GBM|GBM, G34	618	EFT, CIC	MCF GBM	0.0722423	0.0763315	FALSE	TRUE	Mesenchymal - CHORDM - CHORDM	0	0	0.575899	PXA	0.0570861	0	0
B2021_41975_20211003_BC05	nanopore R9	Kuschel et al., Neuropathol Appl Neurobiol 2023	78	F	Chordoma	CHORD|CHORDM	CHORD|CHORDM	12324	CHORDM	CHORDM	0.178039	0.178039	TRUE	TRUE	Mesenchymal - CHORDM - CHORDM	1	1	0.855484	CHORDM	0.53013	1	1
B2020_4841_20200204_BC03_FLO	nanopore R9	Kuschel et al., Neuropathol Appl Neurobiol 2023	2	M	Pilocytic astrocytoma	LGG, PA PF	MCF PA	11517	LGG, PA PF	MCF PA	0.147865	0.343399	TRUE	TRUE	Other glioma - LGG PA - PA	1	1	0.973922	GBM, RTK II	0.0427239	0	0
B2021_28027_20210701_BC07	nanopore R9	Kuschel et al., Neuropathol Appl Neurobiol 2023	4	M	Pilocytic astrocytoma	LGG, PA MID	MCF PA	4523	LGG, PA MID	MCF PA	0.30077	0.394042	TRUE	TRUE	Other glioma - LGG PA - PA	1	1	0.991764	LGG, PA MID	0.082747	1	1
B2020_38628_20201009_BC04	nanopore R9	Kuschel et al., Neuropathol Appl Neurobiol 2023	6	F	Pilocytic astrocytoma	LGG, PA MID	MCF PA	11146	LGG, PA MID	MCF PA	0.334502	0.38249	TRUE	TRUE	Other glioma - LGG PA - PA	1	1	0.966784	LGG, PA MID	0.0452857	1	1
B2021_10206_20210310_BC12	nanopore R9	Kuschel et al., Neuropathol Appl Neurobiol 2023	72	M	Pilocytic astrocytoma	LGG, PA PF	MCF PA	8060	LGG, PA PF	MCF PA	0.110404	0.237526	TRUE	TRUE	Other glioma - LGG PA - PA	1	1	0.917623	LGG, PA/GG ST	0.041318	0	0
B2020_6437_20200218_BC09	nanopore R9	Kuschel et al., Neuropathol Appl Neurobiol 2023	47	F	Glioblastoma, IDH-wildtype	GBM.*	MCF GBM|GBM, G34	5629	CONTR, REACT	MCF PA	0.102222	0.129278	FALSE	FALSE	Other glioma - LGG PA - PA	0	0	0.982595	GBM, RTK II	0.0414307	1	1
B2021_48744_20211115_BC10	nanopore R9	Kuschel et al., Neuropathol Appl Neurobiol 2023	11	M	Pilocytic astrocytoma	LGG, PA PF	MCF PA	9365	LGG, PA PF	MCF PA	0.183894	0.296834	TRUE	TRUE	Other glioma - LGG PA - PA	1	1	0.942836	GBM, RTK II	0.0384845	0	0
B2020_42898_20201106_BC04	nanopore R9	Kuschel et al., Neuropathol Appl Neurobiol 2023	7	F	Pilocytic astrocytoma	LGG, PA PF	MCF PA	8386	LGG, PA PF	MCF PA	0.398665	0.527085	TRUE	TRUE	Other glioma - LGG PA - PA	1	1	0.968469	LGG, PA PF	0.0877786	1	1
B2020_41723_20201030_BC02	nanopore R9	Kuschel et al., Neuropathol Appl Neurobiol 2023	10	M	Pilocytic astrocytoma	LGG, PA/GG ST	MCF PA	10588	LGG, PA/GG ST	MCF PA	0.077783	0.21664	TRUE	TRUE	Other glioma - LGG PA - PA	1	1	0.690926	GBM, RTK II	0.0412539	0	0
B2019_51597_20191217_BC11	nanopore R9	Kuschel et al., Neuropathol Appl Neurobiol 2023	11	M	Pilocytic astrocytoma	LGG, PA PF	MCF PA	4458	LGG, PA PF	MCF PA	0.207475	0.281694	TRUE	TRUE	Other glioma - LGG PA - PA	1	1	0.874081	LGG, PA PF	0.0627714	1	1
2965T	nanopore R9	Kuschel et al., Neuropathol Appl Neurobiol 2023	29	F	Anaplastic oligodendroglioma, IDH-mutant and 1p/19q-codeleted	O IDH	MCF IDH GLM	11511	O IDH	MCF IDH GLM	0.567511	0.764937	TRUE	TRUE	Glioma IDH - O IDH - O IDH	1	1	0.984058	O IDH	0.814239	1	1
B2021_41958_20211003_BC09	nanopore R9	Kuschel et al., Neuropathol Appl Neurobiol 2023	74	F	Anaplastic oligodendroglioma, IDH-mutant and 1p/19q-codeleted	O IDH	MCF IDH GLM	8452	O IDH	MCF IDH GLM	0.705021	0.819089	TRUE	TRUE	Glioma IDH - O IDH - O IDH	1	1	0.991714	O IDH	0.84084	1	1
2402T	nanopore R9	Kuschel et al., Neuropathol Appl Neurobiol 2023	58	M	Anaplastic oligodendroglioma, IDH-mutant and 1p/19q-codeleted	O IDH	MCF IDH GLM	5646	O IDH	MCF IDH GLM	0.395086	0.552054	TRUE	TRUE	Glioma IDH - O IDH - O IDH	1	1	0.976827	O IDH	0.12514	1	1
B2021_17585_20210428_BC01	nanopore R9	Kuschel et al., Neuropathol Appl Neurobiol 2023	73	M	Anaplastic oligodendroglioma, IDH-mutant and 1p/19q-codeleted	O IDH	MCF IDH GLM	10056	O IDH	MCF IDH GLM	0.528449	0.761292	TRUE	TRUE	Glioma IDH - O IDH - O IDH	1	1	0.9563	O IDH	0.491818	1	1
B2020_26519_20200723_BC02	nanopore R9	Kuschel et al., Neuropathol Appl Neurobiol 2023	44	M	Anaplastic astrocytoma, IDH-mutant	A IDH.*	MCF IDH GLM	1309	A IDH	MCF IDH GLM	0.169871	0.340787	TRUE	TRUE	Glioma IDH - O IDH - O IDH	0	1	0.788791	O IDH	0.14279	0	1
8137T	nanopore R9	Kuschel et al., Neuropathol Appl Neurobiol 2023	48	M	Anaplastic oligodendroglioma, IDH-mutant and 1p/19q-codeleted	O IDH	MCF IDH GLM	3736	O IDH	MCF IDH GLM	0.377712	0.606947	TRUE	TRUE	Glioma IDH - O IDH - O IDH	1	1	0.949844	O IDH	0.676997	1	1
B2019_51171_20191212_BC09	nanopore R9	Kuschel et al., Neuropathol Appl Neurobiol 2023	52	F	Anaplastic oligodendroglioma, IDH-mutant and 1p/19q-codeleted	O IDH	MCF IDH GLM	4989	O IDH	MCF IDH GLM	0.523824	0.743918	TRUE	TRUE	Glioma IDH - O IDH - O IDH	1	1	0.896731	O IDH	0.548848	1	1
B2021_22205_20210528_BC07	nanopore R9	Kuschel et al., Neuropathol Appl Neurobiol 2023	49	F	Anaplastic oligodendroglioma, IDH-mutant and 1p/19q-codeleted	O IDH	MCF IDH GLM	3869	O IDH	MCF IDH GLM	0.721539	0.80801	TRUE	TRUE	Glioma IDH - O IDH - O IDH	1	1	0.951194	O IDH	0.708672	1	1
B2021_13523_20210330_BC03	nanopore R9	Kuschel et al., Neuropathol Appl Neurobiol 2023	42	F	Anaplastic oligodendroglioma, IDH-mutant and 1p/19q-codeleted	O IDH	MCF IDH GLM	5104	O IDH	MCF IDH GLM	0.699125	0.777194	TRUE	TRUE	Glioma IDH - O IDH - O IDH	1	1	0.987568	O IDH	0.247855	1	1
B2021_4639_20210202_BC01	nanopore R9	Kuschel et al., Neuropathol Appl Neurobiol 2023	20	F	Glioblastoma, IDH-wildtype	GBM.*	MCF GBM|GBM, G34	5475	GBM, RTK I	MCF GBM	0.137847	0.42475	TRUE	TRUE	Glioblastoma - GBM - MID	1	1	0.955353	GBM, RTK I	0.25845	1	1
B2021_14738_n2_20210412_BC02	nanopore R9	Kuschel et al., Neuropathol Appl Neurobiol 2023	50	M	Glioblastoma, IDH-wildtype	GBM.*	MCF GBM|GBM, G34	5756	ANA PA	MCF GBM	0.106476	0.314609	FALSE	TRUE	Glioblastoma - GBM - MID	1	1	0.80754	GBM, RTK I	0.114952	1	1
B2019_29432_20200219_BC11	nanopore R9	Kuschel et al., Neuropathol Appl Neurobiol 2023	27	F	Glioblastoma, IDH-wildtype	GBM.*	MCF GBM|GBM, G34	7609	GBM, MID	MCF GBM	0.122757	0.220862	TRUE	TRUE	Glioblastoma - GBM - MID	1	1	0.885372	GBM, MID	0.364825	1	1
B2019_49044_20191129_BC03	nanopore R9	Kuschel et al., Neuropathol Appl Neurobiol 2023	34	M	Schwannoma	SCHW	SCHW	8368	SCHW	SCHW	0.236976	0.236976	TRUE	TRUE	Nerve - SCHW - SCHW	1	1	0.976019	SCHW	0.0578414	1	1
B2021_20143_20210514_BC09	nanopore R9	Kuschel et al., Neuropathol Appl Neurobiol 2023	68	M	Schwannoma	SCHW	SCHW	5599	SCHW	SCHW	0.199278	0.199278	TRUE	TRUE	Nerve - SCHW - SCHW	1	1	0.763664	SCHW	0.102263	1	1
B2021_4815_20210203_BC10	nanopore R9	Kuschel et al., Neuropathol Appl Neurobiol 2023	46	F	Schwannoma	SCHW	SCHW	5111	SCHW	SCHW	0.477054	0.477054	TRUE	TRUE	Nerve - SCHW - SCHW	1	1	0.989152	SCHW	0.352456	1	1
B2021_37917_20210908_BC08	nanopore R9	Kuschel et al., Neuropathol Appl Neurobiol 2023	64	F	Schwannoma	SCHW	SCHW	9557	SCHW	SCHW	0.711611	0.711611	TRUE	TRUE	Nerve - SCHW - SCHW	1	1	0.997814	SCHW	0.759567	1	1
B2020_15288_20200429_BC12	nanopore R9	Kuschel et al., Neuropathol Appl Neurobiol 2023	24	F	Schwannoma	SCHW	SCHW	5025	SCHW	SCHW	0.337302	0.337302	TRUE	TRUE	Nerve - SCHW - SCHW	1	1	0.995353	SCHW	0.260644	1	1
B2019_52226_20191220_BC01	nanopore R9	Kuschel et al., Neuropathol Appl Neurobiol 2023	69	M	Schwannoma	SCHW	SCHW	5671	SCHW	SCHW	0.716515	0.716515	TRUE	TRUE	Nerve - SCHW - SCHW	1	1	0.997146	SCHW	0.637855	1	1
B2020_9037_20200304_BC05	nanopore R9	Kuschel et al., Neuropathol Appl Neurobiol 2023	60	F	Schwannoma	SCHW	SCHW	5163	SCHW	SCHW	0.527407	0.527407	TRUE	TRUE	Nerve - SCHW - SCHW	1	1	0.979903	SCHW	0.230824	1	1
B2020_26225_20200715_BC01	nanopore R9	Kuschel et al., Neuropathol Appl Neurobiol 2023	79	M	Schwannoma	SCHW	SCHW	6613	SCHW	SCHW	0.794245	0.794245	TRUE	TRUE	Nerve - SCHW - SCHW	1	1	0.994993	SCHW	0.294151	1	1
B2020_27641_20200727_BC04	nanopore R9	Kuschel et al., Neuropathol Appl Neurobiol 2023	53	M	Schwannoma	SCHW	SCHW	4481	SCHW	SCHW	0.200209	0.200209	TRUE	TRUE	Nerve - SCHW - SCHW	1	1	0.595041	SCHW	0.0529781	1	1
B2020_32160_20200826_BC06	nanopore R9	Kuschel et al., Neuropathol Appl Neurobiol 2023	48	F	Schwannoma	SCHW	SCHW	3255	SCHW	SCHW	0.352298	0.352298	TRUE	TRUE	Nerve - SCHW - SCHW	1	1	0.98986	SCHW	0.458862	1	1
B2020_8347_20200227_BC01	nanopore R9	Kuschel et al., Neuropathol Appl Neurobiol 2023	79	F	Schwannoma	SCHW	SCHW	8987	SCHW	SCHW	0.387488	0.387488	TRUE	TRUE	Nerve - SCHW - SCHW	1	1	0.977902	SCHW	0.0956059	1	1
B2021_29313_20210712_BC02	nanopore R9	Kuschel et al., Neuropathol Appl Neurobiol 2023	27	M	Schwannoma	SCHW	SCHW	11224	SCHW	SCHW	0.282852	0.282852	TRUE	TRUE	Nerve - SCHW - SCHW	1	1	0.945312	SCHW	0.0560992	1	1
B2021_3470_20210127_BC02	nanopore R9	Kuschel et al., Neuropathol Appl Neurobiol 2023	40	M	Schwannoma	SCHW	SCHW	2018	SCHW	SCHW	0.239016	0.239016	TRUE	TRUE	Nerve - SCHW - SCHW	1	1	0.977542	SCHW	0.0601136	1	1
B2020_23683_20200626_BC06	nanopore R9	Kuschel et al., Neuropathol Appl Neurobiol 2023	57	F	Schwannoma	SCHW	SCHW	6544	SCHW	SCHW	0.815561	0.815561	TRUE	TRUE	Nerve - SCHW - SCHW	1	1	0.996325	SCHW	0.748854	1	1
B2020_23068_20200624_BC05	nanopore R9	Kuschel et al., Neuropathol Appl Neurobiol 2023	81	M	Schwannoma	SCHW	SCHW	6391	SCHW	SCHW	0.651513	0.651513	TRUE	TRUE	Nerve - SCHW - SCHW	1	1	0.996205	SCHW	0.340148	1	1
B2020_46582_20201202_BC08	nanopore R9	Kuschel et al., Neuropathol Appl Neurobiol 2023	52	F	Schwannoma	SCHW	SCHW	5720	SCHW	SCHW	0.454334	0.454334	TRUE	TRUE	Nerve - SCHW - SCHW	1	1	0.984293	SCHW	0.158502	1	1
B2021_10052_20210310_BC04	nanopore R9	Kuschel et al., Neuropathol Appl Neurobiol 2023	43	F	Schwannoma	SCHW	SCHW	5309	SCHW	SCHW	0.232953	0.232953	TRUE	TRUE	Nerve - SCHW - SCHW	1	1	0.690265	SCHW	0.103062	1	1
B2020_24659_20200703_BC09	nanopore R9	Kuschel et al., Neuropathol Appl Neurobiol 2023	66	M	Schwannoma	SCHW	SCHW	5580	SCHW	SCHW	0.318809	0.318809	TRUE	TRUE	Nerve - SCHW - SCHW	1	1	0.924645	SCHW	0.0784109	1	1
B2021_1269_20210113_BC09	nanopore R9	Kuschel et al., Neuropathol Appl Neurobiol 2023	56	F	Schwannoma	SCHW	SCHW	5901	SCHW	SCHW	0.448697	0.448697	TRUE	TRUE	Nerve - SCHW - SCHW	1	1	0.962989	SCHW	0.406161	1	1
B2021_38521_20210913_BC09	nanopore R9	Kuschel et al., Neuropathol Appl Neurobiol 2023	55	F	Schwannoma	SCHW	SCHW	7519	SCHW	SCHW	0.640834	0.640834	TRUE	TRUE	Nerve - SCHW - SCHW	1	1	0.997959	SCHW	0.753118	1	1
B2020_45479_20201124_BC06	nanopore R9	Kuschel et al., Neuropathol Appl Neurobiol 2023	70	M	Glioblastoma, IDH-wildtype	GBM.*	MCF GBM|GBM, G34	5208	GBM, MES	MCF GBM	0.287635	0.52933	TRUE	TRUE	Glioblastoma - GBM - MES	1	1	0.987274	GBM, MES	0.167313	1	1
B2021_14258_20210408_BC06	nanopore R9	Kuschel et al., Neuropathol Appl Neurobiol 2023	73	M	Glioblastoma, IDH-wildtype	GBM.*	MCF GBM|GBM, G34	5090	GBM, RTK II	MCF GBM	0.315967	0.495197	TRUE	TRUE	Glioblastoma - GBM - MES	1	1	0.762273	GBM, RTK II	0.15196	1	1
B2021_44634_20211021_BC07	nanopore R9	Kuschel et al., Neuropathol Appl Neurobiol 2023	61	M	Glioblastoma, IDH-wildtype	GBM.*	MCF GBM|GBM, G34	12721	GBM, RTK II	MCF GBM	0.147951	0.300388	TRUE	TRUE	Glioblastoma - GBM - MES	1	1	0.841587	GBM, RTK II	0.0723042	1	1
B2019_52905_20191224_BC05	nanopore R9	Kuschel et al., Neuropathol Appl Neurobiol 2023	49	M	Glioblastoma, IDH-wildtype	GBM.*	MCF GBM|GBM, G34	5148	GBM, RTK II	MCF GBM	0.182778	0.321583	TRUE	TRUE	Glioblastoma - GBM - MES	1	1	0.92162	GBM, RTK II	0.0513544	1	1
B2021_49812_20211118_BC07	nanopore R9	Kuschel et al., Neuropathol Appl Neurobiol 2023	79	M	Glioblastoma, IDH-wildtype	GBM.*	MCF GBM|GBM, G34	8015	GBM, MES	MCF GBM	0.147464	0.217317	TRUE	TRUE	Glioblastoma - GBM - MES	1	1	0.935875	GBM, RTK II	0.0538073	1	1
DX-BLN-006	nanopore R9	Kuschel et al., Neuropathol Appl Neurobiol 2023	42	M	Glioblastoma, IDH-wildtype	GBM.*	MCF GBM|GBM, G34	104762	GBM, MES	MCF GBM	0.261609	0.376516	TRUE	TRUE	Glioblastoma - GBM - MES	1	1	0.964746	GBM, RTK II	0.0619833	1	1
3523T	nanopore R9	Kuschel et al., Neuropathol Appl Neurobiol 2023	70	F	Glioblastoma, IDH-wildtype	GBM.*	MCF GBM|GBM, G34	3852	GBM, MES	MCF GBM	0.0995494	0.214464	TRUE	TRUE	Glioblastoma - GBM - MES	1	1	0.535356	GBM, RTK II	0.0580563	1	1
B2021_45299_20211026_BC02	nanopore R9	Kuschel et al., Neuropathol Appl Neurobiol 2023	72	F	Glioblastoma, IDH-wildtype	GBM.*	MCF GBM|GBM, G34	8079	PXA	MCF GBM	0.20673	0.263749	FALSE	TRUE	Glioblastoma - GBM - MES	1	1	0.927715	GBM, MES	0.0654974	1	1
2197T	nanopore R9	Kuschel et al., Neuropathol Appl Neurobiol 2023	58	F	Glioblastoma, IDH-wildtype	GBM.*	MCF GBM|GBM, G34	3653	GBM, RTK II	MCF GBM	0.253395	0.531365	TRUE	TRUE	Glioblastoma - GBM - MES	1	1	0.633292	GBM, RTK II	0.080744	1	1
DX-BLN-032	nanopore R9	Kuschel et al., Neuropathol Appl Neurobiol 2023	48	M	Glioblastoma, IDH-wildtype	GBM.*	MCF GBM|GBM, G34	39060	GBM, MES	MCF GBM	0.173831	0.305327	TRUE	TRUE	Glioblastoma - GBM - MES	1	1	0.860993	GBM, RTK II	0.0575301	1	1
B2021_47909_20211109_BC08	nanopore R9	Kuschel et al., Neuropathol Appl Neurobiol 2023	46	M	Glioblastoma, IDH-wildtype	GBM.*	MCF GBM|GBM, G34	7478	GBM, MES	MCF GBM	0.247244	0.467908	TRUE	TRUE	Glioblastoma - GBM - MES	1	1	0.931506	GBM, RTK II	0.0913284	1	1
373160_T	nanopore R9	Kuschel et al., Neuropathol Appl Neurobiol 2023	53	M	Glioblastoma, IDH-wildtype	GBM.*	MCF GBM|GBM, G34	718	GBM, RTK II	MCF GBM	0.210165	0.480068	TRUE	TRUE	Glioblastoma - GBM - MES	1	1	0.583107	GBM, RTK II	0.364431	1	1
B2021_3989_20210203_BC02	nanopore R9	Kuschel et al., Neuropathol Appl Neurobiol 2023	76	M	Glioblastoma, IDH-wildtype	GBM.*	MCF GBM|GBM, G34	4859	GBM, RTK II	MCF GBM	0.302848	0.488793	TRUE	TRUE	Glioblastoma - GBM - MES	1	1	0.806005	GBM, RTK II	0.155115	1	1
B2021_48294_20211111_BC02	nanopore R9	Kuschel et al., Neuropathol Appl Neurobiol 2023	78	M	Glioblastoma, IDH-wildtype	GBM.*	MCF GBM|GBM, G34	10191	GBM, MES	MCF GBM	0.171726	0.440021	TRUE	TRUE	Glioblastoma - GBM - MES	1	1	0.666566	GBM, RTK II	0.0911469	1	1
B2020_14119_20200417_BC11	nanopore R9	Kuschel et al., Neuropathol Appl Neurobiol 2023	68	F	Glioblastoma, IDH-wildtype	GBM.*	MCF GBM|GBM, G34	5792	GBM, MES	MCF GBM	0.176119	0.490656	TRUE	TRUE	Glioblastoma - GBM - MES	1	1	0.766189	GBM, RTK II	0.0914948	1	1
DX-BLN-013	nanopore R9	Kuschel et al., Neuropathol Appl Neurobiol 2023	62	F	Glioblastoma, IDH-wildtype	GBM.*	MCF GBM|GBM, G34	55838	GBM, RTK II	MCF GBM	0.354686	0.57907	TRUE	TRUE	Glioblastoma - GBM - MES	1	1	0.904148	GBM, MES	0.16627	1	1
B2020_38372_20201009_BC03	nanopore R9	Kuschel et al., Neuropathol Appl Neurobiol 2023	77	M	Glioblastoma, IDH-wildtype	GBM.*	MCF GBM|GBM, G34	7196	GBM, MES	MCF GBM	0.293092	0.379134	TRUE	TRUE	Glioblastoma - GBM - MES	1	1	0.980141	GBM, RTK II	0.0628183	1	1
B2020_23145_20200624_BC01	nanopore R9	Kuschel et al., Neuropathol Appl Neurobiol 2023	81	F	Glioblastoma, IDH-wildtype	GBM.*	MCF GBM|GBM, G34	10092	GBM, MES	MCF GBM	0.0998564	0.241872	TRUE	TRUE	Glioblastoma - GBM - MES	1	1	0.785901	GBM, RTK II	0.0749366	1	1
B2021_1205_20210112_BC11	nanopore R9	Kuschel et al., Neuropathol Appl Neurobiol 2023	50	M	Glioblastoma, IDH-wildtype	GBM.*	MCF GBM|GBM, G34	3903	GBM, RTK II	MCF GBM	0.301596	0.490224	TRUE	TRUE	Glioblastoma - GBM - MES	1	1	0.785409	GBM, MES	0.297086	1	1
B2021_15570_20210416_BC08	nanopore R9	Kuschel et al., Neuropathol Appl Neurobiol 2023	55	M	Glioblastoma, IDH-wildtype	GBM.*	MCF GBM|GBM, G34	4606	GBM, RTK II	MCF GBM	0.238393	0.402719	TRUE	TRUE	Glioblastoma - GBM - MES	1	1	0.704545	GBM, RTK II	0.133209	1	1
B2021_8178_20210225_BC05	nanopore R9	Kuschel et al., Neuropathol Appl Neurobiol 2023	46	F	Rosette-forming glioneuronal tumor	LGG, RGNT	LGG, RGNT	6500	LGG, PA PF	MCF PA	0.130787	0.219689	FALSE	FALSE	Glio-neuronal - LGG - RGNT	1	1	0.957204	LGG, RGNT	0.0598792	1	1
B2019_48500_20191126	nanopore R9	Kuschel et al., Neuropathol Appl Neurobiol 2023	54	M	Ependymoma	EPN, SPINE	EPN, SPINE	10907	EPN, SPINE	EPN, SPINE	0.384099	0.384099	TRUE	TRUE	Ependymal - EPN - SPINE	1	1	0.98766	EPN, SPINE	0.416508	1	1
B2019_44605_07112019_FLO	nanopore R9	Kuschel et al., Neuropathol Appl Neurobiol 2023	9	M	Ependymoma	EPN, PF B	EPN, PF B	1894	EPN, PF B	EPN, PF B	0.281795	0.281795	TRUE	TRUE	Ependymal - EPN - SPINE	0	0	0.628046	EPN, PF B	0.355377	1	1
B2020_13090_20200408_BC09	nanopore R9	Kuschel et al., Neuropathol Appl Neurobiol 2023	56	F	Ependymoma	EPN.*	EPN.*	5205	EPN, SPINE	EPN, SPINE	0.260524	0.260524	TRUE	TRUE	Ependymal - EPN - SPINE	1	1	0.890924	GBM, RTK II	0.0345768	0	0
MB-683	nanopore R9	Kuschel et al., Neuropathol Appl Neurobiol 2023	7	F	Medulloblastoma, genetically defined, WNT-activated	MB, WNT	MB, WNT	25114	MB, WNT	MB, WNT	0.72656	0.72656	TRUE	TRUE	Embryonal - MB WNT - WNT	1	1	0.999218	MB, WNT	0.776429	1	1
UGS-619-A	nanopore R9	Kuschel et al., Neuropathol Appl Neurobiol 2023	12	F	Medulloblastoma, genetically defined, WNT-activated	MB, WNT	MB, WNT	52163	MB, WNT	MB, WNT	0.880978	0.880978	TRUE	TRUE	Embryonal - MB WNT - WNT	1	1	0.999627	MB, WNT	0.920349	1	1
UGS-619-C	nanopore R9	Kuschel et al., Neuropathol Appl Neurobiol 2023	12	F	Medulloblastoma, genetically defined, WNT-activated	MB, WNT	MB, WNT	10839	MB, WNT	MB, WNT	0.811971	0.811971	TRUE	TRUE	Embryonal - MB WNT - WNT	1	1	0.999029	MB, WNT	0.895251	1	1
UGS-619-D	nanopore R9	Kuschel et al., Neuropathol Appl Neurobiol 2023	12	F	Medulloblastoma, genetically defined, WNT-activated	MB, WNT	MB, WNT	8707	MB, WNT	MB, WNT	0.837049	0.837049	TRUE	TRUE	Embryonal - MB WNT - WNT	1	1	0.997301	MB, WNT	0.922241	1	1
UGS-619-B	nanopore R9	Kuschel et al., Neuropathol Appl Neurobiol 2023	12	F	Medulloblastoma, genetically defined, WNT-activated	MB, WNT	MB, WNT	60021	MB, WNT	MB, WNT	0.87411	0.87411	TRUE	TRUE	Embryonal - MB WNT - WNT	1	1	0.999569	MB, WNT	0.894833	1	1
INI-205-A	nanopore R9	Kuschel et al., Neuropathol Appl Neurobiol 2023	1	M	Atypical teratoid/rhabdoid tumour	ATRT, TYR	MCF ATRT	52152	ATRT, TYR	MCF ATRT	0.522591	0.631459	TRUE	TRUE	Embryonal - ATRT - TYR	1	1	0.988343	ATRT, TYR	0.302761	1	1
UGS-616-C	nanopore R9	Kuschel et al., Neuropathol Appl Neurobiol 2023	1	M	Atypical teratoid/rhabdoid tumour	ATRT, SHH	MCF ATRT	5994	ATRT, SHH	MCF ATRT	0.415017	0.590147	TRUE	TRUE	Embryonal - ATRT - TYR	0	1	0.897937	ATRT, SHH	0.190509	1	1
INI-205-D	nanopore R9	Kuschel et al., Neuropathol Appl Neurobiol 2023	1	M	Atypical teratoid/rhabdoid tumour	ATRT, TYR	MCF ATRT	21803	ATRT, TYR	MCF ATRT	0.505549	0.597969	TRUE	TRUE	Embryonal - ATRT - TYR	1	1	0.979565	ATRT, TYR	0.510369	1	1
INI-205-B	nanopore R9	Kuschel et al., Neuropathol Appl Neurobiol 2023	1	M	Atypical teratoid/rhabdoid tumour	ATRT, TYR	MCF ATRT	20195	ATRT, TYR	MCF ATRT	0.563838	0.646573	TRUE	TRUE	Embryonal - ATRT - TYR	1	1	0.998157	ATRT, TYR	0.488821	1	1
INI-205-C	nanopore R9	Kuschel et al., Neuropathol Appl Neurobiol 2023	1	M	Atypical teratoid/rhabdoid tumour	ATRT, TYR	MCF ATRT	9670	ATRT, TYR	MCF ATRT	0.473586	0.593953	TRUE	TRUE	Embryonal - ATRT - TYR	1	1	0.986592	ATRT, TYR	0.288022	1	1
UGS-616-B	nanopore R9	Kuschel et al., Neuropathol Appl Neurobiol 2023	1	M	Atypical teratoid/rhabdoid tumour	ATRT, SHH	MCF ATRT	6132	ATRT, SHH	MCF ATRT	0.226154	0.46598	TRUE	TRUE	Embryonal - ATRT - TYR	0	1	0.880886	ATRT, SHH	0.130651	1	1
MB-585-A	nanopore R9	Kuschel et al., Neuropathol Appl Neurobiol 2023	62	M	Medulloblastoma, genetically defined, non-WNT/non-SHH	MB, G3	MCF MB G3G4	410	ANA PA	MCF GBM	0.0805308	0.0962632	FALSE	FALSE	Embryonal - ATRT - SHH	0	0	0.755884	MB, G3	0.121418	1	1
UGS-616-A	nanopore R9	Kuschel et al., Neuropathol Appl Neurobiol 2023	1	M	Atypical teratoid/rhabdoid tumour	ATRT, SHH	MCF ATRT	13190	ATRT, SHH	MCF ATRT	0.476115	0.734823	TRUE	TRUE	Embryonal - ATRT - SHH	1	1	0.983439	ATRT, SHH	0.0463556	1	1
UGS-616-D	nanopore R9	Kuschel et al., Neuropathol Appl Neurobiol 2023	1	M	Atypical teratoid/rhabdoid tumour	ATRT, SHH	MCF ATRT	7021	ATRT, TYR	MCF ATRT	0.254758	0.592067	FALSE	TRUE	Embryonal - ATRT - SHH	1	1	0.752168	ATRT, SHH	0.166544	1	1
B2020_17183_20200514_BC10	nanopore R9	Kuschel et al., Neuropathol Appl Neurobiol 2023	43	F	Meningioma	MNG	MNG	2711	CONTR, INFLAM	MCF PLEX T	0.0561108	0.0586967	FALSE	FALSE	Control - CONTR - REACT	0	0	0.419256	MNG	0.139319	1	1
B2020_25637_20200710_BC07	nanopore R9	Kuschel et al., Neuropathol Appl Neurobiol 2023	45	F	Meningioma	MNG	MNG	2005	MNG	MNG	0.135182	0.135182	TRUE	TRUE	Nerve - SCHW - SCHW MEL	0	0	0.722615	MNG	0.199615	1	1
B2020_11635_20200324_BC12	nanopore R9	Kuschel et al., Neuropathol Appl Neurobiol 2023	50	M	Schwannoma	SCHW	SCHW	5248	SCHW	SCHW	0.101902	0.101902	TRUE	TRUE	Nerve - SCHW - SCHW MEL	1	1	0.632542	SCHW	0.0776148	1	1
B2020_42358_20201104_BC03	nanopore R9	Kuschel et al., Neuropathol Appl Neurobiol 2023	41	M	Schwannoma	SCHW	SCHW	123	LGG, SEGA	MCF GBM	0.0488095	0.0693715	FALSE	FALSE	Nerve - SCHW - SCHW MEL	1	1	0.272026	LGG, SEGA	0.363392	0	0
UGS-096-A	nanopore R9	Kuschel et al., Neuropathol Appl Neurobiol 2023	3	F	Embryonal tumour with multilayered rosettes, C19MC-altered	ETMR	ETMR	102566	ETMR	ETMR	0.828268	0.828268	TRUE	TRUE	Embryonal - ETMR - ETMR	1	1	0.999877	ETMR	0.406906	1	1
B2020_24752_20200703_BC04	nanopore R9	Kuschel et al., Neuropathol Appl Neurobiol 2023	2	F	Embryonal tumour with multilayered rosettes, C19MC-altered	ETMR	ETMR	8319	ETMR	ETMR	0.796948	0.796948	TRUE	TRUE	Embryonal - ETMR - ETMR	1	1	0.997841	ETMR	0.447832	1	1
UGS-096-D	nanopore R9	Kuschel et al., Neuropathol Appl Neurobiol 2023	3	F	Embryonal tumour with multilayered rosettes, C19MC-altered	ETMR	ETMR	26274	ETMR	ETMR	0.854885	0.854885	TRUE	TRUE	Embryonal - ETMR - ETMR	1	1	0.999677	ETMR	0.396897	1	1
UGS-096-B	nanopore R9	Kuschel et al., Neuropathol Appl Neurobiol 2023	3	F	Embryonal tumour with multilayered rosettes, C19MC-altered	ETMR	ETMR	64138	ETMR	ETMR	0.797267	0.797267	TRUE	TRUE	Embryonal - ETMR - ETMR	1	1	0.999645	ETMR	0.486815	1	1
B2020_6827_20200219_BC01	nanopore R9	Kuschel et al., Neuropathol Appl Neurobiol 2023	3	F	Embryonal tumour with multilayered rosettes, C19MC-altered	ETMR	ETMR	4826	ETMR	ETMR	0.786966	0.786966	TRUE	TRUE	Embryonal - ETMR - ETMR	1	1	0.999349	ETMR	0.836611	1	1
UGS-096-C	nanopore R9	Kuschel et al., Neuropathol Appl Neurobiol 2023	3	F	Embryonal tumour with multilayered rosettes, C19MC-altered	ETMR	ETMR	11273	ETMR	ETMR	0.877166	0.877166	TRUE	TRUE	Embryonal - ETMR - ETMR	1	1	0.999693	ETMR	0.624356	1	1
UGS-234-A	nanopore R9	Kuschel et al., Neuropathol Appl Neurobiol 2023	14	M	Pleomorphic xanthoastrocytoma	PXA	PXA	62496	PXA	PXA	0.640681	0.640681	TRUE	TRUE	Other glioma - PXA - PXA	1	1	0.997985	PXA	0.13322	1	1
B2021_7824_20210223_BC04	nanopore R9	Kuschel et al., Neuropathol Appl Neurobiol 2023	34	M	Pleomorphic xanthoastrocytoma	PXA	PXA	6545	PXA	PXA	0.111293	0.111293	TRUE	TRUE	Other glioma - PXA - PXA	1	1	0.729018	GBM, RTK II	0.0452786	0	0
B2021_27536_20210824_BC12	nanopore R9	Kuschel et al., Neuropathol Appl Neurobiol 2023	77	M	Glioblastoma, IDH-wildtype	GBM.*	MCF GBM|GBM, G34	331	GBM, RTK II	MCF GBM	0.0775311	0.129331	TRUE	TRUE	Other glioma - PXA - PXA	0	0	0.417337	PXA	0.160402	0	0
B2021_46157_20211029_BC01	nanopore R9	Kuschel et al., Neuropathol Appl Neurobiol 2023	14	F	Adamantinomatous Craniopharyngioma	CPH, ADM	CPH, ADM	9353	CPH, ADM	CPH, ADM	0.259393	0.259393	TRUE	TRUE	Sella - CPH - ADM	1	1	0.972096	MNG	0.0450849	0	0
B2021_3354_20210126_BC06	nanopore R9	Kuschel et al., Neuropathol Appl Neurobiol 2023	29	M	Adamantinomatous Craniopharyngioma	CPH, ADM	CPH, ADM	3260	CPH, ADM	CPH, ADM	0.265477	0.265477	TRUE	TRUE	Sella - CPH - ADM	1	1	0.955966	PLEX, PED B	0.0729552	0	0
B2021_15916_20210419_BC09	nanopore R9	Kuschel et al., Neuropathol Appl Neurobiol 2023	12	M	Adamantinomatous Craniopharyngioma	CPH, ADM	CPH, ADM	1570	CPH, ADM	CPH, ADM	0.105669	0.105669	TRUE	TRUE	Sella - CPH - ADM	1	1	0.922638	CPH, PAP	0.0688402	0	0
B2021_8105_20210225_BC05	nanopore R9	Kuschel et al., Neuropathol Appl Neurobiol 2023	62	M	Adamantinomatous Craniopharyngioma	CPH, ADM	CPH, ADM	795	CPH, ADM	CPH, ADM	0.213864	0.213864	TRUE	TRUE	Sella - CPH - ADM	1	1	0.551454	CPH, ADM	0.056134	1	1
UGS-632-C	nanopore R9	Kuschel et al., Neuropathol Appl Neurobiol 2023	3	F	CNS embryonal tumour, NOS	PLEX, PED B	MCF PLEX T	12394	PLEX, PED B	MCF PLEX T	0.277674	0.377571	TRUE	TRUE	Pineal - PTPR - B	0	0	0.961444	PLEX, PED B	0.130126	1	1
UGS-632-A	nanopore R9	Kuschel et al., Neuropathol Appl Neurobiol 2023	3	F	CNS embryonal tumour, NOS	PLEX, PED B	MCF PLEX T	53895	PLEX, PED B	MCF PLEX T	0.302361	0.391212	TRUE	TRUE	Pineal - PTPR - B	0	0	0.976948	PLEX, PED B	0.179462	1	1
UGS-632-D	nanopore R9	Kuschel et al., Neuropathol Appl Neurobiol 2023	3	F	CNS embryonal tumour, NOS	PLEX, PED B	MCF PLEX T	23296	PLEX, PED B	MCF PLEX T	0.307904	0.405059	TRUE	TRUE	Pineal - PTPR - B	0	0	0.992161	PLEX, PED B	0.125956	1	1
B2021_16905_20210426_BC06	nanopore R9	Kuschel et al., Neuropathol Appl Neurobiol 2023	29	F	Pituitary adenoma sparsely granulated GH/STH producing	PITAD, STH SPA	PITAD, STH SPA	4928	PITAD, STH SPA	PITAD, STH SPA	0.611166	0.611166	TRUE	TRUE	Sella - PITAD STH - STH SPA	1	1	0.994869	PITAD, STH SPA	0.151011	1	1
B2020_49334_20201221_BC11	nanopore R9	Kuschel et al., Neuropathol Appl Neurobiol 2023	24	M	Pituitary adenoma densely granulated GH/STH producing	PITAD, STH DNS B	PITAD, STH DNS B	6390	PITAD, STH SPA	PITAD, STH SPA	0.12831	0.12831	FALSE	FALSE	Sella - PITAD STH - STH SPA	0	0	0.840954	PITAD, TSH	0.126144	0	0
B2018_34697_20191017	nanopore R9	Kuschel et al., Neuropathol Appl Neurobiol 2023	34	F	Meningioma	MNG	MNG	47	ANA PA	ANA PA	0.129327	0.129327	FALSE	FALSE	Mesenchymal - HMB - HMB	0	0	0.200384	MNG	0.316682	1	1
B2020_980_20200113_BC07	nanopore R9	Kuschel et al., Neuropathol Appl Neurobiol 2023	79	F	Haemangioblastoma	HMB	HMB	4716	HMB	HMB	0.315033	0.315033	TRUE	TRUE	Mesenchymal - HMB - HMB	1	1	0.983115	HMB	0.0411382	1	1
B2021_49460_20211117_BC08	nanopore R9	Kuschel et al., Neuropathol Appl Neurobiol 2023	55	F	Ependymoma	EPN, PF B	EPN, PF B	7547	EPN, PF B	EPN, PF B	0.628102	0.628102	TRUE	TRUE	Ependymal - EPN - PF B	1	1	0.975075	EPN, PF B	0.451855	1	1
B2020_16112_20200506_BC05	nanopore R9	Kuschel et al., Neuropathol Appl Neurobiol 2023	65	M	Glioblastoma, IDH-wildtype	GBM.*	MCF GBM|GBM, G34	1858	PITUI	PITUI	0.154715	0.154715	FALSE	FALSE	Control - CONTR - INFLAM	0	0	0.639353	CONTR, REACT	0.0574968	0	0
B2020_4108_20200131_BC08	nanopore R9	Kuschel et al., Neuropathol Appl Neurobiol 2023	27	M	Glioblastoma, IDH wildtype, subclass midline*	DMG, K27	DMG, K27	7621	DMG, K27	DMG, K27	0.26358	0.26358	TRUE	TRUE	Glioblastoma - DMG - K27	1	1	0.865255	DMG, K27	0.147221	1	1
B2021_26903_20210624_BC02	nanopore R9	Kuschel et al., Neuropathol Appl Neurobiol 2023	73	F	Glioblastoma, IDH-wildtype	GBM.*	MCF GBM|GBM, G34	5017	GBM, RTK I	MCF GBM	0.177117	0.352137	TRUE	TRUE	Glioblastoma - DMG - K27	0	0	0.682688	GBM, RTK I	0.118409	1	1
5337T	nanopore R9	Kuschel et al., Neuropathol Appl Neurobiol 2023	21	M	Diffuse hemispheric glioma, H3 G34-mutant	GBM, G34	GBM, G34	31038	GBM, G34	GBM, G34	0.717614	0.717614	TRUE	TRUE	Glioblastoma - GBM - G34	1	1	0.998578	GBM, G34	0.759191	1	1
B2021_8598_20210301_BC01	nanopore R9	Kuschel et al., Neuropathol Appl Neurobiol 2023	40	F	Pituitary adenoma TSH producing	PITAD, TSH	PITAD, TSH	4484	CONTR, ADENOPIT	CONTR, ADENOPIT	0.0794847	0.0794847	FALSE	FALSE	Sella - PITAD STH - STH DNS A	0	0	0.991269	MNG	0.0558264	0	0
B2021_26685_20210623_BC03	nanopore R9	Kuschel et al., Neuropathol Appl Neurobiol 2023	3	M	Ependymoma	EPN, PF A	EPN, PF A	4260	EPN, PF A	EPN, PF A	0.427216	0.427216	TRUE	TRUE	Ependymal - EPN - PF A	1	1	0.992446	EPN, PF A	0.270067	1	1
B2021_38879_20210914_BC08	nanopore R9	Kuschel et al., Neuropathol Appl Neurobiol 2023	53	F	Central neurocytoma	CN	CN	10332	CN	CN	0.486036	0.486036	TRUE	TRUE	Glio-neuronal - CN - CN	1	1	0.997157	CN	0.15689	1	1
UGS-632-B	nanopore R9	Kuschel et al., Neuropathol Appl Neurobiol 2023	3	F	CNS embryonal tumour, NOS	PLEX, PED B	MCF PLEX T	17955	PLEX, PED B	MCF PLEX T	0.384704	0.46143	TRUE	TRUE	Plexus - PLEX - PED B	1	1	0.960004	PLEX, PED B	0.145833	1	1
B2020_14622_20200424_BC06	nanopore R9	Kuschel et al., Neuropathol Appl Neurobiol 2023	16	F	Subependymal giant cell astrocytoma	LGG, SEGA	LGG, SEGA	7792	LGG, SEGA	LGG, SEGA	0.159364	0.159364	TRUE	TRUE	Other glioma - LGG SEGA - SEGA	1	1	0.887096	GBM, RTK II	0.0397237	0	0
B2021_27818_20210630_BC09	nanopore R9	Kuschel et al., Neuropathol Appl Neurobiol 2023	16	M	Subependymal giant cell astrocytoma	LGG, SEGA	LGG, SEGA	7964	LGG, SEGA	LGG, SEGA	0.147509	0.147509	TRUE	TRUE	Other glioma - LGG SEGA - SEGA	1	1	0.961245	GBM, RTK II	0.0387198	0	0
B2020_33027_20200902_BC09	nanopore R9	Kuschel et al., Neuropathol Appl Neurobiol 2023	62	F	Glioblastoma, IDH-wildtype	GBM.*	MCF GBM|GBM, G34	2831	PXA	MCF GBM	0.105772	0.113033	FALSE	TRUE	Other glioma - LGG SEGA - SEGA	0	0	0.860122	PXA	0.0713779	0	0
B2021_1901_20210115_BC03	nanopore R9	Kuschel et al., Neuropathol Appl Neurobiol 2023	9	M	Diffuse leptomeningeal glioneuronal tumor	DLGNT	DLGNT	5381	O IDH	MCF IDH GLM	0.175619	0.230225	FALSE	FALSE	Glio-neuronal - DLGNT - DLGNT	1	1	0.970436	DLGNT	0.130338	1	1
B2021_37405_20210903_BC03	nanopore R9	Kuschel et al., Neuropathol Appl Neurobiol 2023	16	M	Pilocytic astrocytoma	LGG, PA/GG ST	MCF PA	9406	LGG, PA/GG ST	MCF PA	0.110419	0.209933	TRUE	TRUE	Other glioma - LGG PA - PA/GG ST	1	1	0.647767	LGG, PA/GG ST	0.042193	1	1
RK9905_2017	Targeted Seq	this study	17	M	Posterior fossa ependymoma, group PFA	EPN, PF A	EPN, PF A	34495	A IDH	MCF IDH GLM	0.127077	0.195886	FALSE	FALSE	Sella - PITUI SCO GCT - SCO GCT	0	0	0.736372	PLEX, PED B	0.0363733	0	0
MR0607_2018	Targeted Seq	this study	12	M	Diffuse pediatric-type high-grade glioma, H3-wildtype and IDH-wildtype	GBM.*	MCF GBM|GBM, G34	46270	GBM, RTK III	MCF GBM	0.10773	0.41861	TRUE	TRUE	Glioblastoma - GBM - MYCN	1	1	0.884796	GBM, MYCN	0.516106	1	1
MR0607_2022	Targeted Seq	this study	15	M	Diffuse pediatric-type high-grade glioma, H3-wildtype and IDH-wildtype	GBM.*	MCF GBM|GBM, G34	47940	GBM, MYCN	MCF GBM	0.178545	0.505282	TRUE	TRUE	Glioblastoma - GBM - MYCN	1	1	0.95386	GBM, MYCN	0.378811	1	1
PV0708	Targeted Seq	this study	14	M	Medulloblastoma, non-WNT/non-SHH	MB, G(3|4)	MCF MB G3G4	31099	MB, G3	MCF MB G3G4	0.822198	0.837683	TRUE	TRUE	Embryonal - MB G3G4 - G3	1	1	0.999323	MB, G3	0.941292	1	1
NK1756	Targeted Seq	this study	4	F	Medulloblastoma, non-WNT/non-SHH	MB, G(3|4)	MCF MB G3G4	57171	MB, G3	MCF MB G3G4	0.897888	0.916959	TRUE	TRUE	Embryonal - MB G3G4 - G3	1	1	0.998145	MB, G3	0.921043	1	1
JG1109	Targeted Seq	this study	8	M	Medulloblastoma, non-WNT/non-SHH	MB, G(3|4)	MCF MB G3G4	33847	MB, G3	MCF MB G3G4	0.740535	0.845553	TRUE	TRUE	Embryonal - MB G3G4 - G3	1	1	0.992271	MB, G3	0.890981	1	1
OS1507	Targeted Seq	this study	3	M	Medulloblastoma, non-WNT/non-SHH	MB, G(3|4)	MCF MB G3G4	52751	MB, G3	MCF MB G3G4	0.903577	0.910496	TRUE	TRUE	Embryonal - MB G3G4 - G3	1	1	0.999148	MB, G3	0.927448	1	1
RT1207	Targeted Seq	this study	9	M	Medulloblastoma, non-WNT/non-SHH	MB, G(3|4)	MCF MB G3G4	34014	MB, G3	MCF MB G3G4	0.900642	0.910224	TRUE	TRUE	Embryonal - MB G3G4 - G3	1	1	0.998719	MB, G3	0.890448	1	1
DA0908	Targeted Seq	this study	10	M	Medulloblastoma, non-WNT/non-SHH	MB, G(3|4)	MCF MB G3G4	42660	MB, G3	MCF MB G3G4	0.888377	0.913083	TRUE	TRUE	Embryonal - MB G3G4 - G3	1	1	0.998296	MB, G3	0.936969	1	1
MC1858	Targeted Seq	this study	3	F	Medulloblastoma, non-WNT/non-SHH	MB, G(3|4)	MCF MB G3G4	56760	MB, G4	MCF MB G3G4	0.87446	0.882111	TRUE	TRUE	Embryonal - MB G3G4 - G4	1	1	0.979486	MB, G4	0.0715792	1	1
MP1262	Targeted Seq	this study	9	F	Medulloblastoma, non-WNT/non-SHH	MB, G(3|4)	MCF MB G3G4	32090	MB, G4	MCF MB G3G4	0.903045	0.927991	TRUE	TRUE	Embryonal - MB G3G4 - G4	1	1	0.997462	MB, G4	0.880739	1	1
DV1012	Targeted Seq	this study	9	M	Medulloblastoma, non-WNT/non-SHH	MB, G(3|4)	MCF MB G3G4	34910	MB, G4	MCF MB G3G4	0.852577	0.904342	TRUE	TRUE	Embryonal - MB G3G4 - G4	1	1	0.967673	MB, G4	0.887996	1	1
PH1360	Targeted Seq	this study	8	F	Medulloblastoma, non-WNT/non-SHH	MB, G(3|4)	MCF MB G3G4	36486	MB, G4	MCF MB G3G4	0.754608	0.834956	TRUE	TRUE	Embryonal - MB G3G4 - G4	1	1	0.971336	MB, G4	0.811552	1	1
RR1205	Targeted Seq	this study	7	M	Medulloblastoma, non-WNT/non-SHH	MB, G(3|4)	MCF MB G3G4	30436	MB, G4	MCF MB G3G4	0.806979	0.905558	TRUE	TRUE	Embryonal - MB G3G4 - G4	1	1	0.98665	MB, G4	0.828044	1	1
BM0356	Targeted Seq	this study	12	F	Medulloblastoma, non-WNT/non-SHH	MB, G(3|4)	MCF MB G3G4	59791	MB, G4	MCF MB G3G4	0.923909	0.945731	TRUE	TRUE	Embryonal - MB G3G4 - G4	1	1	0.99803	MB, G4	0.858095	1	1
OH0705	Targeted Seq	this study	9	M	Medulloblastoma, non-WNT/non-SHH	MB, G(3|4)	MCF MB G3G4	27664	MB, G4	MCF MB G3G4	0.824197	0.897204	TRUE	TRUE	Embryonal - MB G3G4 - G4	1	1	0.987864	MB, G4	0.854994	1	1
AK0707	Targeted Seq	this study	13	M	Medulloblastoma, non-WNT/non-SHH	MB, G(3|4)	MCF MB G3G4	44260	MB, G4	MCF MB G3G4	0.758361	0.888282	TRUE	TRUE	Embryonal - MB G3G4 - G4	1	1	0.965952	MB, G4	0.656807	1	1
JH1006	Targeted Seq	this study	8	M	Medulloblastoma, non-WNT/non-SHH	MB, G(3|4)	MCF MB G3G4	36462	MB, G4	MCF MB G3G4	0.836534	0.887305	TRUE	TRUE	Embryonal - MB G3G4 - G4	1	1	0.991565	MB, G4	0.81778	1	1
TS0705	Targeted Seq	this study	8	M	Medulloblastoma, non-WNT/non-SHH	MB, G(3|4)	MCF MB G3G4	54420	MB, G4	MCF MB G3G4	0.749444	0.882369	TRUE	TRUE	Embryonal - MB G3G4 - G4	1	1	0.958417	MB, G4	0.343072	1	1
JP1002	Targeted Seq	this study	9	M	Medulloblastoma, non-WNT/non-SHH	MB, G(3|4)	MCF MB G3G4	37322	MB, G4	MCF MB G3G4	0.767812	0.84483	TRUE	TRUE	Embryonal - MB G3G4 - G4	1	1	0.994878	MB, G4	0.650885	1	1
JL1301	Targeted Seq	this study	4	M	Medulloblastoma, non-WNT/non-SHH	MB, G(3|4)	MCF MB G3G4	42328	MB, G4	MCF MB G3G4	0.897919	0.930302	TRUE	TRUE	Embryonal - MB G3G4 - G4	1	1	0.993381	MB, G4	0.839596	1	1
TC1011	Targeted Seq	this study	9	M	Medulloblastoma, non-WNT/non-SHH	MB, G(3|4)	MCF MB G3G4	28567	MB, G4	MCF MB G3G4	0.900362	0.914353	TRUE	TRUE	Embryonal - MB G3G4 - G4	1	1	0.998005	MB, G4	0.688327	1	1
DJ0154	Targeted Seq	this study	17	F	Medulloblastoma, non-WNT/non-SHH	MB, G(3|4)	MCF MB G3G4	27273	MB, G4	MCF MB G3G4	0.87381	0.915074	TRUE	TRUE	Embryonal - MB G3G4 - G4	1	1	0.993987	MB, G4	0.881201	1	1
NB1005	Targeted Seq	this study	6	M	Medulloblastoma, non-WNT/non-SHH	MB, G(3|4)	MCF MB G3G4	63336	MB, G4	MCF MB G3G4	0.933207	0.941566	TRUE	TRUE	Embryonal - MB G3G4 - G4	1	1	0.999141	MB, G4	0.592377	1	1
AM1651	Targeted Seq	this study	5	F	Medulloblastoma, non-WNT/non-SHH	MB, G(3|4)	MCF MB G3G4	32285	MB, G4	MCF MB G3G4	0.801289	0.90223	TRUE	TRUE	Embryonal - MB G3G4 - G4	1	1	0.932387	MB, G4	0.714431	1	1
BR1604	Targeted Seq	this study	6	M	Medulloblastoma, non-WNT/non-SHH	MB, G(3|4)	MCF MB G3G4	47775	MB, G4	MCF MB G3G4	0.955789	0.964044	TRUE	TRUE	Embryonal - MB G3G4 - G4	1	1	0.999009	MB, G4	0.919555	1	1
AC0361	Targeted Seq	this study	15	F	Diffuse midline glioma, H3 K27-mutant	DMG, K27	DMG, K27	27422	DMG, K27	DMG, K27	0.764085	0.764085	TRUE	TRUE	Glioblastoma - DMG - K27	1	1	0.995523	DMG, K27	0.918798	1	1
TB2014	Targeted Seq	this study	5	M	Diffuse midline glioma, H3 K27-mutant	DMG, K27	DMG, K27	27641	DMG, K27	DMG, K27	0.750103	0.750103	TRUE	TRUE	Glioblastoma - DMG - K27	1	1	0.99545	DMG, K27	0.704441	1	1
GY2009	Targeted Seq	this study	11	F	Diffuse midline glioma, H3 K27-mutant	DMG, K27	DMG, K27	52246	DMG, K27	DMG, K27	0.804429	0.804429	TRUE	TRUE	Glioblastoma - DMG - K27	1	1	0.996489	DMG, K27	0.934644	1	1
AB0204	Targeted Seq	this study	17	M	Diffuse midline glioma, H3 K27-mutant	DMG, K27	DMG, K27	39316	DMG, K27	DMG, K27	0.643231	0.643231	TRUE	TRUE	Glioblastoma - DMG - K27	1	1	0.978614	DMG, K27	0.228141	1	1
MN0808	Targeted Seq	this study	13	M	Diffuse midline glioma, H3 K27-mutant	DMG, K27	DMG, K27	49978	DMG, K27	DMG, K27	0.522927	0.522927	TRUE	TRUE	Glioblastoma - DMG - K27	1	1	0.958216	DMG, K27	0.0521386	1	1
RN0309	Targeted Seq	this study	18	M	Diffuse midline glioma, H3 K27-mutant	DMG, K27	DMG, K27	59414	DMG, K27	DMG, K27	0.761928	0.761928	TRUE	TRUE	Glioblastoma - DMG - K27	1	1	0.997549	DMG, K27	0.168926	1	1
RO1986	Targeted Seq	this study	32	F	Diffuse midline glioma, H3 K27-mutant	DMG, K27	DMG, K27	57608	DMG, K27	DMG, K27	0.522294	0.522294	TRUE	TRUE	Glioblastoma - DMG - K27	1	1	0.989331	DMG, K27	0.374889	1	1
DI2008	Targeted Seq	this study	10	F	Diffuse midline glioma, H3 K27-mutant	DMG, K27	DMG, K27	31839	DMG, K27	DMG, K27	0.643594	0.643594	TRUE	TRUE	Glioblastoma - DMG - K27	1	1	0.983662	DMG, K27	0.319415	1	1
MR0108	Targeted Seq	this study	18	M	Diffuse midline glioma, H3 K27-mutant	DMG, K27	DMG, K27	60022	DMG, K27	DMG, K27	0.696491	0.696491	TRUE	TRUE	Glioblastoma - DMG - K27	1	1	0.985333	DMG, K27	0.355783	1	1
MB0705	Targeted Seq	this study	15	M	Diffuse pediatric-type high-grade glioma, H3-wildtype and IDH-wildtype	GBM.*	MCF GBM|GBM, G34	37140	DMG, K27	MCF GBM	0.105096	0.208995	FALSE	TRUE	Glioblastoma - DMG - K27	0	0	0.919059	DMG, K27	0.11512	0	0
KM1755	Targeted Seq	this study	4	F	Diffuse midline glioma, H3 K27-mutant	DMG, K27	DMG, K27	28565	DMG, K27	DMG, K27	0.681346	0.681346	TRUE	TRUE	Glioblastoma - DMG - K27	1	1	0.995232	DMG, K27	0.809594	1	1
MC2005	Targeted Seq	this study	13	M	Supratentorial ependymoma, ZFTA fusion positive	EPN, RELA	EPN, RELA	18093	EPN, RELA	EPN, RELA	0.812054	0.812054	TRUE	TRUE	Ependymal - EPN - RELA	1	1	0.995949	EPN, RELA	0.723602	1	1
ES1903	Targeted Seq	this study	2	M	Supratentorial ependymoma, ZFTA fusion positive	EPN, RELA	EPN, RELA	38660	EPN, RELA	EPN, RELA	0.764882	0.764882	TRUE	TRUE	Ependymal - EPN - RELA	1	1	0.998538	EPN, RELA	0.265527	1	1
AD0751_2016	Targeted Seq	this study	9	F	Supratentorial ependymoma, ZFTA fusion positive	EPN, RELA	EPN, RELA	34967	EPN, RELA	EPN, RELA	0.340359	0.340359	TRUE	TRUE	Ependymal - EPN - RELA	1	1	0.736015	EPN, RELA	0.175808	1	1
VK2056	Targeted Seq	this study	1	F	Supratentorial ependymoma, ZFTA fusion positive	EPN, RELA	EPN, RELA	39647	EPN, RELA	EPN, RELA	0.89852	0.89852	TRUE	TRUE	Ependymal - EPN - RELA	1	1	0.998872	EPN, RELA	0.639303	1	1
FD0703	Targeted Seq	this study	15	M	Neuroepithelial tumour with PATZ1 fusion	LGG, DNT|LGG, GG|LGG, MYB|HGNET, BCOR|HGNET, MN1	LGG, DNT|LGG, GG|LGG, MYB|HGNET, BCOR|HGNET, MN1	50854	PXA	MCF GBM	0.123357	0.13945	FALSE	FALSE	Ependymal - EPN - RELA	0	0	0.588963	GBM, RTK II	0.0522522	0	0
AD0751_2018	Targeted Seq	this study	11	F	Supratentorial ependymoma, ZFTA fusion positive	EPN, RELA	EPN, RELA	34547	EPN, RELA	EPN, RELA	0.561293	0.561293	TRUE	TRUE	Ependymal - EPN - RELA	1	1	0.998642	EPN, RELA	0.75756	1	1
KU2008	Targeted Seq	this study		M	Posterior fossa ependymoma, group PFA	EPN, PF A	EPN, PF A	37920	EPN, PF A	EPN, PF A	0.307847	0.307847	TRUE	TRUE	Ependymal - EPN - PF A	1	1	0.960078	EPN, PF A	0.199408	1	1
DL1405	Targeted Seq	this study	3	M	Posterior fossa ependymoma, group PFA	EPN, PF A	EPN, PF A	29930	EPN, PF A	EPN, PF A	0.763478	0.763478	TRUE	TRUE	Ependymal - EPN - PF A	1	1	0.983573	EPN, PF A	0.337561	1	1
CA1858	Targeted Seq	this study	3	F	Posterior fossa ependymoma, group PFA	EPN, PF A	EPN, PF A	58248	EPN, PF A	EPN, PF A	0.707748	0.707748	TRUE	TRUE	Ependymal - EPN - PF A	1	1	0.994407	EPN, PF A	0.56077	1	1
JN1551_2019	Targeted Seq	this study	6	F	Posterior fossa ependymoma, group PFA	EPN, PF A	EPN, PF A	31930	EPN, PF A	EPN, PF A	0.736164	0.736164	TRUE	TRUE	Ependymal - EPN - PF A	1	1	0.991683	EPN, PF A	0.285722	1	1
LB1462	Targeted Seq	this study	4	F	Posterior fossa ependymoma, group PFA	EPN, PF A	EPN, PF A	54350	EPN, PF A	EPN, PF A	0.796726	0.796726	TRUE	TRUE	Ependymal - EPN - PF A	1	1	0.997379	EPN, PF A	0.729124	1	1
AV1655	Targeted Seq	this study	3	F	Posterior fossa ependymoma, group PFA	EPN, PF A	EPN, PF A	48661	EPN, PF A	EPN, PF A	0.862137	0.862137	TRUE	TRUE	Ependymal - EPN - PF A	1	1	0.998714	EPN, PF A	0.72655	1	1
LS2010	Targeted Seq	this study		F	Posterior fossa ependymoma, group PFA	EPN, PF A	EPN, PF A	55282	EPN, PF A	EPN, PF A	0.520826	0.520826	TRUE	TRUE	Ependymal - EPN - PF A	1	1	0.976659	EPN, PF A	0.183501	1	1
KV1758	Targeted Seq	this study	3	F	Posterior fossa ependymoma, group PFA	EPN, PF A	EPN, PF A	29752	EPN, PF A	EPN, PF A	0.561974	0.561974	TRUE	TRUE	Ependymal - EPN - PF A	1	1	0.798399	EPN, PF A	0.440285	1	1
MS0503	Targeted Seq	this study	16	M	Posterior fossa ependymoma, group PFA	EPN, PF A	EPN, PF A	36300	EPN, PF A	EPN, PF A	0.324584	0.324584	TRUE	TRUE	Ependymal - EPN - PF A	1	1	0.886049	EPN, PF B	0.0642986	0	0
TP1261	Targeted Seq	this study	7	F	Posterior fossa ependymoma, group PFA	EPN, PF A	EPN, PF A	52542	EPN, PF A	EPN, PF A	0.836889	0.836889	TRUE	TRUE	Ependymal - EPN - PF A	1	1	0.999316	EPN, PF A	0.758112	1	1
JN1551_2021	Targeted Seq	this study	6	F	Posterior fossa ependymoma, group PFA	EPN, PF A	EPN, PF A	63777	EPN, PF A	EPN, PF A	0.866126	0.866126	TRUE	TRUE	Ependymal - EPN - PF A	1	1	0.999035	EPN, PF A	0.80737	1	1
ES0709	Targeted Seq	this study	13	M	Posterior fossa ependymoma, group PFA	EPN, PF A	EPN, PF A	27635	EPN, PF A	EPN, PF A	0.486665	0.486665	TRUE	TRUE	Ependymal - EPN - PF A	1	1	0.917432	EPN, PF A	0.177931	1	1
KB1762	Targeted Seq	this study	2	F	Atypical teratoid rhabdoid tumour	ATRT.*	MCF ATRT	24737	ATRT, SHH	MCF ATRT	0.849586	0.878182	TRUE	TRUE	Embryonal - ATRT - SHH	1	1	0.990615	ATRT, SHH	0.496371	1	1
JH1710	Targeted Seq	this study	3	M	Atypical teratoid rhabdoid tumour	ATRT.*	MCF ATRT	48530	ATRT, SHH	MCF ATRT	0.699869	0.755317	TRUE	TRUE	Embryonal - ATRT - SHH	1	1	0.992372	ATRT, SHH	0.861392	1	1
JS1909	Targeted Seq	this study	2	M	Atypical teratoid rhabdoid tumour	ATRT.*	MCF ATRT	41210	ATRT, SHH	MCF ATRT	0.674598	0.756813	TRUE	TRUE	Embryonal - ATRT - SHH	1	1	0.910837	GBM, RTK II	0.0439826	0	0
JC0460	Targeted Seq	this study	12	F	Medulloblastoma, WNT-activated	MB, WNT	MB, WNT	28739	MB, WNT	MB, WNT	0.845587	0.845587	TRUE	TRUE	Embryonal - MB WNT - WNT	1	1	0.999449	MB, WNT	0.872114	1	1
BB1062	Targeted Seq	this study	6	F	Medulloblastoma, WNT-activated	MB, WNT	MB, WNT	36046	MB, WNT	MB, WNT	0.829384	0.829384	TRUE	TRUE	Embryonal - MB WNT - WNT	1	1	0.999353	MB, WNT	0.903249	1	1
TP1406	Targeted Seq	this study	7	M	Medulloblastoma, WNT-activated	MB, WNT	MB, WNT	41914	MB, WNT	MB, WNT	0.776545	0.776545	TRUE	TRUE	Embryonal - MB WNT - WNT	1	1	0.995366	MB, WNT	0.786382	1	1
JK1105	Targeted Seq	this study	11	M	Medulloblastoma, WNT-activated	MB, WNT	MB, WNT	47244	MB, WNT	MB, WNT	0.854246	0.854246	TRUE	TRUE	Embryonal - MB WNT - WNT	1	1	0.999161	MB, WNT	0.8449	1	1
KP0956	Targeted Seq	this study	10	F	Medulloblastoma, WNT-activated	MB, WNT	MB, WNT	58747	MB, WNT	MB, WNT	0.764428	0.764428	TRUE	TRUE	Embryonal - MB WNT - WNT	1	1	0.992341	MB, WNT	0.476691	1	1
LD0753_2017	Targeted Seq	this study	10	F	Astroblastoma, MN1-altered	HGNET, MN1	HGNET, MN1	28911	HGNET, MN1	HGNET, MN1	0.383004	0.383004	TRUE	TRUE	Other glioma - HGNET - MN1	1	1	0.985233	HGNET, MN1	0.673172	1	1
ZP9757_2022	Targeted Seq	this study	25	F	Astroblastoma, MN1-altered	HGNET, MN1	HGNET, MN1	41907	HGNET, MN1	HGNET, MN1	0.592979	0.592979	TRUE	TRUE	Other glioma - HGNET - MN1	1	1	0.997633	HGNET, MN1	0.582231	1	1
RK9905_2022	Targeted Seq	this study	22	M	Posterior fossa ependymoma, group PFA	EPN, PF A	EPN, PF A	57594	EPN, PF B	MCF GBM	0.103589	0.118478	FALSE	FALSE	Other glioma - HGNET - MN1	0	0	0.748257	EPN, PF B	0.0673765	0	0
LD0753_2021	Targeted Seq	this study	14	F	Astroblastoma, MN1-altered	HGNET, MN1	HGNET, MN1	33172	HGNET, MN1	HGNET, MN1	0.616671	0.616671	TRUE	TRUE	Other glioma - HGNET - MN1	1	1	0.994221	HGNET, MN1	0.202064	1	1
RK9905_2020	Targeted Seq	this study	21	M	Posterior fossa ependymoma, group PFA	EPN, PF A	EPN, PF A	46068	O IDH	MCF GBM	0.0713092	0.149576	FALSE	FALSE	Other glioma - HGNET - MN1	0	0	0.824351	GBM, MYCN	0.0568139	0	0
ZP9757_2021	Targeted Seq	this study	22	F	Astroblastoma, MN1-altered	HGNET, MN1	HGNET, MN1	30081	HGNET, MN1	HGNET, MN1	0.822092	0.822092	TRUE	TRUE	Other glioma - HGNET - MN1	1	1	0.999604	HGNET, MN1	0.843659	1	1
LJ0857	Targeted Seq	this study	13	F	Pilocytic astrocytoma	LGG, PA.*	MCF PA	44381	LGG, PA MID	MCF PA	0.167083	0.330541	TRUE	TRUE	Other glioma - LGG PA - PA	1	1	0.651523	LGG, RGNT	0.0673059	0	0
OS1209	Targeted Seq	this study	6	M	Pilocytic astrocytoma	LGG, PA.*	MCF PA	62180	LGG, PA MID	MCF PA	0.212241	0.414925	TRUE	TRUE	Other glioma - LGG PA - PA	1	1	0.956572	LGG, PA MID	0.0761539	1	1
HE2009	Targeted Seq	this study	1	M	Pilocytic astrocytoma	LGG, PA.*	MCF PA	53022	LGG, PA MID	MCF PA	0.238244	0.4253	TRUE	TRUE	Other glioma - LGG PA - PA	1	1	0.853335	LGG, PA MID	0.0362324	1	1
EH1653	Targeted Seq	this study	3	F	Pilocytic astrocytoma	LGG, PA.*	MCF PA	30928	LGG, PA MID	MCF PA	0.157788	0.275822	TRUE	TRUE	Other glioma - LGG PA - PA	1	1	0.825823	LGG, PA MID	0.0571523	1	1
OP1307	Targeted Seq	this study	4	M	Pilocytic astrocytoma	LGG, PA.*	MCF PA	48663	LGG, PA MID	MCF PA	0.275864	0.428374	TRUE	TRUE	Other glioma - LGG PA - PA	1	1	0.960889	LGG, PA MID	0.060413	1	1
VJ1111	Targeted Seq	this study	7	M	Pilocytic astrocytoma	LGG, PA.*	MCF PA	38740	LGG, PA MID	MCF PA	0.330579	0.439266	TRUE	TRUE	Other glioma - LGG PA - PA	1	1	0.919024	LGG, PA MID	0.180723	1	1
TT0454	Targeted Seq	this study	13	F	Pilocytic astrocytoma	LGG, PA.*	MCF PA	43061	LGG, PA PF	MCF PA	0.18792	0.308279	TRUE	TRUE	Other glioma - LGG PA - PA	1	1	0.569744	CONTR, REACT	0.0351792	0	0
BVD0560	Targeted Seq	this study	12	F	Pilocytic astrocytoma	LGG, PA.*	MCF PA	37213	LGG, PA MID	MCF PA	0.417609	0.511566	TRUE	TRUE	Other glioma - LGG PA - PA	1	1	0.998465	LGG, PA MID	0.157357	1	1
[truncated: 319 more rows]

## Sheet: Supplementary Table 2
Supplementary Table 2: Overview of the pan-cancer reference set (Berlin assembly v5i)
[truncated: 179 more rows]

[truncated: 1 more sheets: Supplementary Table 3]
