# Supplementary material for: crossNN is an explainable framework for cross-platform DNA methylation-based classification of tumors
Source: Nat Cancer. 2025 Jun 6;6(7):1283–94. doi: 10.1038/s43018-025-00976-5 (PMC12296554; doi:10.1038/s43018-025-00976-5)
Supplement: Supplementary file 4 — Confusion matrix Fig. 1a. Numerical source data for genomic tracks (Fig. 3e,f). Feature weights (Fig. 3a–d) can be extracted from the model deposited at Zenodo. Confusion matrix Fig. 4c. Source data for Fig. 4d–x are included in Supplementary Table 3. Raw data for the box plots (Extended Data Fig. 1a). Raw data for accuracy over pseudo-time (Extended Data Fig. 1b). Raw data for the circular plot (Extended Data Fig. 2a). Raw data for the box plots (Extended Data Fig. 2b). ROC metrics per fold from 5 × CV. ROC metrics per fold from 5 × CV. [file 43018_2025_976_MOESM4_ESM.xlsx]

## Sheet: Figure 1b, Ext Data Fig 2a
	A IDH	A IDH, HG	ANA PA	ATRT, MYC	ATRT, SHH	ATRT, TYR	CHGL	CHORDM	CN	CNS NB, FOXR2	CONTR, ADENOPIT	CONTR, CEBM	CONTR, HEMI	CONTR, HYPTHAL	CONTR, INFLAM	CONTR, PINEAL	CONTR, PONS	CONTR, REACT	CONTR, WM	CPH, ADM	CPH, PAP	DLGNT	DMG, K27	EFT, CIC	ENB, A	ENB, B	EPN, MPE	EPN, PF A	EPN, PF B	EPN, RELA	EPN, SPINE	EPN, YAP	ETMR	EWS	GBM, G34	GBM, MES	GBM, MID	GBM, MYCN	GBM, RTK I	GBM, RTK II	GBM, RTK III	HGNET, BCOR	HGNET, MN1	HMB	IHG	LGG, DIG/DIA	LGG, DNT	LGG, GG	LGG, MYB
A IDH	0.961538	0.130435	0	0	0	0	0	0	0	0	0	0	0	0	0	0	0	0	0	0	0	0	0	0	0	0	0	0	0	0	0	0	0	0	0	0	0	0	0	0	0	0	0	0	0	0	0	0	0
A IDH, HG	0.025641	0.869565	0	0	0	0	0	0	0	0	0	0	0	0	0	0	0	0	0	0	0	0	0	0	0	0	0	0	0	0	0	0	0	0	0	0	0	0	0	0	0	0	0	0	0	0	0	0	0
ANA PA	0	0	0.952381	0	0	0	0	0	0	0	0	0	0	0	0	0	0	0	0	0	0	0	0.0128205	0	0	0	0	0	0	0	0	0	0	0	0	0	0	0	0	0	0	0	0	0	0	0	0	0	0
ATRT, MYC	0	0	0	1	0	0	0	0	0	0	0	0	0	0	0	0	0	0	0	0	0	0	0	0	0	0	0	0	0	0	0	0	0	0	0	0	0	0	0	0	0	0	0	0	0	0	0	0	0
ATRT, SHH	0	0	0	0	1	0	0	0	0	0	0	0	0	0	0	0	0	0	0	0	0	0	0	0	0	0	0	0	0	0	0	0	0	0	0	0	0	0	0	0	0	0	0	0	0	0	0	0	0
ATRT, TYR	0	0	0	0	0	1	0	0	0	0	0	0	0	0	0	0	0	0	0	0	0	0	0	0	0	0	0	0	0	0	0	0	0	0	0	0	0	0	0	0	0	0	0	0	0	0	0	0	0
CHGL	0	0	0	0	0	0	1	0	0	0	0	0	0	0	0	0	0	0	0	0	0	0	0	0	0	0	0	0	0	0	0	0	0	0	0	0	0	0	0	0	0	0	0	0	0	0	0	0	0
CHORDM	0	0	0	0	0	0	0	0.888889	0	0	0	0	0	0	0	0	0	0	0	0	0	0	0	0	0	0	0	0	0	0	0	0	0	0	0	0	0	0	0	0	0	0	0	0	0	0	0	0	0
CN	0	0	0	0	0	0	0	0	1	0	0	0	0	0	0	0	0	0	0	0	0	0	0	0	0	0	0	0	0	0	0	0	0	0	0	0	0	0	0	0	0	0	0	0	0	0	0	0	0
CNS NB, FOXR2	0	0	0	0	0	0	0	0	0	1	0	0	0	0	0	0	0	0	0	0	0	0	0	0	0	0	0	0	0	0	0	0	0	0	0	0	0	0	0	0	0	0	0	0	0	0	0	0	0
CONTR, ADENOPIT	0	0	0	0	0	0	0	0	0	0	1	0	0	0	0	0	0	0	0	0	0	0	0	0	0	0	0	0	0	0	0	0	0	0	0	0	0	0	0	0	0	0	0	0	0	0	0	0	0
CONTR, CEBM	0	0	0	0	0	0	0	0	0	0	0	1	0	0	0	0	0	0	0	0	0	0	0	0	0	0	0	0	0	0	0	0	0	0	0	0	0	0	0	0	0	0	0	0	0	0	0	0	0
CONTR, HEMI	0	0	0	0	0	0	0	0	0	0	0	0	0.923077	0	0	0	0	0	0	0	0	0	0	0	0	0	0	0	0	0	0	0	0	0	0	0	0	0	0	0	0	0	0	0	0	0	0	0	0
CONTR, HYPTHAL	0	0	0	0	0	0	0	0	0	0	0	0	0	1	0	0	0	0	0	0	0	0	0	0	0	0	0	0	0	0	0	0	0	0	0	0	0	0	0	0	0	0	0	0	0	0	0	0	0
CONTR, INFLAM	0	0	0	0	0	0	0	0	0	0	0	0	0	0	1	0	0	0	0	0	0	0	0	0	0	0	0	0	0	0	0	0	0	0	0	0	0	0	0	0	0	0	0	0	0	0	0	0	0
CONTR, PINEAL	0	0	0	0	0	0	0	0	0	0	0	0	0	0	0	1	0	0	0	0	0	0	0	0	0	0	0	0	0	0	0	0	0	0	0	0	0	0	0	0	0	0	0	0	0	0	0	0	0
CONTR, PONS	0	0	0	0	0	0	0	0	0	0	0	0	0.0769231	0	0	0	1	0	0	0	0	0	0	0	0	0	0	0	0	0	0	0	0	0	0	0	0	0	0	0	0	0	0	0	0	0	0	0	0
CONTR, REACT	0	0	0	0	0	0	0	0.111111	0	0	0	0	0	0	0	0	0	0.956522	0	0	0	0	0	0	0	0	0	0	0	0	0	0	0	0	0	0	0	0	0	0	0	0	0	0	0	0	0	0	0
CONTR, WM	0	0	0	0	0	0	0	0	0	0	0	0	0	0	0	0	0	0	1	0	0	0	0	0	0	0	0	0	0	0	0	0	0	0	0	0	0	0	0	0	0	0	0	0	0	0	0	0	0
CPH, ADM	0	0	0	0	0	0	0	0	0	0	0	0	0	0	0	0	0	0	0	1	0	0	0	0	0	0	0	0	0	0	0	0	0	0	0	0	0	0	0	0	0	0	0	0	0	0	0	0	0
CPH, PAP	0	0	0	0	0	0	0	0	0	0	0	0	0	0	0	0	0	0	0	0	1	0	0	0	0	0	0	0	0	0	0	0	0	0	0	0	0	0	0	0	0	0	0	0	0	0	0	0	0
DLGNT	0	0	0	0	0	0	0	0	0	0	0	0	0	0	0	0	0	0	0	0	0	1	0	0	0	0	0	0	0	0	0	0	0	0	0	0	0	0	0	0	0	0	0	0	0	0	0	0	0
DMG, K27	0	0	0	0	0	0	0	0	0	0	0	0	0	0	0	0	0	0	0	0	0	0	0.974359	0	0	0	0	0	0	0	0	0	0	0	0	0	0	0	0	0	0	0	0	0	0	0	0	0	0
EFT, CIC	0	0	0	0	0	0	0	0	0	0	0	0	0	0	0	0	0	0	0	0	0	0	0	1	0	0	0	0	0	0	0	0	0	0	0	0	0	0	0	0	0	0	0	0	0	0	0	0	0
ENB, A	0	0	0	0	0	0	0	0	0	0	0	0	0	0	0	0	0	0	0	0	0	0	0	0	0.913043	0.1875	0	0	0	0	0	0	0	0	0	0	0	0	0	0	0	0	0	0	0	0	0	0	0
ENB, B	0	0	0	0	0	0	0	0	0	0	0	0	0	0	0	0	0	0	0	0	0	0	0	0	0.0869565	0.8125	0	0	0	0	0	0	0	0	0	0	0	0	0	0	0	0	0	0	0	0	0	0	0
EPN, MPE	0	0	0	0	0	0	0	0	0	0	0	0	0	0	0	0	0	0	0	0	0	0	0	0	0	0	1	0	0	0	0	0	0	0	0	0	0	0	0	0	0	0	0	0	0	0	0	0	0
EPN, PF A	0	0	0	0	0	0	0	0	0	0	0	0	0	0	0	0	0	0	0	0	0	0	0	0	0	0	0	0.989011	0	0	0	0	0	0	0	0	0	0	0	0	0	0	0	0	0	0	0	0	0
EPN, PF B	0	0	0	0	0	0	0	0	0	0	0	0	0	0	0	0	0	0	0	0	0	0	0	0	0	0	0	0.010989	1	0	0	0	0	0	0	0	0	0	0	0	0	0	0	0	0	0	0	0	0
EPN, RELA	0	0	0	0	0	0	0	0	0	0	0	0	0	0	0	0	0	0	0	0	0	0	0	0	0	0	0	0	0	1	0	0	0	0	0	0	0	0	0	0	0	0	0	0	0	0	0	0	0
EPN, SPINE	0	0	0	0	0	0	0	0	0	0	0	0	0	0	0	0	0	0	0	0	0	0	0	0	0	0	0	0	0	0	1	0	0	0	0	0	0	0	0	0	0	0	0	0	0	0	0	0	0
EPN, YAP	0	0	0	0	0	0	0	0	0	0	0	0	0	0	0	0	0	0	0	0	0	0	0	0	0	0	0	0	0	0	0	1	0	0	0	0	0	0	0	0	0	0	0	0	0	0	0	0	0
ETMR	0	0	0	0	0	0	0	0	0	0	0	0	0	0	0	0	0	0	0	0	0	0	0	0	0	0	0	0	0	0	0	0	1	0	0	0	0	0	0	0	0	0	0	0	0	0	0	0	0
EWS	0	0	0	0	0	0	0	0	0	0	0	0	0	0	0	0	0	0	0	0	0	0	0	0	0	0	0	0	0	0	0	0	0	1	0	0	0	0	0	0	0	0	0	0	0	0	0	0	0
GBM, G34	0	0	0	0	0	0	0	0	0	0	0	0	0	0	0	0	0	0	0	0	0	0	0	0	0	0	0	0	0	0	0	0	0	0	1	0	0	0	0	0	0	0	0	0	0	0	0	0	0
GBM, MES	0	0	0	0	0	0	0	0	0	0	0	0	0	0	0	0	0	0	0	0	0	0	0	0	0	0	0	0	0	0	0	0	0	0	0	0.767857	0	0	0	0.0629371	0	0	0	0	0	0	0	0	0
GBM, MID	0	0	0	0	0	0	0	0	0	0	0	0	0	0	0	0	0	0	0	0	0	0	0	0	0	0	0	0	0	0	0	0	0	0	0	0	0.928571	0	0	0	0.0769231	0	0	0	0	0	0	0	0
GBM, MYCN	0	0	0	0	0	0	0	0	0	0	0	0	0	0	0	0	0	0	0	0	0	0	0	0	0	0	0	0	0	0	0	0	0	0	0	0	0	1	0	0	0.0769231	0	0	0	0	0	0	0	0
GBM, RTK I	0	0	0	0	0	0	0	0	0	0	0	0	0	0	0	0	0	0	0	0	0	0	0	0	0	0	0	0	0	0	0	0	0	0	0	0	0.0714286	0	0.890625	0.0839161	0	0	0	0	0	0	0	0	0
GBM, RTK II	0	0	0	0	0	0	0	0	0	0	0	0	0	0	0	0	0	0	0	0	0	0	0	0	0	0	0	0	0	0	0	0	0	0	0	0.232143	0	0	0.109375	0.853147	0	0	0	0	0	0	0	0	0
GBM, RTK III	0	0	0	0	0	0	0	0	0	0	0	0	0	0	0	0	0	0	0	0	0	0	0	0	0	0	0	0	0	0	0	0	0	0	0	0	0	0	0	0	0.846154	0	0	0	0	0	0	0	0
HGNET, BCOR	0	0	0	0	0	0	0	0	0	0	0	0	0	0	0	0	0	0	0	0	0	0	0	0	0	0	0	0	0	0	0	0	0	0	0	0	0	0	0	0	0	1	0	0	0	0	0	0	0
HGNET, MN1	0	0	0	0	0	0	0	0	0	0	0	0	0	0	0	0	0	0	0	0	0	0	0	0	0	0	0	0	0	0	0	0	0	0	0	0	0	0	0	0	0	0	1	0	0	0	0	0	0
HMB	0	0	0	0	0	0	0	0	0	0	0	0	0	0	0	0	0	0	0	0	0	0	0	0	0	0	0	0	0	0	0	0	0	0	0	0	0	0	0	0	0	0	0	1	0	0	0	0	0
IHG	0	0	0	0	0	0	0	0	0	0	0	0	0	0	0	0	0	0	0	0	0	0	0	0	0	0	0	0	0	0	0	0	0	0	0	0	0	0	0	0	0	0	0	0	1	0	0	0	0
LGG, DIG/DIA	0	0	0	0	0	0	0	0	0	0	0	0	0	0	0	0	0	0	0	0	0	0	0	0	0	0	0	0	0	0	0	0	0	0	0	0	0	0	0	0	0	0	0	0	0	1	0	0	0
LGG, DNT	0	0	0	0	0	0	0	0	0	0	0	0	0	0	0	0	0	0	0	0	0	0	0	0	0	0	0	0	0	0	0	0	0	0	0	0	0	0	0	0	0	0	0	0	0	0	1	0	0
LGG, GG	0	0	0	0	0	0	0	0	0	0	0	0	0	0	0	0	0	0	0	0	0	0	0	0	0	0	0	0	0	0	0	0	0	0	0	0	0	0	0	0	0	0	0	0	0	0	0	1	0
LGG, MYB	0	0	0	0	0	0	0	0	0	0	0	0	0	0	0	0	0	0	0	0	0	0	0	0	0	0	0	0	0	0	0	0	0	0	0	0	0	0	0	0	0	0	0	0	0	0	0	0	1
LGG, PA MID	0	0	0	0	0	0	0	0	0	0	0	0	0	0	0	0	0	0	0	0	0	0	0	0	0	0	0	0	0	0	0	0	0	0	0	0	0	0	0	0	0	0	0	0	0	0	0	0	0
LGG, PA PF	0	0	0	0	0	0	0	0	0	0	0	0	0	0	0	0	0	0	0	0	0	0	0	0	0	0	0	0	0	0	0	0	0	0	0	0	0	0	0	0	0	0	0	0	0	0	0	0	0
LGG, PA/GG ST	0.0128205	0	0.047619	0	0	0	0	0	0	0	0	0	0	0	0	0	0	0.0434783	0	0	0	0	0	0	0	0	0	0	0	0	0	0	0	0	0	0	0	0	0	0	0	0	0	0	0	0	0	0	0
LGG, RGNT	0	0	0	0	0	0	0	0	0	0	0	0	0	0	0	0	0	0	0	0	0	0	0	0	0	0	0	0	0	0	0	0	0	0	0	0	0	0	0	0	0	0	0	0	0	0	0	0	0
LGG, SEGA	0	0	0	0	0	0	0	0	0	0	0	0	0	0	0	0	0	0	0	0	0	0	0	0	0	0	0	0	0	0	0	0	0	0	0	0	0	0	0	0	0	0	0	0	0	0	0	0	0
LIPN	0	0	0	0	0	0	0	0	0	0	0	0	0	0	0	0	0	0	0	0	0	0	0	0	0	0	0	0	0	0	0	0	0	0	0	0	0	0	0	0	0	0	0	0	0	0	0	0	0
LYMPHO	0	0	0	0	0	0	0	0	0	0	0	0	0	0	0	0	0	0	0	0	0	0	0	0	0	0	0	0	0	0	0	0	0	0	0	0	0	0	0	0	0	0	0	0	0	0	0	0	0
MB, G3	0	0	0	0	0	0	0	0	0	0	0	0	0	0	0	0	0	0	0	0	0	0	0	0	0	0	0	0	0	0	0	0	0	0	0	0	0	0	0	0	0	0	0	0	0	0	0	0	0
MB, G4	0	0	0	0	0	0	0	0	0	0	0	0	0	0	0	0	0	0	0	0	0	0	0	0	0	0	0	0	0	0	0	0	0	0	0	0	0	0	0	0	0	0	0	0	0	0	0	0	0
MB, SHH CHL AD	0	0	0	0	0	0	0	0	0	0	0	0	0	0	0	0	0	0	0	0	0	0	0	0	0	0	0	0	0	0	0	0	0	0	0	0	0	0	0	0	0	0	0	0	0	0	0	0	0
MB, SHH INF	0	0	0	0	0	0	0	0	0	0	0	0	0	0	0	0	0	0	0	0	0	0	0	0	0	0	0	0	0	0	0	0	0	0	0	0	0	0	0	0	0	0	0	0	0	0	0	0	0
MB, WNT	0	0	0	0	0	0	0	0	0	0	0	0	0	0	0	0	0	0	0	0	0	0	0	0	0	0	0	0	0	0	0	0	0	0	0	0	0	0	0	0	0	0	0	0	0	0	0	0	0
MELAN	0	0	0	0	0	0	0	0	0	0	0	0	0	0	0	0	0	0	0	0	0	0	0	0	0	0	0	0	0	0	0	0	0	0	0	0	0	0	0	0	0	0	0	0	0	0	0	0	0
MELCYT	0	0	0	0	0	0	0	0	0	0	0	0	0	0	0	0	0	0	0	0	0	0	0	0	0	0	0	0	0	0	0	0	0	0	0	0	0	0	0	0	0	0	0	0	0	0	0	0	0
MNG	0	0	0	0	0	0	0	0	0	0	0	0	0	0	0	0	0	0	0	0	0	0	0	0	0	0	0	0	0	0	0	0	0	0	0	0	0	0	0	0	0	0	0	0	0	0	0	0	0
O IDH	0	0	0	0	0	0	0	0	0	0	0	0	0	0	0	0	0	0	0	0	0	0	0	0	0	0	0	0	0	0	0	0	0	0	0	0	0	0	0	0	0	0	0	0	0	0	0	0	0
PGG, nC	0	0	0	0	0	0	0	0	0	0	0	0	0	0	0	0	0	0	0	0	0	0	0	0	0	0	0	0	0	0	0	0	0	0	0	0	0	0	0	0	0	0	0	0	0	0	0	0	0
PIN T, PB A	0	0	0	0	0	0	0	0	0	0	0	0	0	0	0	0	0	0	0	0	0	0	0	0	0	0	0	0	0	0	0	0	0	0	0	0	0	0	0	0	0	0	0	0	0	0	0	0	0
PIN T, PB B	0	0	0	0	0	0	0	0	0	0	0	0	0	0	0	0	0	0	0	0	0	0	0	0	0	0	0	0	0	0	0	0	0	0	0	0	0	0	0	0	0	0	0	0	0	0	0	0	0
PIN T, PPT	0	0	0	0	0	0	0	0	0	0	0	0	0	0	0	0	0	0	0	0	0	0	0	0	0	0	0	0	0	0	0	0	0	0	0	0	0	0	0	0	0	0	0	0	0	0	0	0	0
PITAD, ACTH	0	0	0	0	0	0	0	0	0	0	0	0	0	0	0	0	0	0	0	0	0	0	0	0	0	0	0	0	0	0	0	0	0	0	0	0	0	0	0	0	0	0	0	0	0	0	0	0	0
PITAD, FSH LH	0	0	0	0	0	0	0	0	0	0	0	0	0	0	0	0	0	0	0	0	0	0	0	0	0	0	0	0	0	0	0	0	0	0	0	0	0	0	0	0	0	0	0	0	0	0	0	0	0
PITAD, PRL	0	0	0	0	0	0	0	0	0	0	0	0	0	0	0	0	0	0	0	0	0	0	0	0	0	0	0	0	0	0	0	0	0	0	0	0	0	0	0	0	0	0	0	0	0	0	0	0	0
PITAD, STH DNS A	0	0	0	0	0	0	0	0	0	0	0	0	0	0	0	0	0	0	0	0	0	0	0	0	0	0	0	0	0	0	0	0	0	0	0	0	0	0	0	0	0	0	0	0	0	0	0	0	0
PITAD, STH DNS B	0	0	0	0	0	0	0	0	0	0	0	0	0	0	0	0	0	0	0	0	0	0	0	0	0	0	0	0	0	0	0	0	0	0	0	0	0	0	0	0	0	0	0	0	0	0	0	0	0
PITAD, STH SPA	0	0	0	0	0	0	0	0	0	0	0	0	0	0	0	0	0	0	0	0	0	0	0	0	0	0	0	0	0	0	0	0	0	0	0	0	0	0	0	0	0	0	0	0	0	0	0	0	0
PITAD, TSH	0	0	0	0	0	0	0	0	0	0	0	0	0	0	0	0	0	0	0	0	0	0	0	0	0	0	0	0	0	0	0	0	0	0	0	0	0	0	0	0	0	0	0	0	0	0	0	0	0
PITUI	0	0	0	0	0	0	0	0	0	0	0	0	0	0	0	0	0	0	0	0	0	0	0	0	0	0	0	0	0	0	0	0	0	0	0	0	0	0	0	0	0	0	0	0	0	0	0	0	0
PLASMA	0	0	0	0	0	0	0	0	0	0	0	0	0	0	0	0	0	0	0	0	0	0	0	0	0	0	0	0	0	0	0	0	0	0	0	0	0	0	0	0	0	0	0	0	0	0	0	0	0
PLEX, AD	0	0	0	0	0	0	0	0	0	0	0	0	0	0	0	0	0	0	0	0	0	0	0	0	0	0	0	0	0	0	0	0	0	0	0	0	0	0	0	0	0	0	0	0	0	0	0	0	0
PLEX, PED A	0	0	0	0	0	0	0	0	0	0	0	0	0	0	0	0	0	0	0	0	0	0	0	0	0	0	0	0	0	0	0	0	0	0	0	0	0	0	0	0	0	0	0	0	0	0	0	0	0
PLEX, PED B	0	0	0	0	0	0	0	0	0	0	0	0	0	0	0	0	0	0	0	0	0	0	0	0	0	0	0	0	0	0	0	0	0	0	0	0	0	0	0	0	0	0	0	0	0	0	0	0	0
PTPR, A	0	0	0	0	0	0	0	0	0	0	0	0	0	0	0	0	0	0	0	0	0	0	0	0	0	0	0	0	0	0	0	0	0	0	0	0	0	0	0	0	0	0	0	0	0	0	0	0	0
PTPR, B	0	0	0	0	0	0	0	0	0	0	0	0	0	0	0	0	0	0	0	0	0	0	0	0	0	0	0	0	0	0	0	0	0	0	0	0	0	0	0	0	0	0	0	0	0	0	0	0	0
PXA	0	0	0	0	0	0	0	0	0	0	0	0	0	0	0	0	0	0	0	0	0	0	0.0128205	0	0	0	0	0	0	0	0	0	0	0	0	0	0	0	0	0	0	0	0	0	0	0	0	0	0
RETB	0	0	0	0	0	0	0	0	0	0	0	0	0	0	0	0	0	0	0	0	0	0	0	0	0	0	0	0	0	0	0	0	0	0	0	0	0	0	0	0	0	0	0	0	0	0	0	0	0
SCHW	0	0	0	0	0	0	0	0	0	0	0	0	0	0	0	0	0	0	0	0	0	0	0	0	0	0	0	0	0	0	0	0	0	0	0	0	0	0	0	0	0	0	0	0	0	0	0	0	0
SCHW, MEL	0	0	0	0	0	0	0	0	0	0	0	0	0	0	0	0	0	0	0	0	0	0	0	0	0	0	0	0	0	0	0	0	0	0	0	0	0	0	0	0	0	0	0	0	0	0	0	0	0
SFT HMPC	0	0	0	0	0	0	0	0	0	0	0	0	0	0	0	0	0	0	0	0	0	0	0	0	0	0	0	0	0	0	0	0	0	0	0	0	0	0	0	0	0	0	0	0	0	0	0	0	0
SUBEPN, PF	0	0	0	0	0	0	0	0	0	0	0	0	0	0	0	0	0	0	0	0	0	0	0	0	0	0	0	0	0	0	0	0	0	0	0	0	0	0	0	0	0	0	0	0	0	0	0	0	0
SUBEPN, SPINE	0	0	0	0	0	0	0	0	0	0	0	0	0	0	0	0	0	0	0	0	0	0	0	0	0	0	0	0	0	0	0	0	0	0	0	0	0	0	0	0	0	0	0	0	0	0	0	0	0
SUBEPN, ST	0	0	0	0	0	0	0	0	0	0	0	0	0	0	0	0	0	0	0	0	0	0	0	0	0	0	0	0	0	0	0	0	0	0	0	0	0	0	0	0	0	0	0	0	0	0	0	0	0
[truncated: 42 more columns]

## Sheet: Figure 3e
chr	start	end	weight_O_IDH	weight_other	beta_O_IDH	beta_other
chr11	18415640	18415642	0.100033	0.0517668	0.744877	0.452503
chr11	18415710	18415712	0.186126	0.0644995	0.772474	0.244339
chr11	18415741	18415743	0.151354	0.0593901	0.715843	0.33964
chr11	18415849	18415851	0.193534	0.0603632	0.709355	0.105508
chr11	18415873	18415875	0.206743	0.0597632	0.603995	0.14245
chr11	18415879	18415881	0.181865	0.0608829	0.587949	0.143195
chr11	18415922	18415924	0.206516	0.0628041	0.665468	0.15543
chr11	18415926	18415928	0.139106	0.0616462	0.540012	0.13414
chr11	18415963	18415965	0.210181	0.0605612	0.633401	0.184863
chr11	18416223	18416225	0.0960253	0.0596773	0.501354	0.107702
chr11	18416534	18416536	0.224176	0.0626743	0.649228	0.176084
chr11	18416766	18416768	0.188631	0.0582435	0.695851	0.128172
chr11	18417831	18417833	0.0517236	0.0643377	0.0519167	0.0513149
chr11	18419597	18419599	-0.0621758	-0.0627676	0.904918	0.885669
chr11	18429079	18429081	-0.0278517	-0.061955	0.793284	0.747204

## Sheet: Figure 3f
chr	start	end	weight_HGNET_MN1	weight_other	beta_HGNET_MN1	beta_other
chr19	1354360	1354362	-0.0149649	0.0378661	0.417207	0.509339
chr19	1354467	1354469	0.124777	0.0600961	0.124311	0.216477
chr19	1354521	1354523	0.0797328	0.0616435	0.164799	0.182175
chr19	1354666	1354668	0.0645626	0.0595534	0.0602979	0.0542444
chr19	1355909	1355911	0.0792063	0.0628974	0.0801974	0.0805449
chr19	1355917	1355919	0.0570505	0.0646122	0.0772999	0.0981108
chr19	1356031	1356033	0.0498529	0.0584691	0.185402	0.273355
chr19	1356149	1356151	0.0775016	0.0619555	0.156426	0.1883
chr19	1356152	1356154	0.0463204	0.0625824	0.100981	0.122324
chr19	1356268	1356270	0.0269324	0.0478627	0.198533	0.346914
chr19	1356277	1356279	0.0562836	0.0497554	0.194602	0.35408
chr19	1356303	1356305	0.0473381	0.0606938	0.209475	0.269242
chr19	1356314	1356316	0.0902977	0.0596886	0.0682372	0.151376
chr19	1356443	1356445	0.0337328	0.0303505	0.218044	0.419869
chr19	1357016	1357018	-0.187594	-0.0526752	0.197009	0.832778
chr19	1357757	1357759	-0.190453	-0.0567112	0.293401	0.858944
chr19	1359365	1359367	-0.203061	-0.0536862	0.247483	0.816315
chr19	1360038	1360040	-0.173356	-0.055416	0.249778	0.784009
chr19	1360207	1360209	-0.189491	-0.047932	0.266668	0.718901
chr19	1360277	1360279	-0.21221	-0.0610494	0.297721	0.81239
chr19	1360980	1360982	0.067243	0.0623483	0.202172	0.246607
chr19	1362384	1362386	-0.200084	-0.0590668	0.353337	0.926431
chr19	1365602	1365604	-0.183998	-0.0522698	0.223389	0.845997
chr19	1366828	1366830	-0.2047	-0.0583309	0.300636	0.850959
chr19	1368814	1368816	-0.178536	-0.0499735	0.263645	0.690735
chr19	1368994	1368996	-0.232418	-0.0618879	0.370249	0.808837
chr19	1369514	1369516	-0.186307	-0.0556987	0.227183	0.860688
chr19	1371026	1371028	-0.202842	-0.0615198	0.343248	0.871108
chr19	1371188	1371190	-0.210943	-0.0576539	0.387574	0.862928
chr19	1371280	1371282	-0.193591	-0.0565774	0.287352	0.826983
chr19	1372271	1372273	-0.212267	-0.0551528	0.264611	0.710799
chr19	1374741	1374743	-0.142545	-0.0571632	0.428848	0.881369
chr19	1376673	1376675	-0.177799	-0.0510282	0.376688	0.725578
chr19	1377112	1377114	-0.144439	-0.0585408	0.482551	0.918807
chr19	1377232	1377234	-0.165165	-0.0627556	0.561949	0.982193
chr19	1377965	1377967	-0.181409	-0.0591151	0.480576	0.795558
chr19	1378042	1378044	-0.180255	-0.0559764	0.487957	0.798366
chr19	1378264	1378266	-0.17278	-0.0632017	0.403715	0.821853

## Sheet: Figure 4c
	A IDH	A IDH, HG	ACC	AFH	AFX/PDS	ALMO/MPC	ANA PA	AS	ASPS	ATRT, MYC	ATRT, SHH	ATRT, TYR	BLCA	BRCA	CB	CCS	CCSK	CESC	CHGL	CHOL	CHORD	CHORD (DD)	CN	CNS NB, FOXR2	CO-READ	CONTR, ADENOPIT	CONTR, CEBM	CONTR, HEMI	CONTR, HYPTHAL	CONTR, INFLAM	CONTR, PINEAL	CONTR, PONS	CONTR, REACT	CONTR, WM	CPH, ADM	CPH, PAP	CSA (A)	CSA (B)	CSA (CC)	CSA (IDH A)	CSA (IDH B)	CSA (MES)	CTRL (BLOOD)	CTRL (MUS)	CTRL (REA)	DFSP	DLBCL	DLGNT	DMG, K27
A IDH	0.974359	0.108696	0	0	0	0	0	0	0	0	0	0	0	0	0	0	0	0	0	0	0	0	0	0	0	0	0	0	0	0	0	0	0	0	0	0	0	0	0	0	0	0	0	0	0	0	0	0	0
A IDH, HG	0.025641	0.891304	0	0	0	0	0	0	0	0	0	0	0	0	0	0	0	0	0	0	0	0	0	0	0	0	0	0	0	0	0	0	0	0	0	0	0	0	0	0	0	0	0	0	0	0	0	0	0
ACC	0	0	1	0	0	0	0	0	0	0	0	0	0	0	0	0	0	0	0	0	0	0	0	0	0	0	0	0	0	0	0	0	0	0	0	0	0	0	0	0	0	0	0	0	0	0	0	0	0
AFH	0	0	0	1	0	0	0	0	0	0	0	0	0	0	0	0	0	0	0	0	0	0	0	0	0	0	0	0	0	0	0	0	0	0	0	0	0	0	0	0	0	0	0	0	0	0	0	0	0
AFX/PDS	0	0	0	0	1	0	0	0	0	0	0	0	0	0	0	0	0	0	0	0	0	0	0	0	0	0	0	0	0	0	0	0	0	0	0	0	0	0	0	0	0	0	0	0	0	0	0	0	0
ALMO/MPC	0	0	0	0	0	1	0	0	0	0	0	0	0	0	0	0	0	0	0	0	0	0	0	0	0	0	0	0	0	0	0	0	0	0	0	0	0	0	0	0	0	0	0	0	0	0	0	0	0
ANA PA	0	0	0	0	0	0	1	0	0	0	0	0	0	0	0	0	0	0	0	0	0	0	0	0	0	0	0	0	0	0	0	0	0	0	0	0	0	0	0	0	0	0	0	0	0	0	0	0	0
AS	0	0	0	0	0	0	0	1	0	0	0	0	0	0	0	0	0	0	0	0	0	0	0	0	0	0	0	0	0	0	0	0	0	0	0	0	0	0	0	0	0	0	0	0	0	0	0	0	0
ASPS	0	0	0	0	0	0	0	0	1	0	0	0	0	0	0	0	0	0	0	0	0	0	0	0	0	0	0	0	0	0	0	0	0	0	0	0	0	0	0	0	0	0	0	0	0	0	0	0	0
ATRT, MYC	0	0	0	0	0	0	0	0	0	0.965517	0	0	0	0	0	0	0	0	0	0	0	0	0	0	0	0	0	0	0	0	0	0	0	0	0	0	0	0	0	0	0	0	0	0	0	0	0	0	0
ATRT, SHH	0	0	0	0	0	0	0	0	0	0	1	0	0	0	0	0	0	0	0	0	0	0	0	0	0	0	0	0	0	0	0	0	0	0	0	0	0	0	0	0	0	0	0	0	0	0	0	0	0
ATRT, TYR	0	0	0	0	0	0	0	0	0	0	0	1	0	0	0	0	0	0	0	0	0	0	0	0	0	0	0	0	0	0	0	0	0	0	0	0	0	0	0	0	0	0	0	0	0	0	0	0	0
BLCA	0	0	0	0	0	0	0	0	0	0	0	0	0.987069	0.00197628	0	0	0	0	0	0	0	0	0	0	0	0	0	0	0	0	0	0	0	0	0	0	0	0	0	0	0	0	0	0	0	0	0	0	0
BRCA	0	0	0	0	0	0	0	0	0	0	0	0	0	0.994071	0	0	0	0	0	0	0	0	0	0	0	0	0	0	0	0	0	0	0	0	0	0	0	0	0	0	0	0	0	0	0	0	0	0	0
CB	0	0	0	0	0	0	0	0	0	0	0	0	0	0	1	0	0	0	0	0	0	0	0	0	0	0	0	0	0	0	0	0	0	0	0	0	0	0	0	0	0	0	0	0	0	0	0	0	0
CCS	0	0	0	0	0	0	0	0	0	0	0	0	0	0	0	1	0	0	0	0	0	0	0	0	0	0	0	0	0	0	0	0	0	0	0	0	0	0	0	0	0	0	0	0	0	0	0	0	0
CCSK	0	0	0	0	0	0	0	0	0	0	0	0	0	0	0	0	1	0	0	0	0	0	0	0	0	0	0	0	0	0	0	0	0	0	0	0	0	0	0	0	0	0	0	0	0	0	0	0	0
CESC	0	0	0	0	0	0	0	0	0	0	0	0	0	0	0	0	0	0.960227	0	0	0	0	0	0	0	0	0	0	0	0	0	0	0	0	0	0	0	0	0	0	0	0	0	0	0	0	0	0	0
CHGL	0	0	0	0	0	0	0	0	0	0	0	0	0	0	0	0	0	0	1	0	0	0	0	0	0	0	0	0	0	0	0	0	0	0	0	0	0	0	0	0	0	0	0	0	0	0	0	0	0
CHOL	0	0	0	0	0	0	0	0	0	0	0	0	0	0	0	0	0	0	0	0.947368	0	0	0	0	0	0	0	0	0	0	0	0	0	0	0	0	0	0	0	0	0	0	0	0	0	0	0	0	0
CHORD	0	0	0	0	0	0	0	0	0	0	0	0	0	0	0	0	0	0	0	0	1	0	0	0	0	0	0	0	0	0	0	0	0	0	0	0	0	0	0	0	0	0	0	0	0	0	0	0	0
CHORD (DD)	0	0	0	0	0	0	0	0	0	0	0	0	0	0	0	0	0	0	0	0	0	1	0	0	0	0	0	0	0	0	0	0	0	0	0	0	0	0	0	0	0	0	0	0	0	0	0	0	0
CN	0	0	0	0	0	0	0	0	0	0	0	0	0	0	0	0	0	0	0	0	0	0	1	0	0	0	0	0	0	0	0	0	0	0	0	0	0	0	0	0	0	0	0	0	0	0	0	0	0
CNS NB, FOXR2	0	0	0	0	0	0	0	0	0	0	0	0	0	0	0	0	0	0	0	0	0	0	0	1	0	0	0	0	0	0	0	0	0	0	0	0	0	0	0	0	0	0	0	0	0	0	0	0	0
CO-READ	0	0	0	0	0	0	0	0	0	0	0	0	0	0	0	0	0	0	0	0	0	0	0	0	0.956897	0	0	0	0	0	0	0	0	0	0	0	0	0	0	0	0	0	0	0	0	0	0	0	0
CONTR, ADENOPIT	0	0	0	0	0	0	0	0	0	0	0	0	0	0	0	0	0	0	0	0	0	0	0	0	0	1	0	0	0	0	0	0	0	0	0	0	0	0	0	0	0	0	0	0	0	0	0	0	0
CONTR, CEBM	0	0	0	0	0	0	0	0	0	0	0	0	0	0	0	0	0	0	0	0	0	0	0	0	0	0	1	0	0	0	0	0	0	0	0	0	0	0	0	0	0	0	0	0	0	0	0	0	0
CONTR, HEMI	0	0	0	0	0	0	0	0	0	0	0	0	0	0	0	0	0	0	0	0	0	0	0	0	0	0	0	0.923077	0	0	0	0	0	0	0	0	0	0	0	0	0	0	0	0	0	0	0	0	0
CONTR, HYPTHAL	0	0	0	0	0	0	0	0	0	0	0	0	0	0	0	0	0	0	0	0	0	0	0	0	0	0	0	0	1	0	0	0	0	0	0	0	0	0	0	0	0	0	0	0	0	0	0	0	0
CONTR, INFLAM	0	0	0	0	0	0	0	0	0	0	0	0	0	0	0	0	0	0	0	0	0	0	0	0	0.00431034	0	0	0	0	0.958333	0	0	0	0	0	0	0	0	0	0	0	0	0	0	0	0	0	0	0
CONTR, PINEAL	0	0	0	0	0	0	0	0	0	0	0	0	0	0	0	0	0	0	0	0	0	0	0	0	0	0	0	0	0	0	1	0	0	0	0	0	0	0	0	0	0	0	0	0	0	0	0	0	0
CONTR, PONS	0	0	0	0	0	0	0	0	0	0	0	0	0	0	0	0	0	0	0	0	0	0	0	0	0	0	0	0.0769231	0	0	0	1	0	0	0	0	0	0	0	0	0	0	0	0	0	0	0	0	0
CONTR, REACT	0	0	0	0	0	0	0	0	0	0	0	0	0	0	0	0	0	0	0	0	0	0	0	0	0	0	0	0	0	0	0	0	1	0	0	0	0	0	0	0	0	0	0	0	0	0	0	0	0
CONTR, WM	0	0	0	0	0	0	0	0	0	0	0	0	0	0	0	0	0	0	0	0	0	0	0	0	0	0	0	0	0	0	0	0	0	1	0	0	0	0	0	0	0	0	0	0	0	0	0	0	0
CPH, ADM	0	0	0	0	0	0	0	0	0	0	0	0	0	0	0	0	0	0	0	0	0	0	0	0	0	0	0	0	0	0	0	0	0	0	1	0	0	0	0	0	0	0	0	0	0	0	0	0	0
CPH, PAP	0	0	0	0	0	0	0	0	0	0	0	0	0	0	0	0	0	0	0	0	0	0	0	0	0	0	0	0	0	0	0	0	0	0	0	1	0	0	0	0	0	0	0	0	0	0	0	0	0
CSA (A)	0	0	0	0	0	0	0	0	0	0	0	0	0	0	0	0	0	0	0	0	0	0	0	0	0	0	0	0	0	0	0	0	0	0	0	0	1	0	0	0	0	0	0	0	0	0	0	0	0
CSA (B)	0	0	0	0	0	0	0	0	0	0	0	0	0	0	0	0	0	0	0	0	0	0	0	0	0	0	0	0	0	0	0	0	0	0	0	0	0	1	0	0	0	0	0	0	0	0	0	0	0
CSA (CC)	0	0	0	0	0	0	0	0	0	0	0	0	0	0	0	0	0	0	0	0	0	0	0	0	0	0	0	0	0	0	0	0	0	0	0	0	0	0	1	0	0	0	0	0	0	0	0	0	0
CSA (IDH A)	0	0	0	0	0	0	0	0	0	0	0	0	0	0	0	0	0	0	0	0	0	0	0	0	0	0	0	0	0	0	0	0	0	0	0	0	0	0	0	1	0	0	0	0	0	0	0	0	0
CSA (IDH B)	0	0	0	0	0	0	0	0	0	0	0	0	0	0	0	0	0	0	0	0	0	0	0	0	0	0	0	0	0	0	0	0	0	0	0	0	0	0	0	0	1	0	0	0	0	0	0	0	0
CSA (MES)	0	0	0	0	0	0	0	0	0	0	0	0	0	0	0	0	0	0	0	0	0	0	0	0	0	0	0	0	0	0	0	0	0	0	0	0	0	0	0	0	0	1	0	0	0	0	0	0	0
CTRL (BLOOD)	0	0	0	0	0	0	0	0	0	0	0	0	0	0	0	0	0	0	0	0	0	0	0	0	0	0	0	0	0	0.0416667	0	0	0	0	0	0	0	0	0	0	0	0	1	0	0	0	0	0	0
CTRL (MUS)	0	0	0	0	0	0	0	0	0	0	0	0	0	0	0	0	0	0	0	0	0	0	0	0	0	0	0	0	0	0	0	0	0	0	0	0	0	0	0	0	0	0	0	1	0	0	0	0	0
CTRL (REA)	0	0	0	0	0	0	0	0	0	0	0	0	0	0	0	0	0	0	0	0	0	0	0	0	0	0	0	0	0	0	0	0	0	0	0	0	0	0	0	0	0	0	0	0	1	0	0	0	0
DFSP	0	0	0	0	0	0	0	0	0	0	0	0	0	0	0	0	0	0	0	0	0	0	0	0	0	0	0	0	0	0	0	0	0	0	0	0	0	0	0	0	0	0	0	0	0	1	0	0	0
DLBCL	0	0	0	0	0	0	0	0	0	0	0	0	0	0	0	0	0	0	0	0	0	0	0	0	0	0	0	0	0	0	0	0	0	0	0	0	0	0	0	0	0	0	0	0	0	0	1	0	0
DLGNT	0	0	0	0	0	0	0	0	0	0	0	0	0	0	0	0	0	0	0	0	0	0	0	0	0	0	0	0	0	0	0	0	0	0	0	0	0	0	0	0	0	0	0	0	0	0	0	1	0
DMG, K27	0	0	0	0	0	0	0	0	0	0	0	0	0	0	0	0	0	0	0	0	0	0	0	0	0	0	0	0	0	0	0	0	0	0	0	0	0	0	0	0	0	0	0	0	0	0	0	0	1
DSRCT	0	0	0	0	0	0	0	0	0	0	0	0	0	0	0	0	0	0	0	0	0	0	0	0	0	0	0	0	0	0	0	0	0	0	0	0	0	0	0	0	0	0	0	0	0	0	0	0	0
DTFM	0	0	0	0	0	0	0	0	0	0	0	0	0	0	0	0	0	0	0	0	0	0	0	0	0	0	0	0	0	0	0	0	0	0	0	0	0	0	0	0	0	0	0	0	0	0	0	0	0
EFT, CIC	0	0	0	0	0	0	0	0	0	0	0	0	0	0	0	0	0	0	0	0	0	0	0	0	0	0	0	0	0	0	0	0	0	0	0	0	0	0	0	0	0	0	0	0	0	0	0	0	0
EHE	0	0	0	0	0	0	0	0	0	0	0	0	0	0	0	0	0	0	0	0	0	0	0	0	0	0	0	0	0	0	0	0	0	0	0	0	0	0	0	0	0	0	0	0	0	0	0	0	0
EMCS	0	0	0	0	0	0	0	0	0	0	0	0	0	0	0	0	0	0	0	0	0	0	0	0	0	0	0	0	0	0	0	0	0	0	0	0	0	0	0	0	0	0	0	0	0	0	0	0	0
ENB, A	0	0	0	0	0	0	0	0	0	0	0	0	0	0	0	0	0	0	0	0	0	0	0	0	0	0	0	0	0	0	0	0	0	0	0	0	0	0	0	0	0	0	0	0	0	0	0	0	0
ENB, B	0	0	0	0	0	0	0	0	0	0	0	0	0	0	0	0	0	0	0	0	0	0	0	0	0	0	0	0	0	0	0	0	0	0	0	0	0	0	0	0	0	0	0	0	0	0	0	0	0
EPN, MPE	0	0	0	0	0	0	0	0	0	0	0	0	0	0	0	0	0	0	0	0	0	0	0	0	0	0	0	0	0	0	0	0	0	0	0	0	0	0	0	0	0	0	0	0	0	0	0	0	0
EPN, PF A	0	0	0	0	0	0	0	0	0	0	0	0	0	0	0	0	0	0	0	0	0	0	0	0	0	0	0	0	0	0	0	0	0	0	0	0	0	0	0	0	0	0	0	0	0	0	0	0	0
EPN, PF B	0	0	0	0	0	0	0	0	0	0	0	0	0	0	0	0	0	0	0	0	0	0	0	0	0	0	0	0	0	0	0	0	0	0	0	0	0	0	0	0	0	0	0	0	0	0	0	0	0
EPN, RELA	0	0	0	0	0	0	0	0	0	0	0	0	0	0	0	0	0	0	0	0	0	0	0	0	0	0	0	0	0	0	0	0	0	0	0	0	0	0	0	0	0	0	0	0	0	0	0	0	0
EPN, SPINE	0	0	0	0	0	0	0	0	0	0	0	0	0	0	0	0	0	0	0	0	0	0	0	0	0	0	0	0	0	0	0	0	0	0	0	0	0	0	0	0	0	0	0	0	0	0	0	0	0
EPN, YAP	0	0	0	0	0	0	0	0	0	0	0	0	0	0	0	0	0	0	0	0	0	0	0	0	0	0	0	0	0	0	0	0	0	0	0	0	0	0	0	0	0	0	0	0	0	0	0	0	0
ES	0	0	0	0	0	0	0	0	0	0	0	0	0	0	0	0	0	0	0	0	0	0	0	0	0	0	0	0	0	0	0	0	0	0	0	0	0	0	0	0	0	0	0	0	0	0	0	0	0
ESS (HG)	0	0	0	0	0	0	0	0	0	0	0	0	0	0	0	0	0	0	0	0	0	0	0	0	0	0	0	0	0	0	0	0	0	0	0	0	0	0	0	0	0	0	0	0	0	0	0	0	0
ESS (LG)	0	0	0	0	0	0	0	0	0	0	0	0	0	0	0	0	0	0	0	0	0	0	0	0	0	0	0	0	0	0	0	0	0	0	0	0	0	0	0	0	0	0	0	0	0	0	0	0	0
ETMR	0	0	0	0	0	0	0	0	0	0	0	0	0	0	0	0	0	0	0	0	0	0	0	0	0	0	0	0	0	0	0	0	0	0	0	0	0	0	0	0	0	0	0	0	0	0	0	0	0
EWS	0	0	0	0	0	0	0	0	0	0	0	0	0	0	0	0	0	0	0	0	0	0	0	0	0	0	0	0	0	0	0	0	0	0	0	0	0	0	0	0	0	0	0	0	0	0	0	0	0
FDY	0	0	0	0	0	0	0	0	0	0	0	0	0	0	0	0	0	0	0	0	0	0	0	0	0	0	0	0	0	0	0	0	0	0	0	0	0	0	0	0	0	0	0	0	0	0	0	0	0
GBM, G34	0	0	0	0	0	0	0	0	0	0	0	0	0	0	0	0	0	0	0	0	0	0	0	0	0	0	0	0	0	0	0	0	0	0	0	0	0	0	0	0	0	0	0	0	0	0	0	0	0
GBM, MES	0	0	0	0	0	0	0	0	0	0	0	0	0	0	0	0	0	0	0	0	0	0	0	0	0	0	0	0	0	0	0	0	0	0	0	0	0	0	0	0	0	0	0	0	0	0	0	0	0
GBM, MID	0	0	0	0	0	0	0	0	0	0	0	0	0	0	0	0	0	0	0	0	0	0	0	0	0	0	0	0	0	0	0	0	0	0	0	0	0	0	0	0	0	0	0	0	0	0	0	0	0
GBM, MYCN	0	0	0	0	0	0	0	0	0	0	0	0	0	0	0	0	0	0	0	0	0	0	0	0	0	0	0	0	0	0	0	0	0	0	0	0	0	0	0	0	0	0	0	0	0	0	0	0	0
GBM, RTK I	0	0	0	0	0	0	0	0	0	0	0	0	0	0	0	0	0	0	0	0	0	0	0	0	0	0	0	0	0	0	0	0	0	0	0	0	0	0	0	0	0	0	0	0	0	0	0	0	0
GBM, RTK II	0	0	0	0	0	0	0	0	0	0	0	0	0	0	0	0	0	0	0	0	0	0	0	0	0	0	0	0	0	0	0	0	0	0	0	0	0	0	0	0	0	0	0	0	0	0	0	0	0
GBM, RTK III	0	0	0	0	0	0	0	0	0	0	0	0	0	0	0	0	0	0	0	0	0	0	0	0	0	0	0	0	0	0	0	0	0	0	0	0	0	0	0	0	0	0	0	0	0	0	0	0	0
GCTB	0	0	0	0	0	0	0	0	0	0	0	0	0	0	0	0	0	0	0	0	0	0	0	0	0	0	0	0	0	0	0	0	0	0	0	0	0	0	0	0	0	0	0	0	0	0	0	0	0
GIST	0	0	0	0	0	0	0	0	0	0	0	0	0	0	0	0	0	0	0	0	0	0	0	0	0	0	0	0	0	0	0	0	0	0	0	0	0	0	0	0	0	0	0	0	0	0	0	0	0
HGNET, BCOR	0	0	0	0	0	0	0	0	0	0	0	0	0	0	0	0	0	0	0	0	0	0	0	0	0	0	0	0	0	0	0	0	0	0	0	0	0	0	0	0	0	0	0	0	0	0	0	0	0
HGNET, MN1	0	0	0	0	0	0	0	0	0	0	0	0	0	0	0	0	0	0	0	0	0	0	0	0	0	0	0	0	0	0	0	0	0	0	0	0	0	0	0	0	0	0	0	0	0	0	0	0	0
HMB	0	0	0	0	0	0	0	0	0	0	0	0	0	0	0	0	0	0	0	0	0	0	0	0	0	0	0	0	0	0	0	0	0	0	0	0	0	0	0	0	0	0	0	0	0	0	0	0	0
HNSC	0	0	0	0	0	0	0	0	0	0	0	0	0.00431034	0	0	0	0	0.0227273	0	0	0	0	0	0	0	0	0	0	0	0	0	0	0	0	0	0	0	0	0	0	0	0	0	0	0	0	0	0	0
IFS	0	0	0	0	0	0	0	0	0	0	0	0	0	0	0	0	0	0	0	0	0	0	0	0	0	0	0	0	0	0	0	0	0	0	0	0	0	0	0	0	0	0	0	0	0	0	0	0	0
IHG	0	0	0	0	0	0	0	0	0	0	0	0	0	0	0	0	0	0	0	0	0	0	0	0	0	0	0	0	0	0	0	0	0	0	0	0	0	0	0	0	0	0	0	0	0	0	0	0	0
IMT	0	0	0	0	0	0	0	0	0	0	0	0	0	0	0	0	0	0	0	0	0	0	0	0	0	0	0	0	0	0	0	0	0	0	0	0	0	0	0	0	0	0	0	0	0	0	0	0	0
KICH	0	0	0	0	0	0	0	0	0	0	0	0	0	0	0	0	0	0	0	0	0	0	0	0	0	0	0	0	0	0	0	0	0	0	0	0	0	0	0	0	0	0	0	0	0	0	0	0	0
KIRC	0	0	0	0	0	0	0	0	0	0	0	0	0	0	0	0	0	0	0	0	0	0	0	0	0	0	0	0	0	0	0	0	0	0	0	0	0	0	0	0	0	0	0	0	0	0	0	0	0
KIRP	0	0	0	0	0	0	0	0	0	0	0	0	0	0	0	0	0	0	0	0	0	0	0	0	0	0	0	0	0	0	0	0	0	0	0	0	0	0	0	0	0	0	0	0	0	0	0	0	0
Kaposi	0	0	0	0	0	0	0	0	0	0	0	0	0	0	0	0	0	0	0	0	0	0	0	0	0	0	0	0	0	0	0	0	0	0	0	0	0	0	0	0	0	0	0	0	0	0	0	0	0
LCH	0	0	0	0	0	0	0	0	0	0	0	0	0	0	0	0	0	0	0	0	0	0	0	0	0	0	0	0	0	0	0	0	0	0	0	0	0	0	0	0	0	0	0	0	0	0	0	0	0
LGFMS	0	0	0	0	0	0	0	0	0	0	0	0	0	0	0	0	0	0	0	0	0	0	0	0	0	0	0	0	0	0	0	0	0	0	0	0	0	0	0	0	0	0	0	0	0	0	0	0	0
LGG, DIG/DIA	0	0	0	0	0	0	0	0	0	0	0	0	0	0	0	0	0	0	0	0	0	0	0	0	0	0	0	0	0	0	0	0	0	0	0	0	0	0	0	0	0	0	0	0	0	0	0	0	0
LGG, DNT	0	0	0	0	0	0	0	0	0	0	0	0	0	0	0	0	0	0	0	0	0	0	0	0	0	0	0	0	0	0	0	0	0	0	0	0	0	0	0	0	0	0	0	0	0	0	0	0	0
LGG, GG	0	0	0	0	0	0	0	0	0	0	0	0	0	0	0	0	0	0	0	0	0	0	0	0	0	0	0	0	0	0	0	0	0	0	0	0	0	0	0	0	0	0	0	0	0	0	0	0	0
LGG, MYB	0	0	0	0	0	0	0	0	0	0	0	0	0	0	0	0	0	0	0	0	0	0	0	0	0	0	0	0	0	0	0	0	0	0	0	0	0	0	0	0	0	0	0	0	0	0	0	0	0
LGG, PA MID	0	0	0	0	0	0	0	0	0	0	0	0	0	0	0	0	0	0	0	0	0	0	0	0	0	0	0	0	0	0	0	0	0	0	0	0	0	0	0	0	0	0	0	0	0	0	0	0	0
LGG, PA PF	0	0	0	0	0	0	0	0	0	0	0	0	0	0	0	0	0	0	0	0	0	0	0	0	0	0	0	0	0	0	0	0	0	0	0	0	0	0	0	0	0	0	0	0	0	0	0	0	0
LGG, PA/GG ST	0	0	0	0	0	0	0	0	0	0	0	0	0	0	0	0	0	0	0	0	0	0	0	0	0	0	0	0	0	0	0	0	0	0	0	0	0	0	0	0	0	0	0	0	0	0	0	0	0
LGG, RGNT	0	0	0	0	0	0	0	0	0	0	0	0	0	0	0	0	0	0	0	0	0	0	0	0	0	0	0	0	0	0	0	0	0	0	0	0	0	0	0	0	0	0	0	0	0	0	0	0	0
LGG, SEGA	0	0	0	0	0	0	0	0	0	0	0	0	0	0	0	0	0	0	0	0	0	0	0	0	0	0	0	0	0	0	0	0	0	0	0	0	0	0	0	0	0	0	0	0	0	0	0	0	0
LIHC	0	0	0	0	0	0	0	0	0	0	0	0	0	0	0	0	0	0	0	0	0	0	0	0	0	0	0	0	0	0	0	0	0	0	0	0	0	0	0	0	0	0	0	0	0	0	0	0	0
LIPN	0	0	0	0	0	0	0	0	0	0	0	0	0	0	0	0	0	0	0	0	0	0	0	0	0	0	0	0	0	0	0	0	0	0	0	0	0	0	0	0	0	0	0	0	0	0	0	0	0
LIPO	0	0	0	0	0	0	0	0	0	0	0	0	0	0	0	0	0	0	0	0	0	0	0	0	0	0	0	0	0	0	0	0	0	0	0	0	0	0	0	0	0	0	0	0	0	0	0	0	0
LMO	0	0	0	0	0	0	0	0	0	0	0	0	0	0	0	0	0	0	0	0	0	0	0	0	0	0	0	0	0	0	0	0	0	0	0	0	0	0	0	0	0	0	0	0	0	0	0	0	0
LMS	0	0	0	0	0	0	0	0	0	0	0	0	0	0	0	0	0	0	0	0	0	0	0	0	0	0	0	0	0	0	0	0	0	0	0	0	0	0	0	0	0	0	0	0	0	0	0	0	0
LUAD	0	0	0	0	0	0	0	0	0	0	0	0	0	0	0	0	0	0	0	0	0	0	0	0	0	0	0	0	0	0	0	0	0	0	0	0	0	0	0	0	0	0	0	0	0	0	0	0	0
LUSC	0	0	0	0	0	0	0	0	0	0	0	0	0.00862069	0.00395257	0	0	0	0.0113636	0	0	0	0	0	0	0	0	0	0	0	0	0	0	0	0	0	0	0	0	0	0	0	0	0	0	0	0	0	0	0
MB, G3	0	0	0	0	0	0	0	0	0	0	0	0	0	0	0	0	0	0	0	0	0	0	0	0	0	0	0	0	0	0	0	0	0	0	0	0	0	0	0	0	0	0	0	0	0	0	0	0	0
MB, G4	0	0	0	0	0	0	0	0	0	0	0	0	0	0	0	0	0	0	0	0	0	0	0	0	0	0	0	0	0	0	0	0	0	0	0	0	0	0	0	0	0	0	0	0	0	0	0	0	0
MB, SHH CHL AD	0	0	0	0	0	0	0	0	0	0	0	0	0	0	0	0	0	0	0	0	0	0	0	0	0	0	0	0	0	0	0	0	0	0	0	0	0	0	0	0	0	0	0	0	0	0	0	0	0
MB, SHH INF	0	0	0	0	0	0	0	0	0	0	0	0	0	0	0	0	0	0	0	0	0	0	0	0	0	0	0	0	0	0	0	0	0	0	0	0	0	0	0	0	0	0	0	0	0	0	0	0	0
MB, WNT	0	0	0	0	0	0	0	0	0	0	0	0	0	0	0	0	0	0	0	0	0	0	0	0	0	0	0	0	0	0	0	0	0	0	0	0	0	0	0	0	0	0	0	0	0	0	0	0	0
MELAN	0	0	0	0	0	0	0	0	0	0	0	0	0	0	0	0	0	0	0	0	0	0	0	0	0	0	0	0	0	0	0	0	0	0	0	0	0	0	0	0	0	0	0	0	0	0	0	0	0
MELCYT	0	0	0	0	0	0	0	0	0	0	0	0	0	0	0	0	0	0	0	0	0	0	0	0	0	0	0	0	0	0	0	0	0	0	0	0	0	0	0	0	0	0	0	0	0	0	0	0	0
MESO	0	0	0	0	0	0	0	0	0	0	0	0	0	0	0	0	0	0	0	0	0	0	0	0	0	0	0	0	0	0	0	0	0	0	0	0	0	0	0	0	0	0	0	0	0	0	0	0	0
MLS	0	0	0	0	0	0	0	0	0	0	0	0	0	0	0	0	0	0	0	0	0	0	0	0	0	0	0	0	0	0	0	0	0	0	0	0	0	0	0	0	0	0	0	0	0	0	0	0	0
MNG	0	0	0	0	0	0	0	0	0	0	0	0	0	0	0	0	0	0	0	0	0	0	0	0	0	0	0	0	0	0	0	0	0	0	0	0	0	0	0	0	0	0	0	0	0	0	0	0	0
MO	0	0	0	0	0	0	0	0	0	0	0	0	0	0	0	0	0	0	0	0	0	0	0	0	0	0	0	0	0	0	0	0	0	0	0	0	0	0	0	0	0	0	0	0	0	0	0	0	0
MP	0	0	0	0	0	0	0	0	0	0	0	0	0	0	0	0	0	0	0	0	0	0	0	0	0	0	0	0	0	0	0	0	0	0	0	0	0	0	0	0	0	0	0	0	0	0	0	0	0
MPNST	0	0	0	0	0	0	0	0	0	0	0	0	0	0	0	0	0	0	0	0	0	0	0	0	0	0	0	0	0	0	0	0	0	0	0	0	0	0	0	0	0	0	0	0	0	0	0	0	0
MRT	0	0	0	0	0	0	0	0	0	0.0344828	0	0	0	0	0	0	0	0	0	0	0	0	0	0	0	0	0	0	0	0	0	0	0	0	0	0	0	0	0	0	0	0	0	0	0	0	0	0	0
NB	0	0	0	0	0	0	0	0	0	0	0	0	0	0	0	0	0	0	0	0	0	0	0	0	0	0	0	0	0	0	0	0	0	0	0	0	0	0	0	0	0	0	0	0	0	0	0	0	0
NFA	0	0	0	0	0	0	0	0	0	0	0	0	0	0	0	0	0	0	0	0	0	0	0	0	0	0	0	0	0	0	0	0	0	0	0	0	0	0	0	0	0	0	0	0	0	0	0	0	0
NFB	0	0	0	0	0	0	0	0	0	0	0	0	0	0	0	0	0	0	0	0	0	0	0	0	0	0	0	0	0	0	0	0	0	0	0	0	0	0	0	0	0	0	0	0	0	0	0	0	0
NFB (PLEX)	0	0	0	0	0	0	0	0	0	0	0	0	0	0	0	0	0	0	0	0	0	0	0	0	0	0	0	0	0	0	0	0	0	0	0	0	0	0	0	0	0	0	0	0	0	0	0	0	0
O IDH	0	0	0	0	0	0	0	0	0	0	0	0	0	0	0	0	0	0	0	0	0	0	0	0	0	0	0	0	0	0	0	0	0	0	0	0	0	0	0	0	0	0	0	0	0	0	0	0	0
OB	0	0	0	0	0	0	0	0	0	0	0	0	0	0	0	0	0	0	0	0	0	0	0	0	0	0	0	0	0	0	0	0	0	0	0	0	0	0	0	0	0	0	0	0	0	0	0	0	0
OFMT	0	0	0	0	0	0	0	0	0	0	0	0	0	0	0	0	0	0	0	0	0	0	0	0	0	0	0	0	0	0	0	0	0	0	0	0	0	0	0	0	0	0	0	0	0	0	0	0	0
OS (HG)	0	0	0	0	0	0	0	0	0	0	0	0	0	0	0	0	0	0	0	0	0	0	0	0	0	0	0	0	0	0	0	0	0	0	0	0	0	0	0	0	0	0	0	0	0	0	0	0	0
PAAD	0	0	0	0	0	0	0	0	0	0	0	0	0	0	0	0	0	0	0	0.0526316	0	0	0	0	0	0	0	0	0	0	0	0	0	0	0	0	0	0	0	0	0	0	0	0	0	0	0	0	0
PCPG	0	0	0	0	0	0	0	0	0	0	0	0	0	0	0	0	0	0	0	0	0	0	0	0	0	0	0	0	0	0	0	0	0	0	0	0	0	0	0	0	0	0	0	0	0	0	0	0	0
PGG, nC	0	0	0	0	0	0	0	0	0	0	0	0	0	0	0	0	0	0	0	0	0	0	0	0	0	0	0	0	0	0	0	0	0	0	0	0	0	0	0	0	0	0	0	0	0	0	0	0	0
PIN T, PB A	0	0	0	0	0	0	0	0	0	0	0	0	0	0	0	0	0	0	0	0	0	0	0	0	0	0	0	0	0	0	0	0	0	0	0	0	0	0	0	0	0	0	0	0	0	0	0	0	0
PIN T, PB B	0	0	0	0	0	0	0	0	0	0	0	0	0	0	0	0	0	0	0	0	0	0	0	0	0	0	0	0	0	0	0	0	0	0	0	0	0	0	0	0	0	0	0	0	0	0	0	0	0
PIN T, PPT	0	0	0	0	0	0	0	0	0	0	0	0	0	0	0	0	0	0	0	0	0	0	0	0	0	0	0	0	0	0	0	0	0	0	0	0	0	0	0	0	0	0	0	0	0	0	0	0	0
PITAD, ACTH	0	0	0	0	0	0	0	0	0	0	0	0	0	0	0	0	0	0	0	0	0	0	0	0	0	0	0	0	0	0	0	0	0	0	0	0	0	0	0	0	0	0	0	0	0	0	0	0	0
PITAD, FSH LH	0	0	0	0	0	0	0	0	0	0	0	0	0	0	0	0	0	0	0	0	0	0	0	0	0	0	0	0	0	0	0	0	0	0	0	0	0	0	0	0	0	0	0	0	0	0	0	0	0
PITAD, PRL	0	0	0	0	0	0	0	0	0	0	0	0	0	0	0	0	0	0	0	0	0	0	0	0	0	0	0	0	0	0	0	0	0	0	0	0	0	0	0	0	0	0	0	0	0	0	0	0	0
PITAD, STH DNS A	0	0	0	0	0	0	0	0	0	0	0	0	0	0	0	0	0	0	0	0	0	0	0	0	0	0	0	0	0	0	0	0	0	0	0	0	0	0	0	0	0	0	0	0	0	0	0	0	0
PITAD, STH DNS B	0	0	0	0	0	0	0	0	0	0	0	0	0	0	0	0	0	0	0	0	0	0	0	0	0	0	0	0	0	0	0	0	0	0	0	0	0	0	0	0	0	0	0	0	0	0	0	0	0
PITAD, STH SPA	0	0	0	0	0	0	0	0	0	0	0	0	0	0	0	0	0	0	0	0	0	0	0	0	0	0	0	0	0	0	0	0	0	0	0	0	0	0	0	0	0	0	0	0	0	0	0	0	0
PITAD, TSH	0	0	0	0	0	0	0	0	0	0	0	0	0	0	0	0	0	0	0	0	0	0	0	0	0	0	0	0	0	0	0	0	0	0	0	0	0	0	0	0	0	0	0	0	0	0	0	0	0
PITUI	0	0	0	0	0	0	0	0	0	0	0	0	0	0	0	0	0	0	0	0	0	0	0	0	0	0	0	0	0	0	0	0	0	0	0	0	0	0	0	0	0	0	0	0	0	0	0	0	0
PLASMA	0	0	0	0	0	0	0	0	0	0	0	0	0	0	0	0	0	0	0	0	0	0	0	0	0	0	0	0	0	0	0	0	0	0	0	0	0	0	0	0	0	0	0	0	0	0	0	0	0
PLEX, AD	0	0	0	0	0	0	0	0	0	0	0	0	0	0	0	0	0	0	0	0	0	0	0	0	0	0	0	0	0	0	0	0	0	0	0	0	0	0	0	0	0	0	0	0	0	0	0	0	0
PLEX, PED A	0	0	0	0	0	0	0	0	0	0	0	0	0	0	0	0	0	0	0	0	0	0	0	0	0	0	0	0	0	0	0	0	0	0	0	0	0	0	0	0	0	0	0	0	0	0	0	0	0
PLEX, PED B	0	0	0	0	0	0	0	0	0	0	0	0	0	0	0	0	0	0	0	0	0	0	0	0	0	0	0	0	0	0	0	0	0	0	0	0	0	0	0	0	0	0	0	0	0	0	0	0	0
PRAD	0	0	0	0	0	0	0	0	0	0	0	0	0	0	0	0	0	0	0	0	0	0	0	0	0	0	0	0	0	0	0	0	0	0	0	0	0	0	0	0	0	0	0	0	0	0	0	0	0
PTPR, A	0	0	0	0	0	0	0	0	0	0	0	0	0	0	0	0	0	0	0	0	0	0	0	0	0	0	0	0	0	0	0	0	0	0	0	0	0	0	0	0	0	0	0	0	0	0	0	0	0
PTPR, B	0	0	0	0	0	0	0	0	0	0	0	0	0	0	0	0	0	0	0	0	0	0	0	0	0	0	0	0	0	0	0	0	0	0	0	0	0	0	0	0	0	0	0	0	0	0	0	0	0
PXA	0	0	0	0	0	0	0	0	0	0	0	0	0	0	0	0	0	0	0	0	0	0	0	0	0	0	0	0	0	0	0	0	0	0	0	0	0	0	0	0	0	0	0	0	0	0	0	0	0
PanNET	0	0	0	0	0	0	0	0	0	0	0	0	0	0	0	0	0	0	0	0	0	0	0	0	0	0	0	0	0	0	0	0	0	0	0	0	0	0	0	0	0	0	0	0	0	0	0	0	0
RETB	0	0	0	0	0	0	0	0	0	0	0	0	0	0	0	0	0	0	0	0	0	0	0	0	0	0	0	0	0	0	0	0	0	0	0	0	0	0	0	0	0	0	0	0	0	0	0	0	0
RMS (ALV)	0	0	0	0	0	0	0	0	0	0	0	0	0	0	0	0	0	0	0	0	0	0	0	0	0	0	0	0	0	0	0	0	0	0	0	0	0	0	0	0	0	0	0	0	0	0	0	0	0
RMS (EMB)	0	0	0	0	0	0	0	0	0	0	0	0	0	0	0	0	0	0	0	0	0	0	0	0	0	0	0	0	0	0	0	0	0	0	0	0	0	0	0	0	0	0	0	0	0	0	0	0	0
RMS (MYOD1)	0	0	0	0	0	0	0	0	0	0	0	0	0	0	0	0	0	0	0	0	0	0	0	0	0	0	0	0	0	0	0	0	0	0	0	0	0	0	0	0	0	0	0	0	0	0	0	0	0
SARC (MPNST-like)	0	0	0	0	0	0	0	0	0	0	0	0	0	0	0	0	0	0	0	0	0	0	0	0	0	0	0	0	0	0	0	0	0	0	0	0	0	0	0	0	0	0	0	0	0	0	0	0	0
SARC (RMS-like)	0	0	0	0	0	0	0	0	0	0	0	0	0	0	0	0	0	0	0	0	0	0	0	0	0	0	0	0	0	0	0	0	0	0	0	0	0	0	0	0	0	0	0	0	0	0	0	0	0
SBRCT (BCOR)	0	0	0	0	0	0	0	0	0	0	0	0	0	0	0	0	0	0	0	0	0	0	0	0	0	0	0	0	0	0	0	0	0	0	0	0	0	0	0	0	0	0	0	0	0	0	0	0	0
SBRCT (CIC)	0	0	0	0	0	0	0	0	0	0	0	0	0	0	0	0	0	0	0	0	0	0	0	0	0	0	0	0	0	0	0	0	0	0	0	0	0	0	0	0	0	0	0	0	0	0	0	0	0
SCC (CUT)	0	0	0	0	0	0	0	0	0	0	0	0	0	0	0	0	0	0	0	0	0	0	0	0	0	0	0	0	0	0	0	0	0	0	0	0	0	0	0	0	0	0	0	0	0	0	0	0	0
SCHW	0	0	0	0	0	0	0	0	0	0	0	0	0	0	0	0	0	0	0	0	0	0	0	0	0	0	0	0	0	0	0	0	0	0	0	0	0	0	0	0	0	0	0	0	0	0	0	0	0
SCHW, MEL	0	0	0	0	0	0	0	0	0	0	0	0	0	0	0	0	0	0	0	0	0	0	0	0	0	0	0	0	0	0	0	0	0	0	0	0	0	0	0	0	0	0	0	0	0	0	0	0	0
SCLC	0	0	0	0	0	0	0	0	0	0	0	0	0	0	0	0	0	0	0	0	0	0	0	0	0	0	0	0	0	0	0	0	0	0	0	0	0	0	0	0	0	0	0	0	0	0	0	0	0
SEF	0	0	0	0	0	0	0	0	0	0	0	0	0	0	0	0	0	0	0	0	0	0	0	0	0	0	0	0	0	0	0	0	0	0	0	0	0	0	0	0	0	0	0	0	0	0	0	0	0
SFT	0	0	0	0	0	0	0	0	0	0	0	0	0	0	0	0	0	0	0	0	0	0	0	0	0	0	0	0	0	0	0	0	0	0	0	0	0	0	0	0	0	0	0	0	0	0	0	0	0
STAD	0	0	0	0	0	0	0	0	0	0	0	0	0	0	0	0	0	0	0	0	0	0	0	0	0.0387931	0	0	0	0	0	0	0	0	0	0	0	0	0	0	0	0	0	0	0	0	0	0	0	0
SUBEPN, PF	0	0	0	0	0	0	0	0	0	0	0	0	0	0	0	0	0	0	0	0	0	0	0	0	0	0	0	0	0	0	0	0	0	0	0	0	0	0	0	0	0	0	0	0	0	0	0	0	0
SUBEPN, SPINE	0	0	0	0	0	0	0	0	0	0	0	0	0	0	0	0	0	0	0	0	0	0	0	0	0	0	0	0	0	0	0	0	0	0	0	0	0	0	0	0	0	0	0	0	0	0	0	0	0
SUBEPN, ST	0	0	0	0	0	0	0	0	0	0	0	0	0	0	0	0	0	0	0	0	0	0	0	0	0	0	0	0	0	0	0	0	0	0	0	0	0	0	0	0	0	0	0	0	0	0	0	0	0
SYSA	0	0	0	0	0	0	0	0	0	0	0	0	0	0	0	0	0	0	0	0	0	0	0	0	0	0	0	0	0	0	0	0	0	0	0	0	0	0	0	0	0	0	0	0	0	0	0	0	0
THCA	0	0	0	0	0	0	0	0	0	0	0	0	0	0	0	0	0	0	0	0	0	0	0	0	0	0	0	0	0	0	0	0	0	0	0	0	0	0	0	0	0	0	0	0	0	0	0	0	0
THYM	0	0	0	0	0	0	0	0	0	0	0	0	0	0	0	0	0	0	0	0	0	0	0	0	0	0	0	0	0	0	0	0	0	0	0	0	0	0	0	0	0	0	0	0	0	0	0	0	0
UCEC	0	0	0	0	0	0	0	0	0	0	0	0	0	0	0	0	0	0	0	0	0	0	0	0	0	0	0	0	0	0	0	0	0	0	0	0	0	0	0	0	0	0	0	0	0	0	0	0	0
UCS	0	0	0	0	0	0	0	0	0	0	0	0	0	0	0	0	0	0	0	0	0	0	0	0	0	0	0	0	0	0	0	0	0	0	0	0	0	0	0	0	0	0	0	0	0	0	0	0	0
USARC	0	0	0	0	0	0	0	0	0	0	0	0	0	0	0	0	0	0	0	0	0	0	0	0	0	0	0	0	0	0	0	0	0	0	0	0	0	0	0	0	0	0	0	0	0	0	0	0	0
UVM	0	0	0	0	0	0	0	0	0	0	0	0	0	0	0	0	0	0	0	0	0	0	0	0	0	0	0	0	0	0	0	0	0	0	0	0	0	0	0	0	0	0	0	0	0	0	0	0	0
WDLS/DDLS	0	0	0	0	0	0	0	0	0	0	0	0	0	0	0	0	0	0	0	0	0	0	0	0	0	0	0	0	0	0	0	0	0	0	0	0	0	0	0	0	0	0	0	0	0	0	0	0	0
iGCT-G	0	0	0	0	0	0	0	0	0	0	0	0	0	0	0	0	0	0.00568182	0	0	0	0	0	0	0	0	0	0	0	0	0	0	0	0	0	0	0	0	0	0	0	0	0	0	0	0	0	0	0
[truncated: 129 more columns]

## Sheet: Extended Data Figure 1a
fold	sample_rate	masking rate for training	F1 score
1	428799	p=0.25%	0.963103
1	428799	p=0.5%	0.977131
1	428799	p=1%	0.976319
1	428799	p=2.5%	0.977716
1	428799	p=5%	0.977716
1	428799	p=10%	0.966083
1	50000	p=0.25%	0.968191
1	50000	p=0.5%	0.974689
1	50000	p=1%	0.979207
1	50000	p=2.5%	0.972976
1	50000	p=5%	0.973173
1	50000	p=10%	0.966606
1	25000	p=0.25%	0.962963
1	25000	p=0.5%	0.970447
1	25000	p=1%	0.975421
1	25000	p=2.5%	0.968204
1	25000	p=5%	0.967363
1	25000	p=10%	0.971467
1	10000	p=0.25%	0.960109
1	10000	p=0.5%	0.972588
1	10000	p=1%	0.976497
1	10000	p=2.5%	0.970531
1	10000	p=5%	0.972491
1	10000	p=10%	0.93633
1	8000	p=0.25%	0.964793
1	8000	p=0.5%	0.972515
1	8000	p=1%	0.971989
1	8000	p=2.5%	0.966113
1	8000	p=5%	0.959525
1	8000	p=10%	0.93721
1	5000	p=0.25%	0.954798
1	5000	p=0.5%	0.960495
1	5000	p=1%	0.958841
1	5000	p=2.5%	0.957288
1	5000	p=5%	0.953274
1	5000	p=10%	0.912727
1	2500	p=0.25%	0.956514
1	2500	p=0.5%	0.944773
1	2500	p=1%	0.947985
1	2500	p=2.5%	0.955417
1	2500	p=5%	0.911809
1	2500	p=10%	0.85994
1	2000	p=0.25%	0.909373
1	2000	p=0.5%	0.929911
1	2000	p=1%	0.912125
1	2000	p=2.5%	0.936844
1	2000	p=5%	0.908351
1	2000	p=10%	0.846254
1	1000	p=0.25%	0.906095
1	1000	p=0.5%	0.886328
1	1000	p=1%	0.865817
1	1000	p=2.5%	0.830737
1	1000	p=5%	0.785795
1	1000	p=10%	0.694044
1	800	p=0.25%	0.851844
1	800	p=0.5%	0.866112
1	800	p=1%	0.867346
1	800	p=2.5%	0.77227
1	800	p=5%	0.729189
1	800	p=10%	0.608899
1	500	p=0.25%	0.829683
1	500	p=0.5%	0.816426
1	500	p=1%	0.782069
1	500	p=2.5%	0.733719
1	500	p=5%	0.679393
1	500	p=10%	0.537561
1	50000	p=0.25%	0.961559
1	50000	p=0.5%	0.977181
1	50000	p=1%	0.97118
1	50000	p=2.5%	0.977202
1	50000	p=5%	0.977346
1	50000	p=10%	0.959671
1	25000	p=0.25%	0.964654
1	25000	p=0.5%	0.976102
1	25000	p=1%	0.976305
1	25000	p=2.5%	0.976754
1	25000	p=5%	0.978677
1	25000	p=10%	0.968316
1	10000	p=0.25%	0.95371
1	10000	p=0.5%	0.962115
1	10000	p=1%	0.955959
1	10000	p=2.5%	0.962617
1	10000	p=5%	0.947326
1	10000	p=10%	0.938416
1	8000	p=0.25%	0.950562
1	8000	p=0.5%	0.956233
1	8000	p=1%	0.950886
1	8000	p=2.5%	0.973415
1	8000	p=5%	0.949974
1	8000	p=10%	0.945195
1	5000	p=0.25%	0.963745
1	5000	p=0.5%	0.962889
1	5000	p=1%	0.967068
1	5000	p=2.5%	0.955459
1	5000	p=5%	0.94846
1	5000	p=10%	0.917537
1	2500	p=0.25%	0.940899
1	2500	p=0.5%	0.940235
1	2500	p=1%	0.947473
1	2500	p=2.5%	0.937183
1	2500	p=5%	0.923955
1	2500	p=10%	0.842898
1	2000	p=0.25%	0.93935
1	2000	p=0.5%	0.959149
1	2000	p=1%	0.928654
1	2000	p=2.5%	0.934881
1	2000	p=5%	0.889762
1	2000	p=10%	0.82379
1	1000	p=0.25%	0.917376
1	1000	p=0.5%	0.891815
1	1000	p=1%	0.881001
1	1000	p=2.5%	0.85374
1	1000	p=5%	0.805306
1	1000	p=10%	0.544921
1	800	p=0.25%	0.855968
1	800	p=0.5%	0.87244
1	800	p=1%	0.789704
1	800	p=2.5%	0.792387
1	800	p=5%	0.765979
1	800	p=10%	0.461726
1	500	p=0.25%	0.744479
1	500	p=0.5%	0.782463
1	500	p=1%	0.692767
1	500	p=2.5%	0.632202
1	500	p=5%	0.4839
1	500	p=10%	0.292529
1	50000	p=0.25%	0.966841
1	50000	p=0.5%	0.975264
1	50000	p=1%	0.976319
1	50000	p=2.5%	0.974441
1	50000	p=5%	0.971631
1	50000	p=10%	0.974428
1	25000	p=0.25%	0.961651
1	25000	p=0.5%	0.977799
1	25000	p=1%	0.976416
1	25000	p=2.5%	0.973729
1	25000	p=5%	0.972886
1	25000	p=10%	0.955494
1	10000	p=0.25%	0.957206
1	10000	p=0.5%	0.966998
1	10000	p=1%	0.970085
1	10000	p=2.5%	0.971695
1	10000	p=5%	0.956127
1	10000	p=10%	0.958176
1	8000	p=0.25%	0.958248
1	8000	p=0.5%	0.96847
1	8000	p=1%	0.972011
1	8000	p=2.5%	0.977454
1	8000	p=5%	0.964895
1	8000	p=10%	0.952374
1	5000	p=0.25%	0.952744
1	5000	p=0.5%	0.968499
1	5000	p=1%	0.946053
1	5000	p=2.5%	0.950466
1	5000	p=5%	0.935583
1	5000	p=10%	0.892501
1	2500	p=0.25%	0.924076
1	2500	p=0.5%	0.952415
1	2500	p=1%	0.956223
1	2500	p=2.5%	0.929922
1	2500	p=5%	0.893089
1	2500	p=10%	0.907134
1	2000	p=0.25%	0.939461
1	2000	p=0.5%	0.928411
1	2000	p=1%	0.949934
1	2000	p=2.5%	0.935514
1	2000	p=5%	0.917768
1	2000	p=10%	0.791868
1	1000	p=0.25%	0.873567
1	1000	p=0.5%	0.880647
1	1000	p=1%	0.883309
1	1000	p=2.5%	0.867231
1	1000	p=5%	0.837745
1	1000	p=10%	0.67157
1	800	p=0.25%	0.874746
1	800	p=0.5%	0.852451
1	800	p=1%	0.86772
1	800	p=2.5%	0.786586
1	800	p=5%	0.805929
1	800	p=10%	0.653941
1	500	p=0.25%	0.795335
1	500	p=0.5%	0.786159
1	500	p=1%	0.782216
1	500	p=2.5%	0.684266
1	500	p=5%	0.573782
1	500	p=10%	0.268252
1	50000	p=0.25%	0.963103
1	50000	p=0.5%	0.974132
1	50000	p=1%	0.968016
1	50000	p=2.5%	0.977454
1	50000	p=5%	0.967886
1	50000	p=10%	0.957079
1	25000	p=0.25%	0.960409
1	25000	p=0.5%	0.973763
1	25000	p=1%	0.968011
1	25000	p=2.5%	0.977494
1	25000	p=5%	0.95989
1	25000	p=10%	0.969891
1	10000	p=0.25%	0.955314
1	10000	p=0.5%	0.971531
1	10000	p=1%	0.973733
1	10000	p=2.5%	0.971646
1	10000	p=5%	0.965733
1	10000	p=10%	0.94727
1	8000	p=0.25%	0.962698
1	8000	p=0.5%	0.974961
1	8000	p=1%	0.959761
1	8000	p=2.5%	0.966942
1	8000	p=5%	0.946961
1	8000	p=10%	0.930251
1	5000	p=0.25%	0.964302
1	5000	p=0.5%	0.971895
1	5000	p=1%	0.956828
1	5000	p=2.5%	0.958077
1	5000	p=5%	0.955686
1	5000	p=10%	0.910713
1	2500	p=0.25%	0.942494
1	2500	p=0.5%	0.954967
1	2500	p=1%	0.949443
1	2500	p=2.5%	0.952841
1	2500	p=5%	0.948345
1	2500	p=10%	0.892608
1	2000	p=0.25%	0.939292
1	2000	p=0.5%	0.939913
1	2000	p=1%	0.945609
1	2000	p=2.5%	0.935239
1	2000	p=5%	0.937168
1	2000	p=10%	0.796149
1	1000	p=0.25%	0.916687
1	1000	p=0.5%	0.923771
1	1000	p=1%	0.912113
1	1000	p=2.5%	0.826977
1	1000	p=5%	0.731817
1	1000	p=10%	0.689828
1	800	p=0.25%	0.898283
1	800	p=0.5%	0.880247
1	800	p=1%	0.870661
1	800	p=2.5%	0.788027
1	800	p=5%	0.652224
1	800	p=10%	0.675351
1	500	p=0.25%	0.768549
1	500	p=0.5%	0.802129
1	500	p=1%	0.785762
1	500	p=2.5%	0.707054
1	500	p=5%	0.536948
1	500	p=10%	0.230971
1	50000	p=0.25%	0.960906
1	50000	p=0.5%	0.976348
1	50000	p=1%	0.979981
1	50000	p=2.5%	0.977844
1	50000	p=5%	0.973688
1	50000	p=10%	0.966053
1	25000	p=0.25%	0.960946
1	25000	p=0.5%	0.971326
1	25000	p=1%	0.972518
1	25000	p=2.5%	0.977078
1	25000	p=5%	0.967652
1	25000	p=10%	0.961932
1	10000	p=0.25%	0.970379
1	10000	p=0.5%	0.974632
1	10000	p=1%	0.967318
1	10000	p=2.5%	0.966379
1	10000	p=5%	0.969161
1	10000	p=10%	0.936705
1	8000	p=0.25%	0.970244
1	8000	p=0.5%	0.977918
1	8000	p=1%	0.973511
1	8000	p=2.5%	0.975736
1	8000	p=5%	0.966164
1	8000	p=10%	0.957089
1	5000	p=0.25%	0.948527
1	5000	p=0.5%	0.956264
1	5000	p=1%	0.964245
1	5000	p=2.5%	0.959464
1	5000	p=5%	0.962684
1	5000	p=10%	0.916659
1	2500	p=0.25%	0.937312
1	2500	p=0.5%	0.926292
1	2500	p=1%	0.939461
1	2500	p=2.5%	0.927294
1	2500	p=5%	0.885112
1	2500	p=10%	0.862443
1	2000	p=0.25%	0.926694
1	2000	p=0.5%	0.953935
1	2000	p=1%	0.921648
1	2000	p=2.5%	0.919064
1	2000	p=5%	0.883444
1	2000	p=10%	0.782623
1	1000	p=0.25%	0.913225
1	1000	p=0.5%	0.924331
1	1000	p=1%	0.860533
1	1000	p=2.5%	0.844759
1	1000	p=5%	0.837729
1	1000	p=10%	0.772033
1	800	p=0.25%	0.925761
1	800	p=0.5%	0.895988
1	800	p=1%	0.889323
1	800	p=2.5%	0.792038
1	800	p=5%	0.597268
1	800	p=10%	0.350363
1	500	p=0.25%	0.749786
1	500	p=0.5%	0.793329
1	500	p=1%	0.740351
1	500	p=2.5%	0.613483
1	500	p=5%	0.498133
1	500	p=10%	0.288583
1	50000	p=0.25%	0.968801
1	50000	p=0.5%	0.975332
1	50000	p=1%	0.977582
1	50000	p=2.5%	0.978527
1	50000	p=5%	0.97522
1	50000	p=10%	0.964895
1	25000	p=0.25%	0.959412
1	25000	p=0.5%	0.977774
1	25000	p=1%	0.97576
1	25000	p=2.5%	0.971779
1	25000	p=5%	0.983284
1	25000	p=10%	0.960259
1	10000	p=0.25%	0.965084
1	10000	p=0.5%	0.977177
1	10000	p=1%	0.975808
1	10000	p=2.5%	0.968428
1	10000	p=5%	0.964374
1	10000	p=10%	0.959391
1	8000	p=0.25%	0.957615
1	8000	p=0.5%	0.972504
1	8000	p=1%	0.972988
1	8000	p=2.5%	0.967876
1	8000	p=5%	0.966514
1	8000	p=10%	0.962193
1	5000	p=0.25%	0.947738
1	5000	p=0.5%	0.959267
1	5000	p=1%	0.963291
1	5000	p=2.5%	0.958428
1	5000	p=5%	0.962794
1	5000	p=10%	0.938763
1	2500	p=0.25%	0.944318
1	2500	p=0.5%	0.949071
1	2500	p=1%	0.936673
1	2500	p=2.5%	0.9634
1	2500	p=5%	0.915975
1	2500	p=10%	0.86315
1	2000	p=0.25%	0.911834
1	2000	p=0.5%	0.931922
1	2000	p=1%	0.932308
1	2000	p=2.5%	0.923563
1	2000	p=5%	0.823346
1	2000	p=10%	0.824071
1	1000	p=0.25%	0.897202
1	1000	p=0.5%	0.919393
1	1000	p=1%	0.914318
1	1000	p=2.5%	0.885355
1	1000	p=5%	0.815967
1	1000	p=10%	0.649538
1	800	p=0.25%	0.880363
1	800	p=0.5%	0.890514
1	800	p=1%	0.815767
1	800	p=2.5%	0.819967
1	800	p=5%	0.589566
1	800	p=10%	0.363035
1	500	p=0.25%	0.78612
1	500	p=0.5%	0.818777
1	500	p=1%	0.73803
1	500	p=2.5%	0.623653
1	500	p=5%	0.613678
1	500	p=10%	0.350477
1	50000	p=0.25%	0.964055
1	50000	p=0.5%	0.977799
1	50000	p=1%	0.978328
1	50000	p=2.5%	0.977161
1	50000	p=5%	0.976494
1	50000	p=10%	0.961344
1	25000	p=0.25%	0.965259
1	25000	p=0.5%	0.978236
1	25000	p=1%	0.972818
1	25000	p=2.5%	0.976897
1	25000	p=5%	0.974993
1	25000	p=10%	0.977762
1	10000	p=0.25%	0.959029
1	10000	p=0.5%	0.966231
1	10000	p=1%	0.968278
1	10000	p=2.5%	0.958806
1	10000	p=5%	0.950966
1	10000	p=10%	0.900473
1	8000	p=0.25%	0.956724
1	8000	p=0.5%	0.974263
1	8000	p=1%	0.963002
1	8000	p=2.5%	0.981679
1	8000	p=5%	0.97738
1	8000	p=10%	0.962686
1	5000	p=0.25%	0.953728
1	5000	p=0.5%	0.964832
1	5000	p=1%	0.969828
1	5000	p=2.5%	0.950045
1	5000	p=5%	0.964064
1	5000	p=10%	0.9346
1	2500	p=0.25%	0.942773
1	2500	p=0.5%	0.939263
1	2500	p=1%	0.941056
1	2500	p=2.5%	0.924968
1	2500	p=5%	0.896183
1	2500	p=10%	0.786479
1	2000	p=0.25%	0.940348
1	2000	p=0.5%	0.940571
1	2000	p=1%	0.9244
1	2000	p=2.5%	0.913425
1	2000	p=5%	0.856053
1	2000	p=10%	0.782521
1	1000	p=0.25%	0.911925
1	1000	p=0.5%	0.883759
1	1000	p=1%	0.905838
1	1000	p=2.5%	0.868053
1	1000	p=5%	0.842307
1	1000	p=10%	0.584929
1	800	p=0.25%	0.862326
1	800	p=0.5%	0.861744
1	800	p=1%	0.851005
1	800	p=2.5%	0.812522
1	800	p=5%	0.623676
1	800	p=10%	0.29583
1	500	p=0.25%	0.793221
1	500	p=0.5%	0.773946
1	500	p=1%	0.738346
1	500	p=2.5%	0.624468
1	500	p=5%	0.571338
1	500	p=10%	0.263647
1	50000	p=0.25%	0.961056
1	50000	p=0.5%	0.976381
1	50000	p=1%	0.978851
1	50000	p=2.5%	0.980136
1	50000	p=5%	0.978574
1	50000	p=10%	0.96376
1	25000	p=0.25%	0.967771
1	25000	p=0.5%	0.977006
1	25000	p=1%	0.974985
1	25000	p=2.5%	0.975388
1	25000	p=5%	0.980353
1	25000	p=10%	0.955514
1	10000	p=0.25%	0.962012
1	10000	p=0.5%	0.971626
1	10000	p=1%	0.968129
1	10000	p=2.5%	0.964484
1	10000	p=5%	0.960506
1	10000	p=10%	0.933429
1	8000	p=0.25%	0.956456
1	8000	p=0.5%	0.970313
1	8000	p=1%	0.968595
1	8000	p=2.5%	0.96739
1	8000	p=5%	0.942489
1	8000	p=10%	0.937639
1	5000	p=0.25%	0.947127
1	5000	p=0.5%	0.953947
1	5000	p=1%	0.963904
1	5000	p=2.5%	0.960482
1	5000	p=5%	0.958994
1	5000	p=10%	0.933748
1	2500	p=0.25%	0.945157
1	2500	p=0.5%	0.950882
1	2500	p=1%	0.939571
1	2500	p=2.5%	0.956642
1	2500	p=5%	0.933686
1	2500	p=10%	0.836422
1	2000	p=0.25%	0.941821
1	2000	p=0.5%	0.956826
1	2000	p=1%	0.954901
1	2000	p=2.5%	0.954196
1	2000	p=5%	0.904846
1	2000	p=10%	0.862536
1	1000	p=0.25%	0.910806
1	1000	p=0.5%	0.893923
1	1000	p=1%	0.915473
1	1000	p=2.5%	0.860948
1	1000	p=5%	0.820078
1	1000	p=10%	0.521699
1	800	p=0.25%	0.879581
1	800	p=0.5%	0.873691
1	800	p=1%	0.818515
1	800	p=2.5%	0.743006
1	800	p=5%	0.728075
1	800	p=10%	0.506067
1	500	p=0.25%	0.83237
1	500	p=0.5%	0.764698
1	500	p=1%	0.768691
1	500	p=2.5%	0.642198
1	500	p=5%	0.672271
1	500	p=10%	0.417939
1	50000	p=0.25%	0.961901
1	50000	p=0.5%	0.976666
1	50000	p=1%	0.975846
1	50000	p=2.5%	0.976572
1	50000	p=5%	0.97191
1	50000	p=10%	0.954635
1	25000	p=0.25%	0.962128
1	25000	p=0.5%	0.974888
1	25000	p=1%	0.976837
1	25000	p=2.5%	0.973763
1	25000	p=5%	0.980873
1	25000	p=10%	0.963521
1	10000	p=0.25%	0.960676
1	10000	p=0.5%	0.974833
1	10000	p=1%	0.967227
1	10000	p=2.5%	0.980179
1	10000	p=5%	0.971267
1	10000	p=10%	0.938708
1	8000	p=0.25%	0.962384
1	8000	p=0.5%	0.968944
1	8000	p=1%	0.955252
1	8000	p=2.5%	0.961292
1	8000	p=5%	0.956735
1	8000	p=10%	0.948784
1	5000	p=0.25%	0.964974
1	5000	p=0.5%	0.962662
1	5000	p=1%	0.965759
1	5000	p=2.5%	0.955153
1	5000	p=5%	0.969013
1	5000	p=10%	0.950492
1	2500	p=0.25%	0.952677
1	2500	p=0.5%	0.94657
1	2500	p=1%	0.939966
1	2500	p=2.5%	0.948829
1	2500	p=5%	0.909312
1	2500	p=10%	0.855021
1	2000	p=0.25%	0.928478
1	2000	p=0.5%	0.941291
1	2000	p=1%	0.93657
1	2000	p=2.5%	0.921276
1	2000	p=5%	0.909058
1	2000	p=10%	0.858821
1	1000	p=0.25%	0.891544
1	1000	p=0.5%	0.924473
1	1000	p=1%	0.915502
1	1000	p=2.5%	0.769225
1	1000	p=5%	0.705022
1	1000	p=10%	0.695324
1	800	p=0.25%	0.862841
1	800	p=0.5%	0.86418
1	800	p=1%	0.804837
1	800	p=2.5%	0.754883
1	800	p=5%	0.790041
1	800	p=10%	0.503733
1	500	p=0.25%	0.838456
1	500	p=0.5%	0.831339
1	500	p=1%	0.84392
1	500	p=2.5%	0.647888
1	500	p=5%	0.602912
1	500	p=10%	0.349009
1	50000	p=0.25%	0.963103
1	50000	p=0.5%	0.97409
1	50000	p=1%	0.978144
1	50000	p=2.5%	0.973332
1	50000	p=5%	0.976257
1	50000	p=10%	0.967968
1	25000	p=0.25%	0.959792
1	25000	p=0.5%	0.970842
1	25000	p=1%	0.972243
1	25000	p=2.5%	0.978682
1	25000	p=5%	0.97275
1	25000	p=10%	0.966527
1	10000	p=0.25%	0.963643
1	10000	p=0.5%	0.972126
1	10000	p=1%	0.97475
1	10000	p=2.5%	0.968493
1	10000	p=5%	0.964953
1	10000	p=10%	0.951617
1	8000	p=0.25%	0.954026
1	8000	p=0.5%	0.963602
1	8000	p=1%	0.969811
1	8000	p=2.5%	0.958623
1	8000	p=5%	0.945741
1	8000	p=10%	0.952666
1	5000	p=0.25%	0.941618
1	5000	p=0.5%	0.953934
1	5000	p=1%	0.965662
1	5000	p=2.5%	0.954704
1	5000	p=5%	0.955687
1	5000	p=10%	0.919065
1	2500	p=0.25%	0.946846
1	2500	p=0.5%	0.933402
1	2500	p=1%	0.933649
1	2500	p=2.5%	0.945658
1	2500	p=5%	0.889737
1	2500	p=10%	0.865028
1	2000	p=0.25%	0.928581
1	2000	p=0.5%	0.933541
1	2000	p=1%	0.940059
1	2000	p=2.5%	0.929298
1	2000	p=5%	0.870536
1	2000	p=10%	0.844676
1	1000	p=0.25%	0.887939
1	1000	p=0.5%	0.874539
1	1000	p=1%	0.87907
1	1000	p=2.5%	0.858543
1	1000	p=5%	0.793696
1	1000	p=10%	0.605354
1	800	p=0.25%	0.881529
1	800	p=0.5%	0.883016
1	800	p=1%	0.872393
1	800	p=2.5%	0.88209
1	800	p=5%	0.774476
1	800	p=10%	0.567652
1	500	p=0.25%	0.855429
1	500	p=0.5%	0.786722
1	500	p=1%	0.820608
1	500	p=2.5%	0.689485
1	500	p=5%	0.609412
1	500	p=10%	0.40238
2	428799	p=0.25%	0.980251
2	428799	p=0.5%	0.987103
2	428799	p=1%	0.979728
2	428799	p=2.5%	0.982723
2	428799	p=5%	0.966711
2	428799	p=10%	0.978458
2	50000	p=0.25%	0.977111
2	50000	p=0.5%	0.977738
2	50000	p=1%	0.97461
2	50000	p=2.5%	0.971113
2	50000	p=5%	0.971661
2	50000	p=10%	0.970043
2	25000	p=0.25%	0.974041
2	25000	p=0.5%	0.978125
2	25000	p=1%	0.972847
2	25000	p=2.5%	0.973576
2	25000	p=5%	0.961435
2	25000	p=10%	0.965018
2	10000	p=0.25%	0.959532
2	10000	p=0.5%	0.96996
2	10000	p=1%	0.974831
2	10000	p=2.5%	0.973882
2	10000	p=5%	0.965772
2	10000	p=10%	0.948719
2	8000	p=0.25%	0.966171
2	8000	p=0.5%	0.970618
2	8000	p=1%	0.978939
2	8000	p=2.5%	0.977629
2	8000	p=5%	0.963174
2	8000	p=10%	0.94039
2	5000	p=0.25%	0.952143
2	5000	p=0.5%	0.96915
2	5000	p=1%	0.962289
2	5000	p=2.5%	0.962678
2	5000	p=5%	0.936278
2	5000	p=10%	0.909695
2	2500	p=0.25%	0.930657
2	2500	p=0.5%	0.961877
2	2500	p=1%	0.940234
2	2500	p=2.5%	0.934562
2	2500	p=5%	0.914126
2	2500	p=10%	0.884661
2	2000	p=0.25%	0.918377
2	2000	p=0.5%	0.915503
2	2000	p=1%	0.941655
2	2000	p=2.5%	0.901098
2	2000	p=5%	0.896932
2	2000	p=10%	0.784787
2	1000	p=0.25%	0.907128
2	1000	p=0.5%	0.891898
2	1000	p=1%	0.866305
2	1000	p=2.5%	0.837983
2	1000	p=5%	0.829448
2	1000	p=10%	0.632764
2	800	p=0.25%	0.886623
2	800	p=0.5%	0.813066
2	800	p=1%	0.863945
2	800	p=2.5%	0.799428
2	800	p=5%	0.646639
2	800	p=10%	0.585821
2	500	p=0.25%	0.782103
2	500	p=0.5%	0.832265
2	500	p=1%	0.780037
2	500	p=2.5%	0.661101
2	500	p=5%	0.691193
2	500	p=10%	0.36874
2	50000	p=0.25%	0.979943
2	50000	p=0.5%	0.983483
2	50000	p=1%	0.981516
2	50000	p=2.5%	0.970648
2	50000	p=5%	0.975329
2	50000	p=10%	0.971434
2	25000	p=0.25%	0.957464
2	25000	p=0.5%	0.974251
2	25000	p=1%	0.975519
2	25000	p=2.5%	0.975332
2	25000	p=5%	0.954269
2	25000	p=10%	0.969617
2	10000	p=0.25%	0.980535
2	10000	p=0.5%	0.97337
2	10000	p=1%	0.973051
2	10000	p=2.5%	0.958394
2	10000	p=5%	0.953517
2	10000	p=10%	0.953911
2	8000	p=0.25%	0.959713
2	8000	p=0.5%	0.982966
2	8000	p=1%	0.976823
2	8000	p=2.5%	0.966927
2	8000	p=5%	0.963267
2	8000	p=10%	0.951296
2	5000	p=0.25%	0.971719
2	5000	p=0.5%	0.957322
2	5000	p=1%	0.950536
2	5000	p=2.5%	0.954347
2	5000	p=5%	0.965379
2	5000	p=10%	0.955561
2	2500	p=0.25%	0.941362
2	2500	p=0.5%	0.955479
2	2500	p=1%	0.957126
2	2500	p=2.5%	0.943852
2	2500	p=5%	0.938387
2	2500	p=10%	0.866994
2	2000	p=0.25%	0.918714
2	2000	p=0.5%	0.948886
2	2000	p=1%	0.905856
2	2000	p=2.5%	0.938692
2	2000	p=5%	0.856943
2	2000	p=10%	0.832824
2	1000	p=0.25%	0.905564
2	1000	p=0.5%	0.901091
2	1000	p=1%	0.865799
2	1000	p=2.5%	0.889299
2	1000	p=5%	0.80667
2	1000	p=10%	0.682792
2	800	p=0.25%	0.879997
2	800	p=0.5%	0.84654
2	800	p=1%	0.846367
2	800	p=2.5%	0.684265
2	800	p=5%	0.714024
2	800	p=10%	0.634757
2	500	p=0.25%	0.810032
2	500	p=0.5%	0.797088
2	500	p=1%	0.731699
2	500	p=2.5%	0.677855
2	500	p=5%	0.579632
2	500	p=10%	0.427511
2	50000	p=0.25%	0.975824
2	50000	p=0.5%	0.983956
2	50000	p=1%	0.973094
2	50000	p=2.5%	0.977198
2	50000	p=5%	0.968269
2	50000	p=10%	0.965762
2	25000	p=0.25%	0.972279
2	25000	p=0.5%	0.982197
2	25000	p=1%	0.980698
2	25000	p=2.5%	0.984068
2	25000	p=5%	0.966949
2	25000	p=10%	0.965929
2	10000	p=0.25%	0.967516
2	10000	p=0.5%	0.981766
2	10000	p=1%	0.97825
2	10000	p=2.5%	0.970578
2	10000	p=5%	0.972618
2	10000	p=10%	0.961885
2	8000	p=0.25%	0.962519
2	8000	p=0.5%	0.982663
2	8000	p=1%	0.980063
2	8000	p=2.5%	0.967465
2	8000	p=5%	0.967667
2	8000	p=10%	0.952229
2	5000	p=0.25%	0.956276
2	5000	p=0.5%	0.969611
2	5000	p=1%	0.979247
2	5000	p=2.5%	0.947808
2	5000	p=5%	0.957633
2	5000	p=10%	0.925189
2	2500	p=0.25%	0.930748
2	2500	p=0.5%	0.946794
2	2500	p=1%	0.908359
2	2500	p=2.5%	0.951303
2	2500	p=5%	0.9101
2	2500	p=10%	0.895396
2	2000	p=0.25%	0.944378
2	2000	p=0.5%	0.931956
2	2000	p=1%	0.931694
2	2000	p=2.5%	0.893678
2	2000	p=5%	0.857977
2	2000	p=10%	0.848636
2	1000	p=0.25%	0.825087
2	1000	p=0.5%	0.906357
2	1000	p=1%	0.874739
2	1000	p=2.5%	0.808449
2	1000	p=5%	0.696127
2	1000	p=10%	0.441343
2	800	p=0.25%	0.88999
2	800	p=0.5%	0.894645
2	800	p=1%	0.87288
2	800	p=2.5%	0.824974
2	800	p=5%	0.817673
2	800	p=10%	0.574274
2	500	p=0.25%	0.794695
2	500	p=0.5%	0.823809
2	500	p=1%	0.779449
2	500	p=2.5%	0.689612
2	500	p=5%	0.504795
2	500	p=10%	0.215873
2	50000	p=0.25%	0.973275
2	50000	p=0.5%	0.977389
2	50000	p=1%	0.980376
2	50000	p=2.5%	0.975801
2	50000	p=5%	0.963931
2	50000	p=10%	0.963278
2	25000	p=0.25%	0.982391
2	25000	p=0.5%	0.984313
2	25000	p=1%	0.978079
2	25000	p=2.5%	0.982556
2	25000	p=5%	0.970168
2	25000	p=10%	0.978033
2	10000	p=0.25%	0.955863
2	10000	p=0.5%	0.976276
2	10000	p=1%	0.963414
2	10000	p=2.5%	0.969051
2	10000	p=5%	0.933747
2	10000	p=10%	0.949245
2	8000	p=0.25%	0.948145
2	8000	p=0.5%	0.964284
2	8000	p=1%	0.947663
2	8000	p=2.5%	0.958042
2	8000	p=5%	0.924257
2	8000	p=10%	0.95358
2	5000	p=0.25%	0.966937
2	5000	p=0.5%	0.969116
2	5000	p=1%	0.957835
2	5000	p=2.5%	0.953085
2	5000	p=5%	0.960092
2	5000	p=10%	0.922779
2	2500	p=0.25%	0.950504
2	2500	p=0.5%	0.934904
2	2500	p=1%	0.955251
2	2500	p=2.5%	0.938842
2	2500	p=5%	0.893844
2	2500	p=10%	0.843652
2	2000	p=0.25%	0.947087
2	2000	p=0.5%	0.934861
2	2000	p=1%	0.904609
2	2000	p=2.5%	0.928374
2	2000	p=5%	0.87675
2	2000	p=10%	0.859001
2	1000	p=0.25%	0.895547
2	1000	p=0.5%	0.864373
2	1000	p=1%	0.874803
2	1000	p=2.5%	0.851989
2	1000	p=5%	0.628306
2	1000	p=10%	0.671026
2	800	p=0.25%	0.883679
2	800	p=0.5%	0.905812
2	800	p=1%	0.871179
2	800	p=2.5%	0.887451
2	800	p=5%	0.788956
2	800	p=10%	0.403229
2	500	p=0.25%	0.834567
2	500	p=0.5%	0.817287
2	500	p=1%	0.813714
2	500	p=2.5%	0.659427
2	500	p=5%	0.596159
2	500	p=10%	0.440378
2	50000	p=0.25%	0.984704
2	50000	p=0.5%	0.976785
2	50000	p=1%	0.978009
2	50000	p=2.5%	0.974524
2	50000	p=5%	0.969896
2	50000	p=10%	0.979659
2	25000	p=0.25%	0.956216
2	25000	p=0.5%	0.97138
2	25000	p=1%	0.975978
2	25000	p=2.5%	0.973777
2	25000	p=5%	0.966952
2	25000	p=10%	0.966929
2	10000	p=0.25%	0.968574
2	10000	p=0.5%	0.975387
2	10000	p=1%	0.97533
2	10000	p=2.5%	0.96639
2	10000	p=5%	0.975721
2	10000	p=10%	0.94946
2	8000	p=0.25%	0.968624
2	8000	p=0.5%	0.966123
2	8000	p=1%	0.954865
2	8000	p=2.5%	0.969154
2	8000	p=5%	0.969294
2	8000	p=10%	0.961901
2	5000	p=0.25%	0.958837
2	5000	p=0.5%	0.954139
2	5000	p=1%	0.959951
2	5000	p=2.5%	0.956253
2	5000	p=5%	0.939887
2	5000	p=10%	0.932056
2	2500	p=0.25%	0.912998
2	2500	p=0.5%	0.94292
2	2500	p=1%	0.939123
2	2500	p=2.5%	0.902468
2	2500	p=5%	0.916447
2	2500	p=10%	0.848131
2	2000	p=0.25%	0.947863
2	2000	p=0.5%	0.946037
2	2000	p=1%	0.956151
2	2000	p=2.5%	0.940373
2	2000	p=5%	0.869273
2	2000	p=10%	0.817744
2	1000	p=0.25%	0.900227
2	1000	p=0.5%	0.884697
2	1000	p=1%	0.899936
2	1000	p=2.5%	0.832741
2	1000	p=5%	0.796388
2	1000	p=10%	0.603345
2	800	p=0.25%	0.92214
2	800	p=0.5%	0.86502
2	800	p=1%	0.867875
2	800	p=2.5%	0.850805
2	800	p=5%	0.698222
2	800	p=10%	0.553097
2	500	p=0.25%	0.775929
2	500	p=0.5%	0.764038
2	500	p=1%	0.76189
2	500	p=2.5%	0.718322
2	500	p=5%	0.141364
2	500	p=10%	0.48105
2	50000	p=0.25%	0.971789
2	50000	p=0.5%	0.972773
2	50000	p=1%	0.970414
2	50000	p=2.5%	0.972195
2	50000	p=5%	0.963481
2	50000	p=10%	0.975858
2	25000	p=0.25%	0.973469
2	25000	p=0.5%	0.97348
2	25000	p=1%	0.977566
2	25000	p=2.5%	0.966875
2	25000	p=5%	0.9702
2	25000	p=10%	0.96542
2	10000	p=0.25%	0.971979
2	10000	p=0.5%	0.98494
2	10000	p=1%	0.975424
2	10000	p=2.5%	0.979577
2	10000	p=5%	0.947697
2	10000	p=10%	0.962558
2	8000	p=0.25%	0.973046
2	8000	p=0.5%	0.977201
2	8000	p=1%	0.968988
2	8000	p=2.5%	0.9653
2	8000	p=5%	0.960474
2	8000	p=10%	0.955472
2	5000	p=0.25%	0.955946
2	5000	p=0.5%	0.964271
2	5000	p=1%	0.965565
2	5000	p=2.5%	0.963865
2	5000	p=5%	0.933564
2	5000	p=10%	0.9346
2	2500	p=0.25%	0.941252
2	2500	p=0.5%	0.934364
2	2500	p=1%	0.923261
2	2500	p=2.5%	0.911424
2	2500	p=5%	0.93232
2	2500	p=10%	0.792869
2	2000	p=0.25%	0.931633
2	2000	p=0.5%	0.936862
2	2000	p=1%	0.958709
2	2000	p=2.5%	0.889972
2	2000	p=5%	0.896982
2	2000	p=10%	0.781497
2	1000	p=0.25%	0.883697
2	1000	p=0.5%	0.899318
2	1000	p=1%	0.853224
2	1000	p=2.5%	0.866413
2	1000	p=5%	0.700724
2	1000	p=10%	0.414608
2	800	p=0.25%	0.884566
2	800	p=0.5%	0.874658
2	800	p=1%	0.818325
2	800	p=2.5%	0.81428
2	800	p=5%	0.77045
2	800	p=10%	0.585216
2	500	p=0.25%	0.783915
2	500	p=0.5%	0.822969
2	500	p=1%	0.754419
2	500	p=2.5%	0.723099
2	500	p=5%	0.619564
2	500	p=10%	0.124805
2	50000	p=0.25%	0.978937
2	50000	p=0.5%	0.973336
2	50000	p=1%	0.979805
2	50000	p=2.5%	0.970838
2	50000	p=5%	0.958602
2	50000	p=10%	0.976772
2	25000	p=0.25%	0.972887
2	25000	p=0.5%	0.986231
2	25000	p=1%	0.977404
2	25000	p=2.5%	0.97058
2	25000	p=5%	0.962894
2	25000	p=10%	0.960597
2	10000	p=0.25%	0.96748
2	10000	p=0.5%	0.97656
2	10000	p=1%	0.972577
2	10000	p=2.5%	0.965993
2	10000	p=5%	0.935577
2	10000	p=10%	0.949799
2	8000	p=0.25%	0.968391
2	8000	p=0.5%	0.980777
2	8000	p=1%	0.96914
2	8000	p=2.5%	0.967046
2	8000	p=5%	0.943512
2	8000	p=10%	0.91235
2	5000	p=0.25%	0.967936
2	5000	p=0.5%	0.959695
2	5000	p=1%	0.965236
2	5000	p=2.5%	0.93995
2	5000	p=5%	0.9652
2	5000	p=10%	0.936782
2	2500	p=0.25%	0.952989
2	2500	p=0.5%	0.94186
2	2500	p=1%	0.955735
2	2500	p=2.5%	0.940321
2	2500	p=5%	0.893007
2	2500	p=10%	0.876361
2	2000	p=0.25%	0.918718
2	2000	p=0.5%	0.925812
2	2000	p=1%	0.922269
2	2000	p=2.5%	0.891078
2	2000	p=5%	0.863007
2	2000	p=10%	0.819839
2	1000	p=0.25%	0.894644
2	1000	p=0.5%	0.853793
2	1000	p=1%	0.895611
2	1000	p=2.5%	0.843309
2	1000	p=5%	0.748564
2	1000	p=10%	0.580137
2	800	p=0.25%	0.905699
2	800	p=0.5%	0.879045
2	800	p=1%	0.793321
2	800	p=2.5%	0.661897
2	800	p=5%	0.729336
2	800	p=10%	0.659275
2	500	p=0.25%	0.845597
2	500	p=0.5%	0.859698
2	500	p=1%	0.765506
2	500	p=2.5%	0.692954
2	500	p=5%	0.54352
2	500	p=10%	0.398136
2	50000	p=0.25%	0.975953
2	50000	p=0.5%	0.97777
2	50000	p=1%	0.972942
2	50000	p=2.5%	0.98096
2	50000	p=5%	0.958164
2	50000	p=10%	0.96765
2	25000	p=0.25%	0.961952
2	25000	p=0.5%	0.97264
2	25000	p=1%	0.978877
2	25000	p=2.5%	0.966087
2	25000	p=5%	0.967439
2	25000	p=10%	0.966464
2	10000	p=0.25%	0.961261
2	10000	p=0.5%	0.974483
2	10000	p=1%	0.958896
2	10000	p=2.5%	0.958613
2	10000	p=5%	0.96781
2	10000	p=10%	0.965837
2	8000	p=0.25%	0.974343
2	8000	p=0.5%	0.950995
2	8000	p=1%	0.959163
2	8000	p=2.5%	0.95829
2	8000	p=5%	0.946645
2	8000	p=10%	0.951067
2	5000	p=0.25%	0.950541
2	5000	p=0.5%	0.968648
2	5000	p=1%	0.958716
2	5000	p=2.5%	0.964144
2	5000	p=5%	0.932594
2	5000	p=10%	0.913951
2	2500	p=0.25%	0.957196
2	2500	p=0.5%	0.941853
2	2500	p=1%	0.916045
2	2500	p=2.5%	0.948785
2	2500	p=5%	0.862742
2	2500	p=10%	0.863195
2	2000	p=0.25%	0.912608
2	2000	p=0.5%	0.950841
2	2000	p=1%	0.915611
2	2000	p=2.5%	0.934105
2	2000	p=5%	0.80845
2	2000	p=10%	0.843705
2	1000	p=0.25%	0.867099
2	1000	p=0.5%	0.895054
2	1000	p=1%	0.894975
2	1000	p=2.5%	0.782353
2	1000	p=5%	0.776715
2	1000	p=10%	0.629251
2	800	p=0.25%	0.885451
2	800	p=0.5%	0.885068
2	800	p=1%	0.87528
2	800	p=2.5%	0.689627
2	800	p=5%	0.767446
2	800	p=10%	0.65282
2	500	p=0.25%	0.822938
2	500	p=0.5%	0.798453
2	500	p=1%	0.743238
2	500	p=2.5%	0.69959
2	500	p=5%	0.683537
2	500	p=10%	0.423419
2	50000	p=0.25%	0.97962
2	50000	p=0.5%	0.980537
2	50000	p=1%	0.9794
2	50000	p=2.5%	0.978695
2	50000	p=5%	0.967431
2	50000	p=10%	0.976211
2	25000	p=0.25%	0.9784
2	25000	p=0.5%	0.976026
2	25000	p=1%	0.975454
2	25000	p=2.5%	0.967473
2	25000	p=5%	0.958919
2	25000	p=10%	0.961979
2	10000	p=0.25%	0.971947
2	10000	p=0.5%	0.976874
2	10000	p=1%	0.969625
2	10000	p=2.5%	0.958897
2	10000	p=5%	0.973221
2	10000	p=10%	0.949268
2	8000	p=0.25%	0.968103
2	8000	p=0.5%	0.983824
2	8000	p=1%	0.960727
2	8000	p=2.5%	0.967025
2	8000	p=5%	0.942601
2	8000	p=10%	0.897477
2	5000	p=0.25%	0.951978
2	5000	p=0.5%	0.955473
2	5000	p=1%	0.964757
2	5000	p=2.5%	0.936684
2	5000	p=5%	0.931072
2	5000	p=10%	0.928018
2	2500	p=0.25%	0.948886
2	2500	p=0.5%	0.952872
2	2500	p=1%	0.937142
2	2500	p=2.5%	0.922884
2	2500	p=5%	0.925698
2	2500	p=10%	0.89564
2	2000	p=0.25%	0.958767
2	2000	p=0.5%	0.919952
2	2000	p=1%	0.942169
2	2000	p=2.5%	0.888231
2	2000	p=5%	0.858777
2	2000	p=10%	0.811937
2	1000	p=0.25%	0.914489
2	1000	p=0.5%	0.877606
2	1000	p=1%	0.901561
2	1000	p=2.5%	0.842985
2	1000	p=5%	0.75546
2	1000	p=10%	0.398583
2	800	p=0.25%	0.878843
2	800	p=0.5%	0.899634
2	800	p=1%	0.858015
2	800	p=2.5%	0.841748
2	800	p=5%	0.75236
2	800	p=10%	0.393853
2	500	p=0.25%	0.83698
2	500	p=0.5%	0.867929
2	500	p=1%	0.82353
2	500	p=2.5%	0.743882
2	500	p=5%	0.565479
2	500	p=10%	0.227063
2	50000	p=0.25%	0.970558
2	50000	p=0.5%	0.973572
2	50000	p=1%	0.973792
2	50000	p=2.5%	0.980565
2	50000	p=5%	0.966789
2	50000	p=10%	0.986233
2	25000	p=0.25%	0.959913
2	25000	p=0.5%	0.974603
2	25000	p=1%	0.963517
2	25000	p=2.5%	0.967281
2	25000	p=5%	0.959855
2	25000	p=10%	0.966785
2	10000	p=0.25%	0.972253
2	10000	p=0.5%	0.970546
2	10000	p=1%	0.965142
2	10000	p=2.5%	0.970544
2	10000	p=5%	0.964317
2	10000	p=10%	0.968077
2	8000	p=0.25%	0.979543
2	8000	p=0.5%	0.970912
2	8000	p=1%	0.952194
2	8000	p=2.5%	0.976719
2	8000	p=5%	0.954702
2	8000	p=10%	0.947776
2	5000	p=0.25%	0.963509
2	5000	p=0.5%	0.964904
2	5000	p=1%	0.942388
2	5000	p=2.5%	0.969254
2	5000	p=5%	0.919191
2	5000	p=10%	0.889006
2	2500	p=0.25%	0.941936
2	2500	p=0.5%	0.94802
2	2500	p=1%	0.9364
2	2500	p=2.5%	0.933835
2	2500	p=5%	0.929016
2	2500	p=10%	0.84295
2	2000	p=0.25%	0.960951
2	2000	p=0.5%	0.940072
2	2000	p=1%	0.929172
2	2000	p=2.5%	0.925348
2	2000	p=5%	0.880001
2	2000	p=10%	0.720255
2	1000	p=0.25%	0.883208
2	1000	p=0.5%	0.885603
2	1000	p=1%	0.847734
2	1000	p=2.5%	0.841732
2	1000	p=5%	0.795537
2	1000	p=10%	0.644519
2	800	p=0.25%	0.840642
2	800	p=0.5%	0.84322
2	800	p=1%	0.788183
2	800	p=2.5%	0.741593
2	800	p=5%	0.664499
2	800	p=10%	0.333603
2	500	p=0.25%	0.83041
2	500	p=0.5%	0.822419
2	500	p=1%	0.82513
2	500	p=2.5%	0.78639
2	500	p=5%	0.709909
2	500	p=10%	0.398799
3	428799	p=0.25%	0.955081
3	428799	p=0.5%	0.960844
3	428799	p=1%	0.962363
3	428799	p=2.5%	0.958681
3	428799	p=5%	0.951483
3	428799	p=10%	0.961601
3	50000	p=0.25%	0.951975
3	50000	p=0.5%	0.963478
3	50000	p=1%	0.964471
3	50000	p=2.5%	0.960485
3	50000	p=5%	0.949017
3	50000	p=10%	0.958163
3	25000	p=0.25%	0.955234
3	25000	p=0.5%	0.955995
3	25000	p=1%	0.954941
3	25000	p=2.5%	0.959395
3	25000	p=5%	0.951512
3	25000	p=10%	0.949598
3	10000	p=0.25%	0.943681
3	10000	p=0.5%	0.950833
3	10000	p=1%	0.956881
3	10000	p=2.5%	0.945966
3	10000	p=5%	0.955372
3	10000	p=10%	0.932417
3	8000	p=0.25%	0.945448
3	8000	p=0.5%	0.948042
3	8000	p=1%	0.958476
3	8000	p=2.5%	0.945799
3	8000	p=5%	0.948598
3	8000	p=10%	0.941862
3	5000	p=0.25%	0.941989
3	5000	p=0.5%	0.955767
3	5000	p=1%	0.942575
3	5000	p=2.5%	0.95116
3	5000	p=5%	0.951905
3	5000	p=10%	0.928759
3	2500	p=0.25%	0.931704
3	2500	p=0.5%	0.944277
3	2500	p=1%	0.94003
3	2500	p=2.5%	0.922121
3	2500	p=5%	0.943106
3	2500	p=10%	0.92139
3	2000	p=0.25%	0.929933
3	2000	p=0.5%	0.932436
3	2000	p=1%	0.920585
3	2000	p=2.5%	0.918244
3	2000	p=5%	0.912544
3	2000	p=10%	0.845391
3	1000	p=0.25%	0.844001
3	1000	p=0.5%	0.890345
3	1000	p=1%	0.861892
3	1000	p=2.5%	0.792135
3	1000	p=5%	0.774831
3	1000	p=10%	0.665997
3	800	p=0.25%	0.847162
3	800	p=0.5%	0.880861
3	800	p=1%	0.788741
3	800	p=2.5%	0.79392
3	800	p=5%	0.706646
3	800	p=10%	0.382108
3	500	p=0.25%	0.763789
3	500	p=0.5%	0.783678
3	500	p=1%	0.741311
3	500	p=2.5%	0.671063
3	500	p=5%	0.563738
3	500	p=10%	0.226582
3	50000	p=0.25%	0.94866
3	50000	p=0.5%	0.951869
3	50000	p=1%	0.958167
3	50000	p=2.5%	0.962098
3	50000	p=5%	0.97248
3	50000	p=10%	0.956101
3	25000	p=0.25%	0.94948
3	25000	p=0.5%	0.955948
3	25000	p=1%	0.973379
3	25000	p=2.5%	0.957947
3	25000	p=5%	0.952813
3	25000	p=10%	0.951292
3	10000	p=0.25%	0.945447
3	10000	p=0.5%	0.946823
3	10000	p=1%	0.954397
3	10000	p=2.5%	0.952441
3	10000	p=5%	0.960959
3	10000	p=10%	0.930131
3	8000	p=0.25%	0.947254
3	8000	p=0.5%	0.953708
3	8000	p=1%	0.95734
3	8000	p=2.5%	0.957306
3	8000	p=5%	0.953508
3	8000	p=10%	0.932651
3	5000	p=0.25%	0.947273
3	5000	p=0.5%	0.942398
3	5000	p=1%	0.953348
3	5000	p=2.5%	0.946832
3	5000	p=5%	0.947302
3	5000	p=10%	0.916598
3	2500	p=0.25%	0.939068
3	2500	p=0.5%	0.911768
3	2500	p=1%	0.91424
3	2500	p=2.5%	0.922999
3	2500	p=5%	0.924795
3	2500	p=10%	0.807285
3	2000	p=0.25%	0.92717
3	2000	p=0.5%	0.922464
3	2000	p=1%	0.928546
3	2000	p=2.5%	0.901459
3	2000	p=5%	0.884974
3	2000	p=10%	0.696841
3	1000	p=0.25%	0.868114
3	1000	p=0.5%	0.905813
3	1000	p=1%	0.866073
3	1000	p=2.5%	0.844069
3	1000	p=5%	0.832473
3	1000	p=10%	0.712548
3	800	p=0.25%	0.88126
3	800	p=0.5%	0.868041
3	800	p=1%	0.830983
3	800	p=2.5%	0.759229
3	800	p=5%	0.750138
3	800	p=10%	0.555605
3	500	p=0.25%	0.813663
3	500	p=0.5%	0.825501
3	500	p=1%	0.768113
3	500	p=2.5%	0.648073
3	500	p=5%	0.678243
3	500	p=10%	0.269875
3	50000	p=0.25%	0.953238
3	50000	p=0.5%	0.95773
3	50000	p=1%	0.961373
3	50000	p=2.5%	0.957511
3	50000	p=5%	0.957372
3	50000	p=10%	0.961918
3	25000	p=0.25%	0.949148
3	25000	p=0.5%	0.956771
3	25000	p=1%	0.962072
3	25000	p=2.5%	0.952546
3	25000	p=5%	0.96473
3	25000	p=10%	0.958619
3	10000	p=0.25%	0.946599
3	10000	p=0.5%	0.950013
3	10000	p=1%	0.951971
3	10000	p=2.5%	0.952349
3	10000	p=5%	0.935945
3	10000	p=10%	0.94181
3	8000	p=0.25%	0.945947
3	8000	p=0.5%	0.952584
3	8000	p=1%	0.94872
3	8000	p=2.5%	0.94387
3	8000	p=5%	0.927446
3	8000	p=10%	0.930254
3	5000	p=0.25%	0.941274
3	5000	p=0.5%	0.952974
3	5000	p=1%	0.956825
3	5000	p=2.5%	0.94115
3	5000	p=5%	0.958137
3	5000	p=10%	0.893897
3	2500	p=0.25%	0.921257
3	2500	p=0.5%	0.925803
3	2500	p=1%	0.943848
3	2500	p=2.5%	0.915081
3	2500	p=5%	0.917603
3	2500	p=10%	0.905205
3	2000	p=0.25%	0.942202
3	2000	p=0.5%	0.945536
3	2000	p=1%	0.931607
3	2000	p=2.5%	0.884928
3	2000	p=5%	0.890699
3	2000	p=10%	0.777166
3	1000	p=0.25%	0.87543
3	1000	p=0.5%	0.8707
3	1000	p=1%	0.861842
3	1000	p=2.5%	0.780017
3	1000	p=5%	0.768283
3	1000	p=10%	0.330873
3	800	p=0.25%	0.869301
3	800	p=0.5%	0.870635
3	800	p=1%	0.841253
3	800	p=2.5%	0.76921
3	800	p=5%	0.603831
3	800	p=10%	0.618141
3	500	p=0.25%	0.805206
3	500	p=0.5%	0.766644
3	500	p=1%	0.765149
3	500	p=2.5%	0.611169
3	500	p=5%	0.52806
3	500	p=10%	0.189799
3	50000	p=0.25%	0.954336
3	50000	p=0.5%	0.96427
3	50000	p=1%	0.961637
3	50000	p=2.5%	0.961045
3	50000	p=5%	0.955328
3	50000	p=10%	0.966426
3	25000	p=0.25%	0.952168
3	25000	p=0.5%	0.950943
3	25000	p=1%	0.962062
3	25000	p=2.5%	0.951196
3	25000	p=5%	0.947577
3	25000	p=10%	0.952381
3	10000	p=0.25%	0.951158
3	10000	p=0.5%	0.957024
3	10000	p=1%	0.951815
3	10000	p=2.5%	0.942221
3	10000	p=5%	0.949264
3	10000	p=10%	0.949083
3	8000	p=0.25%	0.9544
3	8000	p=0.5%	0.952798
3	8000	p=1%	0.941852
3	8000	p=2.5%	0.950099
3	8000	p=5%	0.940515
3	8000	p=10%	0.933722
3	5000	p=0.25%	0.945797
3	5000	p=0.5%	0.949372
3	5000	p=1%	0.954073
3	5000	p=2.5%	0.953525
3	5000	p=5%	0.955491
3	5000	p=10%	0.921276
3	2500	p=0.25%	0.930248
3	2500	p=0.5%	0.945702
3	2500	p=1%	0.93629
3	2500	p=2.5%	0.938739
3	2500	p=5%	0.929345
3	2500	p=10%	0.856891
3	2000	p=0.25%	0.917828
3	2000	p=0.5%	0.936934
3	2000	p=1%	0.932963
3	2000	p=2.5%	0.885706
3	2000	p=5%	0.89798
3	2000	p=10%	0.877679
3	1000	p=0.25%	0.898187
3	1000	p=0.5%	0.915851
3	1000	p=1%	0.867221
3	1000	p=2.5%	0.860462
3	1000	p=5%	0.662171
3	1000	p=10%	0.664879
3	800	p=0.25%	0.851492
3	800	p=0.5%	0.834179
3	800	p=1%	0.835464
3	800	p=2.5%	0.813201
3	800	p=5%	0.741355
3	800	p=10%	0.555801
3	500	p=0.25%	0.821093
3	500	p=0.5%	0.752101
3	500	p=1%	0.693003
3	500	p=2.5%	0.726345
3	500	p=5%	0.534034
3	500	p=10%	0.394683
3	50000	p=0.25%	0.955897
3	50000	p=0.5%	0.954123
3	50000	p=1%	0.956662
3	50000	p=2.5%	0.959528
3	50000	p=5%	0.953439
3	50000	p=10%	0.953146
3	25000	p=0.25%	0.951125
3	25000	p=0.5%	0.960474
3	25000	p=1%	0.963416
3	25000	p=2.5%	0.952552
3	25000	p=5%	0.954175
3	25000	p=10%	0.958059
3	10000	p=0.25%	0.950518
3	10000	p=0.5%	0.958243
3	10000	p=1%	0.954193
3	10000	p=2.5%	0.958163
3	10000	p=5%	0.944815
3	10000	p=10%	0.941795
3	8000	p=0.25%	0.948257
3	8000	p=0.5%	0.949564
3	8000	p=1%	0.947333
3	8000	p=2.5%	0.945951
3	8000	p=5%	0.944793
3	8000	p=10%	0.932372
3	5000	p=0.25%	0.927753
3	5000	p=0.5%	0.941905
3	5000	p=1%	0.945341
3	5000	p=2.5%	0.923264
3	5000	p=5%	0.929561
3	5000	p=10%	0.924866
3	2500	p=0.25%	0.923652
3	2500	p=0.5%	0.932421
3	2500	p=1%	0.928241
3	2500	p=2.5%	0.923472
3	2500	p=5%	0.909283
3	2500	p=10%	0.847586
3	2000	p=0.25%	0.904151
3	2000	p=0.5%	0.924279
3	2000	p=1%	0.923172
3	2000	p=2.5%	0.924543
3	2000	p=5%	0.918229
3	2000	p=10%	0.851555
3	1000	p=0.25%	0.888766
3	1000	p=0.5%	0.868137
3	1000	p=1%	0.886416
3	1000	p=2.5%	0.882913
3	1000	p=5%	0.658623
3	1000	p=10%	0.506045
3	800	p=0.25%	0.826658
3	800	p=0.5%	0.869345
3	800	p=1%	0.85719
3	800	p=2.5%	0.811548
3	800	p=5%	0.73238
3	800	p=10%	0.592586
3	500	p=0.25%	0.857099
3	500	p=0.5%	0.866697
3	500	p=1%	0.840593
3	500	p=2.5%	0.671363
3	500	p=5%	0.626222
3	500	p=10%	0.42101
3	50000	p=0.25%	0.950341
3	50000	p=0.5%	0.962131
3	50000	p=1%	0.962034
3	50000	p=2.5%	0.95211
3	50000	p=5%	0.955558
3	50000	p=10%	0.960065
3	25000	p=0.25%	0.94601
3	25000	p=0.5%	0.948212
3	25000	p=1%	0.956665
3	25000	p=2.5%	0.957439
3	25000	p=5%	0.955651
3	25000	p=10%	0.943816
3	10000	p=0.25%	0.948404
3	10000	p=0.5%	0.948928
3	10000	p=1%	0.955677
3	10000	p=2.5%	0.959589
3	10000	p=5%	0.954848
3	10000	p=10%	0.942626
3	8000	p=0.25%	0.954378
3	8000	p=0.5%	0.945719
3	8000	p=1%	0.962933
3	8000	p=2.5%	0.942069
3	8000	p=5%	0.945156
3	8000	p=10%	0.947065
3	5000	p=0.25%	0.941817
3	5000	p=0.5%	0.95157
3	5000	p=1%	0.93766
3	5000	p=2.5%	0.949199
3	5000	p=5%	0.915965
3	5000	p=10%	0.949307
3	2500	p=0.25%	0.921797
3	2500	p=0.5%	0.929219
3	2500	p=1%	0.927091
3	2500	p=2.5%	0.941681
3	2500	p=5%	0.917105
3	2500	p=10%	0.794359
3	2000	p=0.25%	0.932576
3	2000	p=0.5%	0.939866
3	2000	p=1%	0.90701
3	2000	p=2.5%	0.939697
3	2000	p=5%	0.922939
3	2000	p=10%	0.800932
3	1000	p=0.25%	0.901116
3	1000	p=0.5%	0.904052
3	1000	p=1%	0.875996
3	1000	p=2.5%	0.84017
3	1000	p=5%	0.585321
3	1000	p=10%	0.755068
3	800	p=0.25%	0.847132
3	800	p=0.5%	0.867332
3	800	p=1%	0.838607
3	800	p=2.5%	0.859639
3	800	p=5%	0.752605
3	800	p=10%	0.528993
3	500	p=0.25%	0.77627
3	500	p=0.5%	0.824944
3	500	p=1%	0.807882
3	500	p=2.5%	0.722653
3	500	p=5%	0.658251
3	500	p=10%	0.396796
3	50000	p=0.25%	0.951726
3	50000	p=0.5%	0.960255
3	50000	p=1%	0.957131
3	50000	p=2.5%	0.954693
3	50000	p=5%	0.947915
3	50000	p=10%	0.950636
3	25000	p=0.25%	0.940374
3	25000	p=0.5%	0.95281
3	25000	p=1%	0.95187
3	25000	p=2.5%	0.950127
3	25000	p=5%	0.950904
3	25000	p=10%	0.954392
3	10000	p=0.25%	0.937959
3	10000	p=0.5%	0.952207
3	10000	p=1%	0.957357
3	10000	p=2.5%	0.958024
3	10000	p=5%	0.948517
3	10000	p=10%	0.936581
3	8000	p=0.25%	0.950586
3	8000	p=0.5%	0.960117
3	8000	p=1%	0.953901
3	8000	p=2.5%	0.945525
3	8000	p=5%	0.937948
3	8000	p=10%	0.943128
3	5000	p=0.25%	0.940511
3	5000	p=0.5%	0.942456
3	5000	p=1%	0.956517
3	5000	p=2.5%	0.923909
3	5000	p=5%	0.917913
3	5000	p=10%	0.942924
3	2500	p=0.25%	0.930292
3	2500	p=0.5%	0.92882
3	2500	p=1%	0.930659
3	2500	p=2.5%	0.897343
3	2500	p=5%	0.884481
3	2500	p=10%	0.872492
3	2000	p=0.25%	0.914234
3	2000	p=0.5%	0.932953
3	2000	p=1%	0.929526
3	2000	p=2.5%	0.892246
3	2000	p=5%	0.887311
3	2000	p=10%	0.843444
3	1000	p=0.25%	0.895764
3	1000	p=0.5%	0.906622
3	1000	p=1%	0.890142
3	1000	p=2.5%	0.855169
3	1000	p=5%	0.725693
3	1000	p=10%	0.65442
3	800	p=0.25%	0.883745
3	800	p=0.5%	0.886028
3	800	p=1%	0.841627
3	800	p=2.5%	0.824852
3	800	p=5%	0.831362
3	800	p=10%	0.535773
3	500	p=0.25%	0.763208
3	500	p=0.5%	0.691102
3	500	p=1%	0.674821
3	500	p=2.5%	0.568688
3	500	p=5%	0.527448
3	500	p=10%	0.431989
3	50000	p=0.25%	0.951236
3	50000	p=0.5%	0.953429
3	50000	p=1%	0.955673
3	50000	p=2.5%	0.957092
3	50000	p=5%	0.948239
3	50000	p=10%	0.960644
3	25000	p=0.25%	0.959275
3	25000	p=0.5%	0.964824
3	25000	p=1%	0.966602
3	25000	p=2.5%	0.960039
3	25000	p=5%	0.974833
3	25000	p=10%	0.95603
3	10000	p=0.25%	0.948919
3	10000	p=0.5%	0.944715
3	10000	p=1%	0.953784
3	10000	p=2.5%	0.965078
3	10000	p=5%	0.94577
3	10000	p=10%	0.942436
3	8000	p=0.25%	0.94783
3	8000	p=0.5%	0.956815
3	8000	p=1%	0.959317
3	8000	p=2.5%	0.956343
3	8000	p=5%	0.934687
3	8000	p=10%	0.937452
3	5000	p=0.25%	0.935212
3	5000	p=0.5%	0.946014
3	5000	p=1%	0.945382
3	5000	p=2.5%	0.954763
3	5000	p=5%	0.932594
3	5000	p=10%	0.912708
3	2500	p=0.25%	0.92306
3	2500	p=0.5%	0.923841
3	2500	p=1%	0.919162
3	2500	p=2.5%	0.914935
3	2500	p=5%	0.922073
3	2500	p=10%	0.846284
3	2000	p=0.25%	0.919361
3	2000	p=0.5%	0.923935
3	2000	p=1%	0.920814
3	2000	p=2.5%	0.889142
3	2000	p=5%	0.914031
3	2000	p=10%	0.807442
3	1000	p=0.25%	0.896139
3	1000	p=0.5%	0.892444
3	1000	p=1%	0.880033
3	1000	p=2.5%	0.884984
3	1000	p=5%	0.8444
3	1000	p=10%	0.753105
3	800	p=0.25%	0.859629
3	800	p=0.5%	0.870662
3	800	p=1%	0.825813
3	800	p=2.5%	0.843651
3	800	p=5%	0.781979
3	800	p=10%	0.667628
3	500	p=0.25%	0.808852
3	500	p=0.5%	0.83705
3	500	p=1%	0.750568
3	500	p=2.5%	0.742686
3	500	p=5%	0.597141
3	500	p=10%	0.265662
3	50000	p=0.25%	0.954213
3	50000	p=0.5%	0.96083
3	50000	p=1%	0.963624
3	50000	p=2.5%	0.959567
3	50000	p=5%	0.954079
3	50000	p=10%	0.966427
3	25000	p=0.25%	0.955091
3	25000	p=0.5%	0.960604
3	25000	p=1%	0.961668
3	25000	p=2.5%	0.958635
3	25000	p=5%	0.959008
3	25000	p=10%	0.946413
3	10000	p=0.25%	0.943585
3	10000	p=0.5%	0.94834
3	10000	p=1%	0.938324
3	10000	p=2.5%	0.947271
3	10000	p=5%	0.958603
3	10000	p=10%	0.943752
3	8000	p=0.25%	0.962358
3	8000	p=0.5%	0.957141
3	8000	p=1%	0.96019
3	8000	p=2.5%	0.961667
3	8000	p=5%	0.944282
3	8000	p=10%	0.942431
3	5000	p=0.25%	0.951635
3	5000	p=0.5%	0.945165
3	5000	p=1%	0.962638
3	5000	p=2.5%	0.952786
3	5000	p=5%	0.926633
3	5000	p=10%	0.906871
3	2500	p=0.25%	0.92657
3	2500	p=0.5%	0.913837
3	2500	p=1%	0.914212
3	2500	p=2.5%	0.903681
3	2500	p=5%	0.879889
3	2500	p=10%	0.839635
3	2000	p=0.25%	0.93417
3	2000	p=0.5%	0.925231
3	2000	p=1%	0.927917
3	2000	p=2.5%	0.905386
3	2000	p=5%	0.876303
3	2000	p=10%	0.872684
3	1000	p=0.25%	0.869303
3	1000	p=0.5%	0.882725
3	1000	p=1%	0.85773
3	1000	p=2.5%	0.875346
3	1000	p=5%	0.759864
3	1000	p=10%	0.573117
3	800	p=0.25%	0.887902
3	800	p=0.5%	0.872554
3	800	p=1%	0.859075
3	800	p=2.5%	0.809379
3	800	p=5%	0.760846
3	800	p=10%	0.504502
3	500	p=0.25%	0.790556
3	500	p=0.5%	0.804884
3	500	p=1%	0.789148
3	500	p=2.5%	0.674235
3	500	p=5%	0.468126
3	500	p=10%	0.447344
3	50000	p=0.25%	0.952441
3	50000	p=0.5%	0.955152
3	50000	p=1%	0.957372
3	50000	p=2.5%	0.958681
3	50000	p=5%	0.953384
3	50000	p=10%	0.956799
3	25000	p=0.25%	0.94713
3	25000	p=0.5%	0.955742
3	25000	p=1%	0.956002
3	25000	p=2.5%	0.944859
3	25000	p=5%	0.955328
3	25000	p=10%	0.952469
3	10000	p=0.25%	0.945159
3	10000	p=0.5%	0.953054
3	10000	p=1%	0.953184
3	10000	p=2.5%	0.957176
3	10000	p=5%	0.940785
3	10000	p=10%	0.946951
3	8000	p=0.25%	0.943545
3	8000	p=0.5%	0.946113
3	8000	p=1%	0.955111
3	8000	p=2.5%	0.951952
3	8000	p=5%	0.944647
3	8000	p=10%	0.937701
3	5000	p=0.25%	0.946002
3	5000	p=0.5%	0.94466
3	5000	p=1%	0.939954
3	5000	p=2.5%	0.935988
3	5000	p=5%	0.934613
3	5000	p=10%	0.907202
3	2500	p=0.25%	0.94091
3	2500	p=0.5%	0.930709
3	2500	p=1%	0.923172
3	2500	p=2.5%	0.932186
3	2500	p=5%	0.906056
3	2500	p=10%	0.857827
3	2000	p=0.25%	0.919554
3	2000	p=0.5%	0.915594
3	2000	p=1%	0.905241
3	2000	p=2.5%	0.885895
3	2000	p=5%	0.896247
3	2000	p=10%	0.822938
3	1000	p=0.25%	0.893098
3	1000	p=0.5%	0.911512
3	1000	p=1%	0.90458
3	1000	p=2.5%	0.851537
3	1000	p=5%	0.854876
3	1000	p=10%	0.630355
3	800	p=0.25%	0.848189
3	800	p=0.5%	0.864869
3	800	p=1%	0.838107
3	800	p=2.5%	0.808033
3	800	p=5%	0.714602
3	800	p=10%	0.49084
3	500	p=0.25%	0.804333
3	500	p=0.5%	0.781982
3	500	p=1%	0.737527
3	500	p=2.5%	0.683797
3	500	p=5%	0.571225
3	500	p=10%	0.483094
4	428799	p=0.25%	0.971103
4	428799	p=0.5%	0.965253
4	428799	p=1%	0.978562
4	428799	p=2.5%	0.982427
4	428799	p=5%	0.980315
4	428799	p=10%	0.962604
4	50000	p=0.25%	0.970061
4	50000	p=0.5%	0.970466
4	50000	p=1%	0.968696
4	50000	p=2.5%	0.969665
4	50000	p=5%	0.977751
4	50000	p=10%	0.978787
4	25000	p=0.25%	0.970962
4	25000	p=0.5%	0.978462
4	25000	p=1%	0.974193
4	25000	p=2.5%	0.976684
4	25000	p=5%	0.975927
4	25000	p=10%	0.969202
4	10000	p=0.25%	0.960217
4	10000	p=0.5%	0.97237
4	10000	p=1%	0.95132
4	10000	p=2.5%	0.959566
4	10000	p=5%	0.968337
4	10000	p=10%	0.942115
4	8000	p=0.25%	0.939801
4	8000	p=0.5%	0.971216
4	8000	p=1%	0.951857
4	8000	p=2.5%	0.974642
4	8000	p=5%	0.954426
4	8000	p=10%	0.918873
4	5000	p=0.25%	0.963035
4	5000	p=0.5%	0.977027
4	5000	p=1%	0.950647
4	5000	p=2.5%	0.932624
4	5000	p=5%	0.947436
4	5000	p=10%	0.897398
4	2500	p=0.25%	0.947573
4	2500	p=0.5%	0.952799
4	2500	p=1%	0.917836
4	2500	p=2.5%	0.919786
4	2500	p=5%	0.929816
4	2500	p=10%	0.872802
4	2000	p=0.25%	0.897664
4	2000	p=0.5%	0.940615
4	2000	p=1%	0.920298
4	2000	p=2.5%	0.893916
4	2000	p=5%	0.870326
4	2000	p=10%	0.775842
4	1000	p=0.25%	0.889618
4	1000	p=0.5%	0.905943
4	1000	p=1%	0.899667
4	1000	p=2.5%	0.86398
4	1000	p=5%	0.807172
4	1000	p=10%	0.703583
4	800	p=0.25%	0.867617
4	800	p=0.5%	0.877871
4	800	p=1%	0.842023
4	800	p=2.5%	0.834016
4	800	p=5%	0.790317
4	800	p=10%	0.480358
4	500	p=0.25%	0.817104
4	500	p=0.5%	0.842854
4	500	p=1%	0.809772
4	500	p=2.5%	0.820945
4	500	p=5%	0.709505
4	500	p=10%	0.298094
4	50000	p=0.25%	0.967858
4	50000	p=0.5%	0.968086
4	50000	p=1%	0.970257
4	50000	p=2.5%	0.968205
4	50000	p=5%	0.967
4	50000	p=10%	0.963256
4	25000	p=0.25%	0.968969
4	25000	p=0.5%	0.959171
4	25000	p=1%	0.946226
4	25000	p=2.5%	0.971527
4	25000	p=5%	0.968183
4	25000	p=10%	0.951846
4	10000	p=0.25%	0.95765
4	10000	p=0.5%	0.976377
4	10000	p=1%	0.976336
4	10000	p=2.5%	0.974486
4	10000	p=5%	0.967856
4	10000	p=10%	0.951269
4	8000	p=0.25%	0.971042
4	8000	p=0.5%	0.953987
4	8000	p=1%	0.983421
4	8000	p=2.5%	0.976262
4	8000	p=5%	0.965756
4	8000	p=10%	0.942216
4	5000	p=0.25%	0.964549
4	5000	p=0.5%	0.958863
4	5000	p=1%	0.930907
4	5000	p=2.5%	0.963404
4	5000	p=5%	0.936539
4	5000	p=10%	0.901419
4	2500	p=0.25%	0.932753
4	2500	p=0.5%	0.913204
4	2500	p=1%	0.923567
4	2500	p=2.5%	0.931633
4	2500	p=5%	0.910862
4	2500	p=10%	0.844214
4	2000	p=0.25%	0.919543
4	2000	p=0.5%	0.923835
4	2000	p=1%	0.881994
4	2000	p=2.5%	0.928161
4	2000	p=5%	0.889158
4	2000	p=10%	0.413626
4	1000	p=0.25%	0.888363
4	1000	p=0.5%	0.880694
4	1000	p=1%	0.890563
4	1000	p=2.5%	0.846038
4	1000	p=5%	0.831305
4	1000	p=10%	0.371663
4	800	p=0.25%	0.875175
4	800	p=0.5%	0.905483
4	800	p=1%	0.850202
4	800	p=2.5%	0.766754
4	800	p=5%	0.650207
4	800	p=10%	0.568403
4	500	p=0.25%	0.800005
4	500	p=0.5%	0.771051
4	500	p=1%	0.780481
4	500	p=2.5%	0.707955
4	500	p=5%	0.695492
4	500	p=10%	0.4711
4	50000	p=0.25%	0.96944
4	50000	p=0.5%	0.970502
4	50000	p=1%	0.974993
4	50000	p=2.5%	0.983949
4	50000	p=5%	0.984242
4	50000	p=10%	0.975064
4	25000	p=0.25%	0.969684
4	25000	p=0.5%	0.979493
4	25000	p=1%	0.984504
4	25000	p=2.5%	0.9842
4	25000	p=5%	0.976465
4	25000	p=10%	0.980684
4	10000	p=0.25%	0.95194
4	10000	p=0.5%	0.977349
4	10000	p=1%	0.96775
4	10000	p=2.5%	0.976227
4	10000	p=5%	0.971041
4	10000	p=10%	0.928852
4	8000	p=0.25%	0.952553
4	8000	p=0.5%	0.971094
4	8000	p=1%	0.969369
4	8000	p=2.5%	0.972516
4	8000	p=5%	0.957024
4	8000	p=10%	0.933828
4	5000	p=0.25%	0.949256
4	5000	p=0.5%	0.95619
4	5000	p=1%	0.952962
4	5000	p=2.5%	0.955384
4	5000	p=5%	0.935121
4	5000	p=10%	0.905817
4	2500	p=0.25%	0.932331
4	2500	p=0.5%	0.93033
4	2500	p=1%	0.931301
4	2500	p=2.5%	0.917673
4	2500	p=5%	0.895967
4	2500	p=10%	0.890363
4	2000	p=0.25%	0.938156
4	2000	p=0.5%	0.918554
4	2000	p=1%	0.929681
4	2000	p=2.5%	0.918145
4	2000	p=5%	0.284295
4	2000	p=10%	0.863156
4	1000	p=0.25%	0.888246
4	1000	p=0.5%	0.924583
4	1000	p=1%	0.887755
4	1000	p=2.5%	0.787549
4	1000	p=5%	0.841928
4	1000	p=10%	0.739774
4	800	p=0.25%	0.882607
4	800	p=0.5%	0.87128
4	800	p=1%	0.897727
4	800	p=2.5%	0.705255
4	800	p=5%	0.58152
4	800	p=10%	0.603624
4	500	p=0.25%	0.850094
[truncated: 1,031 more rows]

## Sheet: Extended Data Figure 1b
fold	no. of features (subsampling)	F1 score	epoch
1	428799	0.0130935	1
1	50000	0.00631983	1
1	25000	0.0114475	1
1	10000	0.0156931	1
1	8000	0.0148148	1
1	5000	0.000540465	1
1	2500	0.028463	1
1	1500	0.0153569	1
1	1000	8.49e-05	1
1	800	0.0109769	1
1	500	0.00374799	1
1	428799	0.0814011	2
1	50000	0.0858947	2
1	25000	0.0598297	2
1	10000	0.0637089	2
1	8000	0.0725421	2
1	5000	0.044684	2
1	2500	0.0401329	2
1	1500	0.0311357	2
1	1000	0.0334768	2
1	800	0.0160457	2
1	500	0.0100962	2
1	428799	0.117112	3
1	50000	0.116491	3
1	25000	0.104535	3
1	10000	0.0577972	3
1	8000	0.0738994	3
1	5000	0.0802162	3
1	2500	0.0356974	3
1	1500	0.0849174	3
1	1000	0.0864494	3
1	800	0.0474462	3
1	500	0.0121374	3
1	428799	0.132064	4
1	50000	0.131791	4
1	25000	0.0898492	4
1	10000	0.142721	4
1	8000	0.091088	4
1	5000	0.0842409	4
1	2500	0.112215	4
1	1500	0.0819204	4
1	1000	0.0342601	4
1	800	0.0851457	4
1	500	0.0114443	4
1	428799	0.169109	5
1	50000	0.148639	5
1	25000	0.174813	5
1	10000	0.15457	5
1	8000	0.127561	5
1	5000	0.152311	5
1	2500	0.0620006	5
1	1500	0.0811289	5
1	1000	0.0256995	5
1	800	0.0586517	5
1	500	0.0298058	5
1	428799	0.183233	6
1	50000	0.180062	6
1	25000	0.201936	6
1	10000	0.181714	6
1	8000	0.185157	6
1	5000	0.1703	6
1	2500	0.124157	6
1	1500	0.143477	6
1	1000	0.106915	6
1	800	0.0756713	6
1	500	0.0364909	6
1	428799	0.210243	7
1	50000	0.207525	7
1	25000	0.196766	7
1	10000	0.223529	7
1	8000	0.224892	7
1	5000	0.154664	7
1	2500	0.126061	7
1	1500	0.147814	7
1	1000	0.094989	7
1	800	0.090721	7
1	500	0.0512841	7
1	428799	0.203616	8
1	50000	0.214055	8
1	25000	0.205889	8
1	10000	0.178698	8
1	8000	0.186928	8
1	5000	0.171822	8
1	2500	0.153025	8
1	1500	0.129245	8
1	1000	0.0834682	8
1	800	0.0636133	8
1	500	0.0495811	8
1	428799	0.176461	9
1	50000	0.150807	9
1	25000	0.162619	9
1	10000	0.156638	9
1	8000	0.179879	9
1	5000	0.137513	9
1	2500	0.157727	9
1	1500	0.134717	9
1	1000	0.116598	9
1	800	0.083076	9
1	500	0.0656087	9
1	428799	0.243434	10
1	50000	0.239167	10
1	25000	0.228178	10
1	10000	0.253699	10
1	8000	0.22241	10
1	5000	0.209912	10
1	2500	0.152765	10
1	1500	0.148458	10
1	1000	0.131363	10
1	800	0.119721	10
1	500	0.0695556	10
1	428799	0.211792	11
1	50000	0.195264	11
1	25000	0.194672	11
1	10000	0.201379	11
1	8000	0.181808	11
1	5000	0.297373	11
1	2500	0.165863	11
1	1500	0.154526	11
1	1000	0.102278	11
1	800	0.0935585	11
1	500	0.0663006	11
1	428799	0.279178	12
1	50000	0.269355	12
1	25000	0.224118	12
1	10000	0.235615	12
1	8000	0.274066	12
1	5000	0.20629	12
1	2500	0.20758	12
1	1500	0.189847	12
1	1000	0.163072	12
1	800	0.124015	12
1	500	0.108871	12
1	428799	0.303101	13
1	50000	0.298416	13
1	25000	0.323838	13
1	10000	0.248585	13
1	8000	0.275107	13
1	5000	0.260197	13
1	2500	0.166561	13
1	1500	0.117019	13
1	1000	0.15622	13
1	800	0.10736	13
1	500	0.0350562	13
1	428799	0.331231	14
1	50000	0.282843	14
1	25000	0.267713	14
1	10000	0.295264	14
1	8000	0.248949	14
1	5000	0.285733	14
1	2500	0.154362	14
1	1500	0.207851	14
1	1000	0.144738	14
1	800	0.157215	14
1	500	0.106149	14
1	428799	0.417912	15
1	50000	0.400037	15
1	25000	0.362585	15
1	10000	0.352412	15
1	8000	0.332629	15
1	5000	0.34148	15
1	2500	0.317566	15
1	1500	0.198554	15
1	1000	0.176943	15
1	800	0.154647	15
1	500	0.116668	15
1	428799	0.462622	16
1	50000	0.434097	16
1	25000	0.434047	16
1	10000	0.345235	16
1	8000	0.381449	16
1	5000	0.333347	16
1	2500	0.263617	16
1	1500	0.298326	16
1	1000	0.20341	16
1	800	0.233707	16
1	500	0.115102	16
1	428799	0.443625	17
1	50000	0.439178	17
1	25000	0.428211	17
1	10000	0.404013	17
1	8000	0.438577	17
1	5000	0.419147	17
1	2500	0.295065	17
1	1500	0.341468	17
1	1000	0.240361	17
1	800	0.103366	17
1	500	0.180517	17
1	428799	0.414865	18
1	50000	0.394323	18
1	25000	0.424449	18
1	10000	0.434769	18
1	8000	0.388939	18
1	5000	0.260439	18
1	2500	0.241192	18
1	1500	0.243376	18
1	1000	0.181824	18
1	800	0.179192	18
1	500	0.172739	18
1	428799	0.450929	19
1	50000	0.425688	19
1	25000	0.46928	19
1	10000	0.408157	19
1	8000	0.393261	19
1	5000	0.405625	19
1	2500	0.214399	19
1	1500	0.290943	19
1	1000	0.263519	19
1	800	0.164144	19
1	500	0.112684	19
1	428799	0.452436	20
1	50000	0.421593	20
1	25000	0.463038	20
1	10000	0.419589	20
1	8000	0.439706	20
1	5000	0.381196	20
1	2500	0.321856	20
1	1500	0.262974	20
1	1000	0.275222	20
1	800	0.173511	20
1	500	0.131912	20
1	428799	0.482949	21
1	50000	0.484374	21
1	25000	0.45077	21
1	10000	0.467748	21
1	8000	0.375372	21
1	5000	0.425761	21
1	2500	0.412232	21
1	1500	0.313768	21
1	1000	0.253194	21
1	800	0.226727	21
1	500	0.221552	21
1	428799	0.472281	22
1	50000	0.471701	22
1	25000	0.478108	22
1	10000	0.447045	22
1	8000	0.454889	22
1	5000	0.394378	22
1	2500	0.386451	22
1	1500	0.408968	22
1	1000	0.238867	22
1	800	0.271782	22
1	500	0.209631	22
1	428799	0.499704	23
1	50000	0.519783	23
1	25000	0.501424	23
1	10000	0.483001	23
1	8000	0.485624	23
1	5000	0.439448	23
1	2500	0.450602	23
1	1500	0.381703	23
1	1000	0.311993	23
1	800	0.197737	23
1	500	0.200789	23
1	428799	0.55815	24
1	50000	0.538702	24
1	25000	0.549459	24
1	10000	0.542223	24
1	8000	0.563642	24
1	5000	0.535579	24
1	2500	0.398585	24
1	1500	0.451098	24
1	1000	0.261105	24
1	800	0.294885	24
1	500	0.240652	24
1	428799	0.59154	25
1	50000	0.579951	25
1	25000	0.566701	25
1	10000	0.507382	25
1	8000	0.528879	25
1	5000	0.509107	25
1	2500	0.443237	25
1	1500	0.454764	25
1	1000	0.243106	25
1	800	0.266405	25
1	500	0.202922	25
1	428799	0.564411	26
1	50000	0.553815	26
1	25000	0.545679	26
1	10000	0.497678	26
1	8000	0.5357	26
1	5000	0.469771	26
1	2500	0.480827	26
1	1500	0.404861	26
1	1000	0.340165	26
1	800	0.244277	26
1	500	0.176729	26
1	428799	0.565383	27
1	50000	0.558232	27
1	25000	0.55553	27
1	10000	0.54731	27
1	8000	0.531536	27
1	5000	0.493926	27
1	2500	0.496993	27
1	1500	0.456513	27
1	1000	0.35739	27
1	800	0.263796	27
1	500	0.29002	27
1	428799	0.553789	28
1	50000	0.549202	28
1	25000	0.583409	28
1	10000	0.523406	28
1	8000	0.588176	28
1	5000	0.505741	28
1	2500	0.442259	28
1	1500	0.405794	28
1	1000	0.283784	28
1	800	0.200621	28
1	500	0.216756	28
1	428799	0.544982	29
1	50000	0.551923	29
1	25000	0.542144	29
1	10000	0.564501	29
1	8000	0.506317	29
1	5000	0.509116	29
1	2500	0.493876	29
1	1500	0.396349	29
1	1000	0.353051	29
1	800	0.346895	29
1	500	0.305001	29
1	428799	0.574165	30
1	50000	0.57281	30
1	25000	0.563748	30
1	10000	0.555227	30
1	8000	0.577495	30
1	5000	0.583222	30
1	2500	0.423845	30
1	1500	0.437706	30
1	1000	0.368873	30
1	800	0.401582	30
1	500	0.214317	30
1	428799	0.599163	31
1	50000	0.606066	31
1	25000	0.598101	31
1	10000	0.622625	31
1	8000	0.560063	31
1	5000	0.507071	31
1	2500	0.409426	31
1	1500	0.481074	31
1	1000	0.380398	31
1	800	0.320313	31
1	500	0.310239	31
1	428799	0.601365	32
1	50000	0.587718	32
1	25000	0.581484	32
1	10000	0.602955	32
1	8000	0.573062	32
1	5000	0.553978	32
1	2500	0.532285	32
1	1500	0.483082	32
1	1000	0.404503	32
1	800	0.312326	32
1	500	0.272484	32
1	428799	0.602409	33
1	50000	0.58954	33
1	25000	0.58897	33
1	10000	0.591014	33
1	8000	0.57245	33
1	5000	0.599565	33
1	2500	0.502846	33
1	1500	0.529016	33
1	1000	0.311295	33
1	800	0.347671	33
1	500	0.23856	33
1	428799	0.608608	34
1	50000	0.62842	34
1	25000	0.599867	34
1	10000	0.5588	34
1	8000	0.596008	34
1	5000	0.549515	34
1	2500	0.535042	34
1	1500	0.534722	34
1	1000	0.407464	34
1	800	0.393717	34
1	500	0.304751	34
1	428799	0.623594	35
1	50000	0.622366	35
1	25000	0.598375	35
1	10000	0.611854	35
1	8000	0.613175	35
1	5000	0.635722	35
1	2500	0.516636	35
1	1500	0.452903	35
1	1000	0.358122	35
1	800	0.401582	35
1	500	0.299685	35
1	428799	0.677446	36
1	50000	0.652126	36
1	25000	0.687758	36
1	10000	0.637331	36
1	8000	0.617196	36
1	5000	0.565496	36
1	2500	0.583812	36
1	1500	0.478917	36
1	1000	0.335993	36
1	800	0.396008	36
1	500	0.298751	36
1	428799	0.653549	37
1	50000	0.643848	37
1	25000	0.616262	37
1	10000	0.616851	37
1	8000	0.618474	37
1	5000	0.604854	37
1	2500	0.452738	37
1	1500	0.495136	37
1	1000	0.389176	37
1	800	0.407192	37
1	500	0.242094	37
1	428799	0.681631	38
1	50000	0.685714	38
1	25000	0.676089	38
1	10000	0.590602	38
1	8000	0.610768	38
1	5000	0.589057	38
1	2500	0.560356	38
1	1500	0.531386	38
1	1000	0.459494	38
1	800	0.310692	38
1	500	0.272377	38
1	428799	0.690163	39
1	50000	0.721133	39
1	25000	0.662605	39
1	10000	0.639868	39
1	8000	0.655663	39
1	5000	0.666778	39
1	2500	0.584436	39
1	1500	0.534697	39
1	1000	0.408426	39
1	800	0.420234	39
1	500	0.336335	39
1	428799	0.680911	40
1	50000	0.693448	40
1	25000	0.680385	40
1	10000	0.683711	40
1	8000	0.665454	40
1	5000	0.636251	40
1	2500	0.497821	40
1	1500	0.52256	40
1	1000	0.488776	40
1	800	0.372474	40
1	500	0.31645	40
1	428799	0.676129	41
1	50000	0.67656	41
1	25000	0.671567	41
1	10000	0.683169	41
1	8000	0.639224	41
1	5000	0.640676	41
1	2500	0.51007	41
1	1500	0.513069	41
1	1000	0.470559	41
1	800	0.440177	41
1	500	0.317032	41
1	428799	0.705152	42
1	50000	0.698836	42
1	25000	0.71063	42
1	10000	0.675683	42
1	8000	0.657086	42
1	5000	0.592845	42
1	2500	0.580323	42
1	1500	0.581966	42
1	1000	0.402762	42
1	800	0.298658	42
1	500	0.330524	42
1	428799	0.717371	43
1	50000	0.731634	43
1	25000	0.699215	43
1	10000	0.646987	43
1	8000	0.689211	43
1	5000	0.68665	43
1	2500	0.654974	43
1	1500	0.578494	43
1	1000	0.468086	43
1	800	0.427897	43
1	500	0.323863	43
1	428799	0.736678	44
1	50000	0.715829	44
1	25000	0.69144	44
1	10000	0.709386	44
1	8000	0.600384	44
1	5000	0.654709	44
1	2500	0.561036	44
1	1500	0.560558	44
1	1000	0.478567	44
1	800	0.438348	44
1	500	0.331141	44
1	428799	0.728414	45
1	50000	0.70901	45
1	25000	0.734022	45
1	10000	0.690006	45
1	8000	0.705851	45
1	5000	0.669789	45
1	2500	0.662182	45
1	1500	0.548839	45
1	1000	0.50511	45
1	800	0.437628	45
1	500	0.334762	45
1	428799	0.763457	46
1	50000	0.746272	46
1	25000	0.758586	46
1	10000	0.737177	46
1	8000	0.72215	46
1	5000	0.714525	46
1	2500	0.541969	46
1	1500	0.53666	46
1	1000	0.507982	46
1	800	0.522607	46
1	500	0.343825	46
1	428799	0.770338	47
1	50000	0.769663	47
1	25000	0.790201	47
1	10000	0.765531	47
1	8000	0.689635	47
1	5000	0.685061	47
1	2500	0.578798	47
1	1500	0.570475	47
1	1000	0.445452	47
1	800	0.481625	47
1	500	0.307531	47
1	428799	0.7788	48
1	50000	0.770199	48
1	25000	0.743187	48
1	10000	0.705944	48
1	8000	0.731176	48
1	5000	0.691254	48
1	2500	0.636964	48
1	1500	0.581204	48
1	1000	0.46219	48
1	800	0.471862	48
1	500	0.460907	48
1	428799	0.773256	49
1	50000	0.76332	49
1	25000	0.775291	49
1	10000	0.74164	49
1	8000	0.707026	49
1	5000	0.725425	49
1	2500	0.651905	49
1	1500	0.629184	49
1	1000	0.501314	49
1	800	0.562927	49
1	500	0.344898	49
1	428799	0.766515	50
1	50000	0.752619	50
1	25000	0.779659	50
1	10000	0.760519	50
1	8000	0.74471	50
1	5000	0.701862	50
1	2500	0.617757	50
1	1500	0.617853	50
1	1000	0.466659	50
1	800	0.465606	50
1	500	0.411425	50
1	428799	0.787061	51
1	50000	0.771091	51
1	25000	0.778952	51
1	10000	0.745314	51
1	8000	0.710012	51
1	5000	0.723858	51
1	2500	0.656486	51
1	1500	0.653397	51
1	1000	0.542743	51
1	800	0.448304	51
1	500	0.358369	51
1	428799	0.79468	52
1	50000	0.810244	52
1	25000	0.786714	52
1	10000	0.738948	52
1	8000	0.748794	52
1	5000	0.635595	52
1	2500	0.621591	52
1	1500	0.6702	52
1	1000	0.449626	52
1	800	0.413361	52
1	500	0.349651	52
1	428799	0.799248	53
1	50000	0.794268	53
1	25000	0.7475	53
1	10000	0.783384	53
1	8000	0.721467	53
1	5000	0.752933	53
1	2500	0.592247	53
1	1500	0.586733	53
1	1000	0.516547	53
1	800	0.397923	53
1	500	0.377924	53
1	428799	0.817907	54
1	50000	0.802267	54
1	25000	0.759519	54
1	10000	0.737181	54
1	8000	0.722256	54
1	5000	0.689535	54
1	2500	0.730143	54
1	1500	0.649893	54
1	1000	0.540713	54
1	800	0.484962	54
1	500	0.383914	54
1	428799	0.826362	55
1	50000	0.805747	55
1	25000	0.790093	55
1	10000	0.748728	55
1	8000	0.746575	55
1	5000	0.749631	55
1	2500	0.678846	55
1	1500	0.660666	55
1	1000	0.529634	55
1	800	0.434787	55
1	500	0.351494	55
1	428799	0.820236	56
1	50000	0.805698	56
1	25000	0.787011	56
1	10000	0.778583	56
1	8000	0.754838	56
1	5000	0.761339	56
1	2500	0.648715	56
1	1500	0.558284	56
1	1000	0.483813	56
1	800	0.405755	56
1	500	0.369922	56
1	428799	0.833398	57
1	50000	0.804878	57
1	25000	0.812731	57
1	10000	0.844944	57
1	8000	0.798288	57
1	5000	0.739021	57
1	2500	0.635801	57
1	1500	0.679197	57
1	1000	0.491986	57
1	800	0.483855	57
1	500	0.308655	57
1	428799	0.833973	58
1	50000	0.834524	58
1	25000	0.8442	58
1	10000	0.808579	58
1	8000	0.770594	58
1	5000	0.81477	58
1	2500	0.680073	58
1	1500	0.623996	58
1	1000	0.531094	58
1	800	0.433234	58
1	500	0.45165	58
1	428799	0.846044	59
1	50000	0.830015	59
1	25000	0.804937	59
1	10000	0.829813	59
1	8000	0.795555	59
1	5000	0.789358	59
1	2500	0.668898	59
1	1500	0.645875	59
1	1000	0.584705	59
1	800	0.454098	59
1	500	0.373999	59
1	428799	0.841994	60
1	50000	0.84498	60
1	25000	0.815914	60
1	10000	0.817362	60
1	8000	0.750265	60
1	5000	0.769772	60
1	2500	0.664283	60
1	1500	0.559408	60
1	1000	0.583398	60
1	800	0.460532	60
1	500	0.406865	60
1	428799	0.847636	61
1	50000	0.834267	61
1	25000	0.823911	61
1	10000	0.780516	61
1	8000	0.723759	61
1	5000	0.749031	61
1	2500	0.667367	61
1	1500	0.609539	61
1	1000	0.589567	61
1	800	0.425851	61
1	500	0.485339	61
1	428799	0.838003	62
1	50000	0.832553	62
1	25000	0.799897	62
1	10000	0.783119	62
1	8000	0.761927	62
1	5000	0.757749	62
1	2500	0.727226	62
1	1500	0.621554	62
1	1000	0.472187	62
1	800	0.506975	62
1	500	0.353471	62
1	428799	0.828632	63
1	50000	0.805897	63
1	25000	0.788555	63
1	10000	0.746169	63
1	8000	0.776085	63
1	5000	0.70647	63
1	2500	0.70709	63
1	1500	0.687989	63
1	1000	0.531949	63
1	800	0.510545	63
1	500	0.464035	63
1	428799	0.833977	64
1	50000	0.796278	64
1	25000	0.801974	64
1	10000	0.78956	64
1	8000	0.77407	64
1	5000	0.782898	64
1	2500	0.749933	64
1	1500	0.658366	64
1	1000	0.524813	64
1	800	0.550688	64
1	500	0.407643	64
1	428799	0.826197	65
1	50000	0.825156	65
1	25000	0.784632	65
1	10000	0.812212	65
1	8000	0.74749	65
1	5000	0.736842	65
1	2500	0.695254	65
1	1500	0.680413	65
1	1000	0.542416	65
1	800	0.484566	65
1	500	0.404019	65
1	428799	0.828856	66
1	50000	0.807704	66
1	25000	0.818227	66
1	10000	0.755863	66
1	8000	0.790222	66
1	5000	0.755963	66
1	2500	0.669964	66
1	1500	0.697168	66
1	1000	0.53197	66
1	800	0.508105	66
1	500	0.445831	66
1	428799	0.833805	67
1	50000	0.820028	67
1	25000	0.822541	67
1	10000	0.786355	67
1	8000	0.756619	67
1	5000	0.775146	67
1	2500	0.698124	67
1	1500	0.769833	67
1	1000	0.573814	67
1	800	0.575497	67
1	500	0.332678	67
1	428799	0.842637	68
1	50000	0.832369	68
1	25000	0.834017	68
1	10000	0.774543	68
1	8000	0.774742	68
1	5000	0.738041	68
1	2500	0.665146	68
1	1500	0.747613	68
1	1000	0.597556	68
1	800	0.549233	68
1	500	0.47402	68
1	428799	0.850628	69
1	50000	0.836557	69
1	25000	0.815594	69
1	10000	0.793228	69
1	8000	0.78089	69
1	5000	0.766145	69
1	2500	0.696285	69
1	1500	0.645118	69
1	1000	0.612233	69
1	800	0.54032	69
1	500	0.449049	69
1	428799	0.858475	70
1	50000	0.84416	70
1	25000	0.844565	70
1	10000	0.816851	70
1	8000	0.82669	70
1	5000	0.802062	70
1	2500	0.695664	70
1	1500	0.672709	70
1	1000	0.50676	70
1	800	0.59106	70
1	500	0.458864	70
1	428799	0.83045	71
1	50000	0.83752	71
1	25000	0.823371	71
1	10000	0.789448	71
1	8000	0.798349	71
1	5000	0.809329	71
1	2500	0.744626	71
1	1500	0.68911	71
1	1000	0.542964	71
1	800	0.545781	71
1	500	0.514169	71
1	428799	0.820039	72
1	50000	0.824082	72
1	25000	0.814126	72
1	10000	0.791053	72
1	8000	0.785952	72
1	5000	0.771546	72
1	2500	0.680226	72
1	1500	0.653719	72
1	1000	0.602585	72
1	800	0.518276	72
1	500	0.500652	72
1	428799	0.82232	73
1	50000	0.827308	73
1	25000	0.817853	73
1	10000	0.799853	73
1	8000	0.804403	73
1	5000	0.731579	73
1	2500	0.708893	73
1	1500	0.672242	73
1	1000	0.496388	73
1	800	0.567201	73
1	500	0.453675	73
1	428799	0.838908	74
1	50000	0.831474	74
1	25000	0.82225	74
1	10000	0.786169	74
1	8000	0.829182	74
1	5000	0.789444	74
1	2500	0.719387	74
1	1500	0.64433	74
1	1000	0.541736	74
1	800	0.542258	74
1	500	0.482016	74
1	428799	0.836642	75
1	50000	0.832979	75
1	25000	0.799659	75
1	10000	0.833311	75
1	8000	0.793719	75
1	5000	0.764248	75
1	2500	0.747472	75
1	1500	0.620175	75
1	1000	0.587278	75
1	800	0.65528	75
1	500	0.50065	75
1	428799	0.833295	76
1	50000	0.811983	76
1	25000	0.839392	76
1	10000	0.793938	76
1	8000	0.799387	76
1	5000	0.779555	76
1	2500	0.693385	76
1	1500	0.73529	76
1	1000	0.573119	76
1	800	0.502151	76
1	500	0.436907	76
1	428799	0.846177	77
1	50000	0.822476	77
1	25000	0.837381	77
1	10000	0.769544	77
1	8000	0.826854	77
1	5000	0.740029	77
1	2500	0.720447	77
1	1500	0.688569	77
1	1000	0.577375	77
1	800	0.518708	77
1	500	0.422493	77
1	428799	0.854424	78
1	50000	0.82636	78
1	25000	0.866298	78
1	10000	0.766181	78
1	8000	0.81097	78
1	5000	0.743433	78
1	2500	0.715344	78
1	1500	0.685204	78
1	1000	0.544452	78
1	800	0.503616	78
1	500	0.454896	78
1	428799	0.858502	79
1	50000	0.849463	79
1	25000	0.833484	79
1	10000	0.796295	79
1	8000	0.823525	79
1	5000	0.762683	79
1	2500	0.730594	79
1	1500	0.709907	79
1	1000	0.60719	79
1	800	0.574772	79
1	500	0.521978	79
1	428799	0.864678	80
1	50000	0.860222	80
1	25000	0.852102	80
1	10000	0.864387	80
1	8000	0.808557	80
1	5000	0.811992	80
1	2500	0.770742	80
1	1500	0.708621	80
1	1000	0.615239	80
1	800	0.563167	80
1	500	0.44585	80
1	428799	0.876006	81
1	50000	0.859735	81
1	25000	0.848469	81
1	10000	0.829321	81
1	8000	0.828566	81
1	5000	0.818695	81
1	2500	0.746704	81
1	1500	0.717364	81
1	1000	0.627444	81
1	800	0.579331	81
1	500	0.461353	81
1	428799	0.858165	82
1	50000	0.861815	82
1	25000	0.833998	82
1	10000	0.773464	82
1	8000	0.823146	82
1	5000	0.77278	82
1	2500	0.743304	82
1	1500	0.726158	82
1	1000	0.62556	82
1	800	0.605353	82
1	500	0.433656	82
1	428799	0.853029	83
1	50000	0.85306	83
1	25000	0.808839	83
1	10000	0.799865	83
1	8000	0.778539	83
1	5000	0.788692	83
1	2500	0.72369	83
1	1500	0.724123	83
1	1000	0.650435	83
1	800	0.523679	83
1	500	0.43739	83
1	428799	0.864879	84
1	50000	0.848249	84
1	25000	0.825172	84
1	10000	0.820011	84
1	8000	0.793338	84
1	5000	0.80501	84
1	2500	0.78315	84
1	1500	0.754409	84
1	1000	0.555305	84
1	800	0.685651	84
1	500	0.44809	84
1	428799	0.864779	85
1	50000	0.859129	85
1	25000	0.84313	85
1	10000	0.802759	85
1	8000	0.847664	85
1	5000	0.793824	85
1	2500	0.701152	85
1	1500	0.713046	85
1	1000	0.608302	85
1	800	0.558195	85
1	500	0.499663	85
1	428799	0.88954	86
1	50000	0.861469	86
1	25000	0.862968	86
1	10000	0.854555	86
1	8000	0.81565	86
1	5000	0.819197	86
1	2500	0.745228	86
1	1500	0.758005	86
1	1000	0.600025	86
1	800	0.569155	86
1	500	0.442776	86
1	428799	0.87472	87
1	50000	0.855096	87
1	25000	0.866442	87
1	10000	0.843183	87
1	8000	0.797242	87
1	5000	0.776126	87
1	2500	0.755602	87
1	1500	0.693183	87
1	1000	0.604632	87
1	800	0.546332	87
1	500	0.533025	87
1	428799	0.868873	88
1	50000	0.864837	88
1	25000	0.83756	88
1	10000	0.808102	88
1	8000	0.818411	88
1	5000	0.780945	88
1	2500	0.74473	88
1	1500	0.751029	88
1	1000	0.65538	88
1	800	0.545219	88
1	500	0.534152	88
1	428799	0.869924	89
1	50000	0.869888	89
1	25000	0.854879	89
1	10000	0.860337	89
1	8000	0.846911	89
1	5000	0.785	89
1	2500	0.693555	89
1	1500	0.742479	89
1	1000	0.553516	89
1	800	0.621757	89
1	500	0.514567	89
1	428799	0.866589	90
1	50000	0.882932	90
1	25000	0.85371	90
1	10000	0.837665	90
1	8000	0.847349	90
1	5000	0.793005	90
1	2500	0.791781	90
1	1500	0.719902	90
1	1000	0.671363	90
1	800	0.599599	90
1	500	0.443063	90
1	428799	0.868172	91
1	50000	0.842185	91
1	25000	0.87118	91
1	10000	0.827651	91
1	8000	0.851403	91
1	5000	0.790649	91
1	2500	0.75618	91
1	1500	0.71162	91
1	1000	0.646462	91
1	800	0.667886	91
1	500	0.52882	91
1	428799	0.870637	92
1	50000	0.860965	92
1	25000	0.857666	92
1	10000	0.827337	92
1	8000	0.810254	92
1	5000	0.823139	92
1	2500	0.773518	92
1	1500	0.711183	92
1	1000	0.588165	92
1	800	0.649626	92
1	500	0.510334	92
1	428799	0.874505	93
1	50000	0.860391	93
1	25000	0.879411	93
1	10000	0.858454	93
1	8000	0.850616	93
1	5000	0.801769	93
1	2500	0.776212	93
1	1500	0.663701	93
1	1000	0.61583	93
1	800	0.61099	93
1	500	0.473304	93
1	428799	0.877777	94
1	50000	0.870027	94
1	25000	0.864898	94
1	10000	0.819008	94
1	8000	0.831758	94
1	5000	0.814247	94
1	2500	0.761409	94
1	1500	0.707762	94
1	1000	0.701079	94
1	800	0.63298	94
1	500	0.544564	94
1	428799	0.883191	95
1	50000	0.876092	95
1	25000	0.883593	95
1	10000	0.815511	95
1	8000	0.832097	95
1	5000	0.825246	95
1	2500	0.787686	95
1	1500	0.745661	95
1	1000	0.716119	95
1	800	0.638187	95
1	500	0.509538	95
1	428799	0.883299	96
1	50000	0.881621	96
1	25000	0.870939	96
1	10000	0.865312	96
1	8000	0.834993	96
1	5000	0.817217	96
1	2500	0.781598	96
1	1500	0.789721	96
1	1000	0.640672	96
1	800	0.572825	96
1	500	0.514701	96
1	428799	0.890674	97
1	50000	0.886708	97
1	25000	0.88258	97
1	10000	0.883718	97
1	8000	0.849331	97
1	5000	0.857175	97
1	2500	0.751536	97
1	1500	0.795475	97
1	1000	0.652776	97
1	800	0.636746	97
1	500	0.482746	97
1	428799	0.881943	98
1	50000	0.863236	98
1	25000	0.865437	98
1	10000	0.861046	98
1	8000	0.853148	98
1	5000	0.817161	98
1	2500	0.781167	98
1	1500	0.793683	98
1	1000	0.611047	98
1	800	0.594854	98
1	500	0.553368	98
1	428799	0.891694	99
1	50000	0.8914	99
1	25000	0.875264	99
1	10000	0.871779	99
1	8000	0.841491	99
1	5000	0.813354	99
1	2500	0.72359	99
1	1500	0.718132	99
1	1000	0.603679	99
1	800	0.677332	99
1	500	0.459371	99
1	428799	0.863343	100
1	50000	0.858108	100
1	25000	0.85099	100
1	10000	0.850051	100
1	8000	0.817341	100
1	5000	0.824874	100
1	2500	0.751471	100
1	1500	0.751006	100
1	1000	0.681158	100
1	800	0.690481	100
1	500	0.555277	100
1	428799	0.861499	101
1	50000	0.868374	101
1	25000	0.866929	101
1	10000	0.859591	101
1	8000	0.818935	101
1	5000	0.818051	101
1	2500	0.720255	101
1	1500	0.737729	101
1	1000	0.700589	101
1	800	0.593971	101
1	500	0.50713	101
1	428799	0.865696	102
1	50000	0.859851	102
1	25000	0.866662	102
1	10000	0.85082	102
1	8000	0.826754	102
1	5000	0.799793	102
1	2500	0.802893	102
1	1500	0.722365	102
1	1000	0.63014	102
1	800	0.640819	102
1	500	0.506992	102
1	428799	0.846303	103
1	50000	0.8523	103
1	25000	0.868818	103
1	10000	0.837047	103
1	8000	0.857625	103
1	5000	0.808456	103
1	2500	0.735085	103
1	1500	0.788633	103
1	1000	0.612234	103
1	800	0.61942	103
1	500	0.480077	103
1	428799	0.871239	104
1	50000	0.870155	104
1	25000	0.854926	104
1	10000	0.815463	104
1	8000	0.847628	104
1	5000	0.855882	104
1	2500	0.701593	104
1	1500	0.781694	104
1	1000	0.618938	104
1	800	0.549918	104
1	500	0.408769	104
1	428799	0.887213	105
1	50000	0.888833	105
1	25000	0.856259	105
1	10000	0.846959	105
1	8000	0.829992	105
1	5000	0.855203	105
1	2500	0.759681	105
1	1500	0.716689	105
1	1000	0.588826	105
1	800	0.645889	105
1	500	0.461255	105
1	428799	0.877537	106
1	50000	0.885899	106
1	25000	0.887774	106
1	10000	0.844376	106
1	8000	0.877481	106
1	5000	0.747373	106
1	2500	0.774418	106
1	1500	0.722518	106
1	1000	0.604185	106
1	800	0.606701	106
1	500	0.544667	106
1	428799	0.87484	107
1	50000	0.879425	107
1	25000	0.866945	107
1	10000	0.825388	107
1	8000	0.825232	107
1	5000	0.830735	107
1	2500	0.755266	107
1	1500	0.75455	107
1	1000	0.635391	107
1	800	0.615879	107
1	500	0.602674	107
1	428799	0.87601	108
1	50000	0.873855	108
1	25000	0.868946	108
1	10000	0.866749	108
1	8000	0.824804	108
1	5000	0.812861	108
1	2500	0.814422	108
1	1500	0.752312	108
1	1000	0.700281	108
1	800	0.64983	108
1	500	0.568045	108
1	428799	0.88003	109
1	50000	0.871941	109
1	25000	0.857273	109
1	10000	0.8664	109
1	8000	0.816803	109
1	5000	0.859056	109
1	2500	0.762002	109
1	1500	0.762572	109
1	1000	0.714513	109
1	800	0.641771	109
1	500	0.509559	109
1	428799	0.872469	110
1	50000	0.855269	110
1	25000	0.868975	110
1	10000	0.815763	110
1	8000	0.86087	110
1	5000	0.806703	110
1	2500	0.772305	110
1	1500	0.77886	110
1	1000	0.689313	110
1	800	0.664066	110
1	500	0.518582	110
1	428799	0.879078	111
1	50000	0.8696	111
1	25000	0.879018	111
1	10000	0.849977	111
1	8000	0.848006	111
1	5000	0.806574	111
1	2500	0.803975	111
1	1500	0.792878	111
1	1000	0.663244	111
1	800	0.671772	111
1	500	0.517119	111
1	428799	0.881363	112
1	50000	0.872571	112
1	25000	0.861101	112
1	10000	0.877177	112
1	8000	0.834249	112
1	5000	0.828575	112
1	2500	0.765962	112
1	1500	0.743533	112
1	1000	0.688816	112
1	800	0.644796	112
1	500	0.527249	112
1	428799	0.874104	113
1	50000	0.842327	113
1	25000	0.857582	113
1	10000	0.817409	113
1	8000	0.847167	113
1	5000	0.840621	113
1	2500	0.751875	113
1	1500	0.762232	113
1	1000	0.718251	113
1	800	0.606765	113
1	500	0.562534	113
1	428799	0.860334	114
1	50000	0.843896	114
1	25000	0.872014	114
1	10000	0.8497	114
1	8000	0.82024	114
1	5000	0.829898	114
1	2500	0.796373	114
1	1500	0.776898	114
1	1000	0.718023	114
1	800	0.621958	114
1	500	0.529527	114
1	428799	0.859191	115
1	50000	0.866345	115
1	25000	0.836012	115
1	10000	0.856379	115
1	8000	0.844561	115
1	5000	0.814133	115
1	2500	0.741344	115
1	1500	0.787834	115
1	1000	0.700079	115
1	800	0.68655	115
1	500	0.452139	115
1	428799	0.856749	116
1	50000	0.84488	116
1	25000	0.854805	116
1	10000	0.863479	116
1	8000	0.821527	116
1	5000	0.833473	116
1	2500	0.782004	116
1	1500	0.755871	116
1	1000	0.606454	116
1	800	0.673036	116
1	500	0.524497	116
1	428799	0.866899	117
1	50000	0.860415	117
1	25000	0.856483	117
1	10000	0.852322	117
1	8000	0.836591	117
1	5000	0.821488	117
1	2500	0.777441	117
1	1500	0.78773	117
1	1000	0.724331	117
1	800	0.663712	117
1	500	0.588076	117
1	428799	0.86245	118
1	50000	0.851734	118
1	25000	0.851189	118
1	10000	0.826541	118
1	8000	0.852363	118
1	5000	0.800299	118
1	2500	0.811339	118
1	1500	0.736982	118
1	1000	0.686921	118
1	800	0.605428	118
1	500	0.517619	118
1	428799	0.862808	119
1	50000	0.860137	119
1	25000	0.864758	119
1	10000	0.872856	119
1	8000	0.856499	119
1	5000	0.83606	119
1	2500	0.740452	119
1	1500	0.635743	119
1	1000	0.63612	119
1	800	0.645719	119
1	500	0.521047	119
1	428799	0.868255	120
1	50000	0.862656	120
1	25000	0.881184	120
1	10000	0.875643	120
1	8000	0.83178	120
1	5000	0.793626	120
1	2500	0.779595	120
1	1500	0.732185	120
1	1000	0.68928	120
1	800	0.616493	120
1	500	0.438039	120
1	428799	0.86818	121
1	50000	0.862165	121
1	25000	0.854619	121
1	10000	0.86337	121
1	8000	0.864642	121
1	5000	0.849979	121
1	2500	0.80622	121
1	1500	0.746722	121
1	1000	0.629911	121
1	800	0.60303	121
1	500	0.519042	121
1	428799	0.884293	122
1	50000	0.877268	122
1	25000	0.871843	122
1	10000	0.873341	122
1	8000	0.865212	122
1	5000	0.866546	122
1	2500	0.802512	122
1	1500	0.782075	122
1	1000	0.720443	122
1	800	0.728998	122
1	500	0.559735	122
1	428799	0.882847	123
1	50000	0.887	123
1	25000	0.856299	123
1	10000	0.838594	123
1	8000	0.855632	123
1	5000	0.83702	123
1	2500	0.809383	123
1	1500	0.788422	123
1	1000	0.671706	123
1	800	0.648425	123
1	500	0.600493	123
1	428799	0.89107	124
1	50000	0.876565	124
1	25000	0.887906	124
1	10000	0.859599	124
1	8000	0.878577	124
1	5000	0.879036	124
1	2500	0.744756	124
1	1500	0.797659	124
1	1000	0.698971	124
1	800	0.588014	124
1	500	0.569513	124
1	428799	0.890776	125
1	50000	0.882094	125
1	25000	0.877816	125
1	10000	0.872699	125
1	8000	0.87569	125
1	5000	0.84475	125
1	2500	0.772378	125
1	1500	0.78218	125
1	1000	0.692482	125
1	800	0.661714	125
1	500	0.524027	125
1	428799	0.896892	126
1	50000	0.881835	126
1	25000	0.880471	126
1	10000	0.844079	126
1	8000	0.869551	126
1	5000	0.862613	126
1	2500	0.842734	126
1	1500	0.750111	126
1	1000	0.699324	126
1	800	0.640712	126
1	500	0.488917	126
1	428799	0.887577	127
1	50000	0.89435	127
1	25000	0.875882	127
1	10000	0.877502	127
1	8000	0.85571	127
1	5000	0.831284	127
1	2500	0.799219	127
1	1500	0.74793	127
1	1000	0.759388	127
1	800	0.696492	127
1	500	0.628132	127
1	428799	0.88717	128
1	50000	0.884062	128
1	25000	0.875671	128
1	10000	0.888869	128
1	8000	0.862036	128
1	5000	0.813426	128
1	2500	0.755264	128
1	1500	0.75774	128
1	1000	0.71094	128
1	800	0.686196	128
1	500	0.595652	128
1	428799	0.888478	129
1	50000	0.88385	129
1	25000	0.870268	129
1	10000	0.869204	129
1	8000	0.862247	129
1	5000	0.844735	129
1	2500	0.840084	129
1	1500	0.814181	129
1	1000	0.640106	129
1	800	0.624899	129
1	500	0.516429	129
1	428799	0.888639	130
1	50000	0.877754	130
1	25000	0.882217	130
1	10000	0.877628	130
1	8000	0.866545	130
1	5000	0.862135	130
1	2500	0.852477	130
1	1500	0.758788	130
1	1000	0.671543	130
1	800	0.656397	130
1	500	0.524171	130
1	428799	0.888839	131
1	50000	0.876278	131
1	25000	0.880593	131
1	10000	0.879144	131
1	8000	0.855656	131
1	5000	0.847404	131
1	2500	0.821983	131
1	1500	0.819498	131
1	1000	0.771307	131
1	800	0.585369	131
1	500	0.554645	131
1	428799	0.889913	132
1	50000	0.894648	132
1	25000	0.869745	132
1	10000	0.896013	132
1	8000	0.887142	132
1	5000	0.82941	132
1	2500	0.806425	132
1	1500	0.794084	132
1	1000	0.696118	132
1	800	0.623342	132
1	500	0.570898	132
1	428799	0.892483	133
1	50000	0.905658	133
1	25000	0.888972	133
1	10000	0.862895	133
1	8000	0.888598	133
1	5000	0.862901	133
1	2500	0.806393	133
1	1500	0.769203	133
1	1000	0.676623	133
1	800	0.634532	133
1	500	0.596472	133
1	428799	0.905434	134
1	50000	0.894836	134
1	25000	0.875413	134
1	10000	0.885106	134
1	8000	0.877044	134
1	5000	0.885847	134
1	2500	0.827881	134
1	1500	0.847135	134
1	1000	0.656717	134
1	800	0.647136	134
1	500	0.501102	134
1	428799	0.901653	135
1	50000	0.891955	135
1	25000	0.876516	135
1	10000	0.86943	135
1	8000	0.882209	135
1	5000	0.83997	135
1	2500	0.816801	135
1	1500	0.810739	135
1	1000	0.738433	135
1	800	0.696619	135
1	500	0.591762	135
1	428799	0.902322	136
1	50000	0.910481	136
1	25000	0.89869	136
1	10000	0.873627	136
1	8000	0.844207	136
1	5000	0.85861	136
1	2500	0.846783	136
1	1500	0.825063	136
1	1000	0.719378	136
1	800	0.611215	136
1	500	0.541346	136
1	428799	0.905343	137
1	50000	0.902699	137
1	25000	0.895014	137
1	10000	0.895973	137
1	8000	0.902031	137
1	5000	0.867723	137
1	2500	0.806607	137
1	1500	0.760994	137
1	1000	0.677547	137
1	800	0.612225	137
1	500	0.59157	137
1	428799	0.896549	138
1	50000	0.897721	138
1	25000	0.892489	138
1	10000	0.887741	138
1	8000	0.870574	138
1	5000	0.844459	138
1	2500	0.800748	138
1	1500	0.813293	138
1	1000	0.706201	138
1	800	0.686337	138
1	500	0.549353	138
1	428799	0.903148	139
1	50000	0.908018	139
1	25000	0.883535	139
1	10000	0.888612	139
1	8000	0.854751	139
1	5000	0.885562	139
1	2500	0.778943	139
1	1500	0.818018	139
1	1000	0.651905	139
1	800	0.687599	139
1	500	0.655107	139
1	428799	0.893852	140
1	50000	0.882579	140
1	25000	0.895726	140
1	10000	0.84945	140
1	8000	0.863635	140
1	5000	0.844198	140
1	2500	0.797115	140
1	1500	0.835966	140
1	1000	0.7264	140
1	800	0.65469	140
1	500	0.584614	140
1	428799	0.893238	141
1	50000	0.886702	141
1	25000	0.879736	141
1	10000	0.876404	141
1	8000	0.846315	141
1	5000	0.838661	141
1	2500	0.809026	141
1	1500	0.779215	141
1	1000	0.75824	141
1	800	0.630148	141
1	500	0.56529	141
1	428799	0.905979	142
1	50000	0.899258	142
1	25000	0.886281	142
1	10000	0.895368	142
1	8000	0.858156	142
1	5000	0.851405	142
1	2500	0.834656	142
1	1500	0.751821	142
1	1000	0.695265	142
1	800	0.672338	142
1	500	0.499672	142
1	428799	0.905131	143
1	50000	0.878671	143
1	25000	0.878858	143
1	10000	0.851298	143
1	8000	0.879395	143
1	5000	0.866691	143
1	2500	0.830958	143
1	1500	0.820691	143
1	1000	0.676403	143
1	800	0.633193	143
1	500	0.525269	143
1	428799	0.90092	144
1	50000	0.902549	144
1	25000	0.895618	144
1	10000	0.879587	144
1	8000	0.837473	144
1	5000	0.851678	144
1	2500	0.841749	144
1	1500	0.801149	144
1	1000	0.745485	144
1	800	0.63384	144
1	500	0.62026	144
1	428799	0.887526	145
1	50000	0.89478	145
1	25000	0.893836	145
1	10000	0.883844	145
1	8000	0.85097	145
1	5000	0.844588	145
1	2500	0.789165	145
1	1500	0.788583	145
1	1000	0.707875	145
1	800	0.695893	145
1	500	0.60686	145
1	428799	0.881322	146
1	50000	0.864603	146
1	25000	0.891898	146
1	10000	0.88789	146
1	8000	0.839143	146
1	5000	0.839709	146
1	2500	0.82289	146
1	1500	0.796653	146
1	1000	0.738874	146
1	800	0.676849	146
1	500	0.594042	146
1	428799	0.891139	147
1	50000	0.879971	147
1	25000	0.881202	147
1	10000	0.895115	147
1	8000	0.881538	147
1	5000	0.874888	147
1	2500	0.844325	147
1	1500	0.791614	147
1	1000	0.731722	147
1	800	0.690523	147
1	500	0.626773	147
1	428799	0.886493	148
1	50000	0.895786	148
1	25000	0.870256	148
1	10000	0.859974	148
1	8000	0.870485	148
1	5000	0.856047	148
1	2500	0.826945	148
1	1500	0.721896	148
1	1000	0.717365	148
1	800	0.715078	148
1	500	0.538402	148
1	428799	0.886948	149
1	50000	0.886045	149
1	25000	0.872154	149
1	10000	0.880857	149
1	8000	0.897389	149
1	5000	0.835343	149
1	2500	0.868109	149
1	1500	0.778055	149
1	1000	0.673522	149
1	800	0.637679	149
1	500	0.672382	149
1	428799	0.895187	150
1	50000	0.902326	150
1	25000	0.887324	150
1	10000	0.864149	150
1	8000	0.85395	150
1	5000	0.842656	150
1	2500	0.798611	150
1	1500	0.800855	150
1	1000	0.69431	150
1	800	0.654728	150
1	500	0.604438	150
1	428799	0.89399	151
1	50000	0.884149	151
1	25000	0.873648	151
1	10000	0.869036	151
1	8000	0.855633	151
1	5000	0.831863	151
1	2500	0.809501	151
1	1500	0.820926	151
1	1000	0.69515	151
1	800	0.707552	151
1	500	0.517748	151
1	428799	0.890547	152
1	50000	0.880576	152
1	25000	0.87474	152
1	10000	0.862216	152
1	8000	0.875419	152
1	5000	0.85521	152
1	2500	0.835281	152
1	1500	0.803795	152
1	1000	0.735894	152
1	800	0.669888	152
1	500	0.560264	152
1	428799	0.894889	153
1	50000	0.899477	153
1	25000	0.872729	153
1	10000	0.88361	153
1	8000	0.898217	153
1	5000	0.866739	153
1	2500	0.80842	153
1	1500	0.792035	153
1	1000	0.769676	153
1	800	0.708363	153
1	500	0.58315	153
1	428799	0.905791	154
1	50000	0.905677	154
1	25000	0.899754	154
1	10000	0.884941	154
1	8000	0.868697	154
1	5000	0.859895	154
1	2500	0.810174	154
1	1500	0.804736	154
1	1000	0.713376	154
1	800	0.737969	154
1	500	0.616584	154
1	428799	0.910186	155
1	50000	0.901376	155
1	25000	0.891008	155
1	10000	0.86841	155
1	8000	0.887129	155
1	5000	0.890924	155
1	2500	0.847707	155
1	1500	0.820004	155
1	1000	0.693527	155
1	800	0.661942	155
1	500	0.523493	155
1	428799	0.913421	156
1	50000	0.900298	156
1	25000	0.910877	156
1	10000	0.898809	156
1	8000	0.888637	156
1	5000	0.870612	156
1	2500	0.78798	156
1	1500	0.812784	156
1	1000	0.682662	156
1	800	0.706683	156
1	500	0.631724	156
1	428799	0.906505	157
1	50000	0.903872	157
1	25000	0.909696	157
1	10000	0.900576	157
1	8000	0.868029	157
1	5000	0.871112	157
1	2500	0.828611	157
1	1500	0.849319	157
1	1000	0.7153	157
1	800	0.714347	157
1	500	0.558155	157
1	428799	0.905363	158
1	50000	0.916961	158
1	25000	0.904089	158
1	10000	0.89135	158
1	8000	0.905841	158
1	5000	0.854711	158
1	2500	0.823198	158
1	1500	0.827416	158
1	1000	0.71798	158
1	800	0.692321	158
1	500	0.576942	158
1	428799	0.898309	159
1	50000	0.902609	159
1	25000	0.891025	159
1	10000	0.892787	159
1	8000	0.881554	159
1	5000	0.846258	159
1	2500	0.806001	159
1	1500	0.867528	159
1	1000	0.733208	159
1	800	0.748862	159
1	500	0.611608	159
1	428799	0.904155	160
1	50000	0.898036	160
1	25000	0.897483	160
1	10000	0.892722	160
1	8000	0.872708	160
1	5000	0.892056	160
1	2500	0.870007	160
1	1500	0.789347	160
1	1000	0.788723	160
1	800	0.690042	160
1	500	0.503394	160
1	428799	0.90929	161
1	50000	0.898434	161
1	25000	0.898167	161
1	10000	0.891493	161
1	8000	0.829718	161
1	5000	0.875883	161
1	2500	0.806324	161
1	1500	0.78119	161
1	1000	0.733581	161
1	800	0.592198	161
1	500	0.560079	161
1	428799	0.906182	162
1	50000	0.896299	162
1	25000	0.888214	162
1	10000	0.890729	162
1	8000	0.866613	162
1	5000	0.851173	162
1	2500	0.784036	162
1	1500	0.812805	162
1	1000	0.761936	162
1	800	0.675108	162
1	500	0.655172	162
1	428799	0.894531	163
1	50000	0.902761	163
1	25000	0.883683	163
1	10000	0.896999	163
1	8000	0.884447	163
1	5000	0.866094	163
1	2500	0.829445	163
1	1500	0.789271	163
1	1000	0.749979	163
1	800	0.710932	163
1	500	0.562393	163
1	428799	0.892067	164
1	50000	0.890547	164
1	25000	0.875596	164
1	10000	0.918656	164
1	8000	0.863086	164
1	5000	0.881896	164
1	2500	0.810121	164
1	1500	0.824941	164
1	1000	0.717276	164
1	800	0.655617	164
1	500	0.624845	164
1	428799	0.90471	165
1	50000	0.899884	165
1	25000	0.905855	165
1	10000	0.882923	165
1	8000	0.898596	165
1	5000	0.87287	165
1	2500	0.841104	165
1	1500	0.831533	165
1	1000	0.700066	165
1	800	0.723928	165
1	500	0.617162	165
1	428799	0.906288	166
1	50000	0.910178	166
1	25000	0.897449	166
1	10000	0.87646	166
1	8000	0.894668	166
1	5000	0.887661	166
1	2500	0.87794	166
1	1500	0.838599	166
1	1000	0.771811	166
1	800	0.665496	166
1	500	0.622921	166
1	428799	0.905748	167
1	50000	0.90024	167
1	25000	0.90647	167
1	10000	0.906035	167
1	8000	0.882001	167
1	5000	0.884729	167
1	2500	0.838497	167
1	1500	0.795595	167
1	1000	0.697806	167
1	800	0.711316	167
1	500	0.70405	167
1	428799	0.902666	168
1	50000	0.911248	168
1	25000	0.886807	168
1	10000	0.902229	168
1	8000	0.877716	168
1	5000	0.892553	168
1	2500	0.819308	168
1	1500	0.812864	168
1	1000	0.740292	168
1	800	0.665993	168
1	500	0.617683	168
1	428799	0.905392	169
1	50000	0.898614	169
1	25000	0.90153	169
1	10000	0.901004	169
1	8000	0.884709	169
1	5000	0.879071	169
1	2500	0.850479	169
1	1500	0.827221	169
1	1000	0.734826	169
1	800	0.771189	169
1	500	0.61269	169
1	428799	0.901154	170
1	50000	0.907969	170
1	25000	0.898536	170
1	10000	0.887513	170
1	8000	0.862181	170
1	5000	0.884501	170
1	2500	0.826924	170
1	1500	0.79215	170
1	1000	0.786541	170
1	800	0.628937	170
1	500	0.583986	170
1	428799	0.910388	171
1	50000	0.907461	171
1	25000	0.891234	171
1	10000	0.886992	171
1	8000	0.882137	171
1	5000	0.86111	171
1	2500	0.842964	171
1	1500	0.78155	171
1	1000	0.770957	171
1	800	0.638307	171
1	500	0.584757	171
1	428799	0.904281	172
1	50000	0.899997	172
1	25000	0.89575	172
1	10000	0.883334	172
1	8000	0.880021	172
1	5000	0.878404	172
1	2500	0.799982	172
1	1500	0.816559	172
1	1000	0.777469	172
1	800	0.710112	172
1	500	0.656611	172
1	428799	0.906397	173
1	50000	0.89739	173
1	25000	0.896266	173
1	10000	0.883133	173
1	8000	0.8814	173
1	5000	0.85684	173
1	2500	0.848426	173
1	1500	0.82186	173
1	1000	0.782075	173
1	800	0.70012	173
1	500	0.613451	173
1	428799	0.913492	174
1	50000	0.899062	174
1	25000	0.902968	174
1	10000	0.87569	174
1	8000	0.871062	174
1	5000	0.892652	174
1	2500	0.851127	174
1	1500	0.864668	174
1	1000	0.757408	174
1	800	0.744067	174
1	500	0.59907	174
1	428799	0.915404	175
1	50000	0.920488	175
1	25000	0.904474	175
1	10000	0.873225	175
1	8000	0.88836	175
1	5000	0.869169	175
1	2500	0.844498	175
1	1500	0.809025	175
1	1000	0.737758	175
1	800	0.679696	175
1	500	0.650984	175
1	428799	0.907504	176
1	50000	0.898934	176
1	25000	0.886581	176
1	10000	0.885035	176
1	8000	0.912928	176
1	5000	0.85966	176
1	2500	0.78473	176
1	1500	0.817755	176
1	1000	0.767792	176
1	800	0.66813	176
1	500	0.554079	176
1	428799	0.916787	177
1	50000	0.897992	177
1	25000	0.904639	177
1	10000	0.889196	177
1	8000	0.897562	177
1	5000	0.877222	177
1	2500	0.82347	177
1	1500	0.819713	177
1	1000	0.741958	177
1	800	0.68619	177
1	500	0.607156	177
1	428799	0.915041	178
1	50000	0.910176	178
1	25000	0.900883	178
1	10000	0.904743	178
1	8000	0.903665	178
1	5000	0.887135	178
1	2500	0.841468	178
1	1500	0.845188	178
1	1000	0.804563	178
1	800	0.739006	178
1	500	0.622197	178
1	428799	0.91919	179
1	50000	0.910947	179
1	25000	0.900647	179
1	10000	0.876113	179
1	8000	0.913784	179
1	5000	0.890199	179
1	2500	0.837945	179
1	1500	0.831182	179
1	1000	0.747217	179
1	800	0.702303	179
1	500	0.672866	179
1	428799	0.917381	180
1	50000	0.921128	180
1	25000	0.910875	180
1	10000	0.878785	180
1	8000	0.898966	180
1	5000	0.863342	180
1	2500	0.806353	180
1	1500	0.831684	180
1	1000	0.801367	180
1	800	0.731621	180
1	500	0.629521	180
1	428799	0.906549	181
1	50000	0.893531	181
1	25000	0.913802	181
1	10000	0.900914	181
1	8000	0.887539	181
1	5000	0.874908	181
1	2500	0.836667	181
1	1500	0.778204	181
1	1000	0.767386	181
1	800	0.64609	181
1	500	0.668058	181
1	428799	0.908211	182
1	50000	0.907343	182
1	25000	0.884506	182
1	10000	0.91747	182
1	8000	0.912601	182
1	5000	0.869491	182
1	2500	0.836689	182
1	1500	0.842427	182
[truncated: 53,001 more rows]

## Sheet: Extended Data Figure 2b
fold	sample_rate	accuracy	model
1	0.75	0.950089	RandomForest
1	0.5	0.942959	RandomForest
1	0.25	0.941176	RandomForest
1	0.1	0.937611	RandomForest
1	0.05	0.934046	RandomForest
1	0.02	0.932264	RandomForest
1	0.01	0.932264	RandomForest
1	0.005	0.918004	RandomForest
1	0.75	0.948307	RandomForest
1	0.5	0.944742	RandomForest
1	0.25	0.950089	RandomForest
1	0.1	0.937611	RandomForest
1	0.05	0.935829	RandomForest
1	0.02	0.926916	RandomForest
1	0.01	0.928699	RandomForest
1	0.005	0.916221	RandomForest
1	0.75	0.948307	RandomForest
1	0.5	0.939394	RandomForest
1	0.25	0.948307	RandomForest
1	0.1	0.944742	RandomForest
1	0.05	0.939394	RandomForest
1	0.02	0.930481	RandomForest
1	0.01	0.919786	RandomForest
1	0.005	0.914439	RandomForest
1	0.75	0.948307	RandomForest
1	0.5	0.942959	RandomForest
1	0.25	0.942959	RandomForest
1	0.1	0.935829	RandomForest
1	0.05	0.935829	RandomForest
1	0.02	0.932264	RandomForest
1	0.01	0.926916	RandomForest
1	0.005	0.919786	RandomForest
1	0.75	0.948307	RandomForest
1	0.5	0.942959	RandomForest
1	0.25	0.944742	RandomForest
1	0.1	0.935829	RandomForest
1	0.05	0.941176	RandomForest
1	0.02	0.935829	RandomForest
1	0.01	0.919786	RandomForest
1	0.005	0.916221	RandomForest
1	0.75	0.951872	RandomForest
1	0.5	0.941176	RandomForest
1	0.25	0.944742	RandomForest
1	0.1	0.941176	RandomForest
1	0.05	0.937611	RandomForest
1	0.02	0.926916	RandomForest
1	0.01	0.925134	RandomForest
1	0.005	0.919786	RandomForest
1	0.75	0.948307	RandomForest
1	0.5	0.941176	RandomForest
1	0.25	0.948307	RandomForest
1	0.1	0.937611	RandomForest
1	0.05	0.934046	RandomForest
1	0.02	0.930481	RandomForest
1	0.01	0.928699	RandomForest
1	0.005	0.909091	RandomForest
1	0.75	0.950089	RandomForest
1	0.5	0.944742	RandomForest
1	0.25	0.946524	RandomForest
1	0.1	0.935829	RandomForest
1	0.05	0.935829	RandomForest
1	0.02	0.925134	RandomForest
1	0.01	0.930481	RandomForest
1	0.005	0.918004	RandomForest
1	0.75	0.946524	RandomForest
1	0.5	0.944742	RandomForest
1	0.25	0.946524	RandomForest
1	0.1	0.934046	RandomForest
1	0.05	0.934046	RandomForest
1	0.02	0.930481	RandomForest
1	0.01	0.928699	RandomForest
1	0.005	0.923351	RandomForest
1	0.75	0.950089	RandomForest
1	0.5	0.941176	RandomForest
1	0.25	0.942959	RandomForest
1	0.1	0.941176	RandomForest
1	0.05	0.937611	RandomForest
1	0.02	0.928699	RandomForest
1	0.01	0.932264	RandomForest
1	0.005	0.907308	RandomForest
2	0.75	0.948214	RandomForest
2	0.5	0.957143	RandomForest
2	0.25	0.958929	RandomForest
2	0.1	0.955357	RandomForest
2	0.05	0.951786	RandomForest
2	0.02	0.944643	RandomForest
2	0.01	0.916071	RandomForest
2	0.005	0.941071	RandomForest
2	0.75	0.948214	RandomForest
2	0.5	0.958929	RandomForest
2	0.25	0.9625	RandomForest
2	0.1	0.955357	RandomForest
2	0.05	0.951786	RandomForest
2	0.02	0.944643	RandomForest
2	0.01	0.939286	RandomForest
2	0.005	0.923214	RandomForest
2	0.75	0.95	RandomForest
2	0.5	0.955357	RandomForest
2	0.25	0.960714	RandomForest
2	0.1	0.955357	RandomForest
2	0.05	0.953571	RandomForest
2	0.02	0.935714	RandomForest
2	0.01	0.941071	RandomForest
2	0.005	0.930357	RandomForest
2	0.75	0.948214	RandomForest
2	0.5	0.95	RandomForest
2	0.25	0.958929	RandomForest
2	0.1	0.951786	RandomForest
2	0.05	0.942857	RandomForest
2	0.02	0.944643	RandomForest
2	0.01	0.939286	RandomForest
2	0.005	0.926786	RandomForest
2	0.75	0.948214	RandomForest
2	0.5	0.955357	RandomForest
2	0.25	0.964286	RandomForest
2	0.1	0.955357	RandomForest
2	0.05	0.944643	RandomForest
2	0.02	0.942857	RandomForest
2	0.01	0.925	RandomForest
2	0.005	0.933929	RandomForest
2	0.75	0.946429	RandomForest
2	0.5	0.951786	RandomForest
2	0.25	0.9625	RandomForest
2	0.1	0.955357	RandomForest
2	0.05	0.955357	RandomForest
2	0.02	0.948214	RandomForest
2	0.01	0.9375	RandomForest
2	0.005	0.925	RandomForest
2	0.75	0.948214	RandomForest
2	0.5	0.953571	RandomForest
2	0.25	0.9625	RandomForest
2	0.1	0.953571	RandomForest
2	0.05	0.948214	RandomForest
2	0.02	0.946429	RandomForest
2	0.01	0.928571	RandomForest
2	0.005	0.919643	RandomForest
2	0.75	0.948214	RandomForest
2	0.5	0.955357	RandomForest
2	0.25	0.960714	RandomForest
2	0.1	0.955357	RandomForest
2	0.05	0.951786	RandomForest
2	0.02	0.935714	RandomForest
2	0.01	0.941071	RandomForest
2	0.005	0.923214	RandomForest
2	0.75	0.946429	RandomForest
2	0.5	0.957143	RandomForest
2	0.25	0.960714	RandomForest
2	0.1	0.953571	RandomForest
2	0.05	0.946429	RandomForest
2	0.02	0.933929	RandomForest
2	0.01	0.942857	RandomForest
2	0.005	0.925	RandomForest
2	0.75	0.946429	RandomForest
2	0.5	0.951786	RandomForest
2	0.25	0.958929	RandomForest
2	0.1	0.955357	RandomForest
2	0.05	0.95	RandomForest
2	0.02	0.939286	RandomForest
2	0.01	0.928571	RandomForest
2	0.005	0.928571	RandomForest
3	0.75	0.951786	RandomForest
3	0.5	0.953571	RandomForest
3	0.25	0.944643	RandomForest
3	0.1	0.941071	RandomForest
3	0.05	0.941071	RandomForest
3	0.02	0.941071	RandomForest
3	0.01	0.925	RandomForest
3	0.005	0.908929	RandomForest
3	0.75	0.951786	RandomForest
3	0.5	0.948214	RandomForest
3	0.25	0.948214	RandomForest
3	0.1	0.944643	RandomForest
3	0.05	0.948214	RandomForest
3	0.02	0.9375	RandomForest
3	0.01	0.9375	RandomForest
3	0.005	0.919643	RandomForest
3	0.75	0.953571	RandomForest
3	0.5	0.951786	RandomForest
3	0.25	0.948214	RandomForest
3	0.1	0.944643	RandomForest
3	0.05	0.944643	RandomForest
3	0.02	0.941071	RandomForest
3	0.01	0.928571	RandomForest
3	0.005	0.921429	RandomForest
3	0.75	0.951786	RandomForest
3	0.5	0.95	RandomForest
3	0.25	0.95	RandomForest
3	0.1	0.944643	RandomForest
3	0.05	0.942857	RandomForest
3	0.02	0.939286	RandomForest
3	0.01	0.928571	RandomForest
3	0.005	0.914286	RandomForest
3	0.75	0.953571	RandomForest
3	0.5	0.953571	RandomForest
3	0.25	0.95	RandomForest
3	0.1	0.948214	RandomForest
3	0.05	0.942857	RandomForest
3	0.02	0.939286	RandomForest
3	0.01	0.921429	RandomForest
3	0.005	0.933929	RandomForest
3	0.75	0.951786	RandomForest
3	0.5	0.95	RandomForest
3	0.25	0.953571	RandomForest
3	0.1	0.946429	RandomForest
3	0.05	0.932143	RandomForest
3	0.02	0.928571	RandomForest
3	0.01	0.930357	RandomForest
3	0.005	0.917857	RandomForest
3	0.75	0.948214	RandomForest
3	0.5	0.95	RandomForest
3	0.25	0.951786	RandomForest
3	0.1	0.939286	RandomForest
3	0.05	0.941071	RandomForest
3	0.02	0.9375	RandomForest
3	0.01	0.926786	RandomForest
3	0.005	0.923214	RandomForest
3	0.75	0.953571	RandomForest
3	0.5	0.95	RandomForest
3	0.25	0.953571	RandomForest
3	0.1	0.942857	RandomForest
3	0.05	0.939286	RandomForest
3	0.02	0.928571	RandomForest
3	0.01	0.933929	RandomForest
3	0.005	0.914286	RandomForest
3	0.75	0.953571	RandomForest
3	0.5	0.955357	RandomForest
3	0.25	0.953571	RandomForest
3	0.1	0.944643	RandomForest
3	0.05	0.939286	RandomForest
3	0.02	0.944643	RandomForest
3	0.01	0.926786	RandomForest
3	0.005	0.9125	RandomForest
3	0.75	0.953571	RandomForest
3	0.5	0.953571	RandomForest
3	0.25	0.953571	RandomForest
3	0.1	0.946429	RandomForest
3	0.05	0.9375	RandomForest
3	0.02	0.9375	RandomForest
3	0.01	0.923214	RandomForest
3	0.005	0.919643	RandomForest
4	0.75	0.953571	RandomForest
4	0.5	0.951786	RandomForest
4	0.25	0.955357	RandomForest
4	0.1	0.95	RandomForest
4	0.05	0.944643	RandomForest
4	0.02	0.939286	RandomForest
4	0.01	0.933929	RandomForest
4	0.005	0.919643	RandomForest
4	0.75	0.951786	RandomForest
4	0.5	0.95	RandomForest
4	0.25	0.955357	RandomForest
4	0.1	0.948214	RandomForest
4	0.05	0.946429	RandomForest
4	0.02	0.941071	RandomForest
4	0.01	0.926786	RandomForest
4	0.005	0.928571	RandomForest
4	0.75	0.95	RandomForest
4	0.5	0.955357	RandomForest
4	0.25	0.958929	RandomForest
4	0.1	0.953571	RandomForest
4	0.05	0.946429	RandomForest
4	0.02	0.933929	RandomForest
4	0.01	0.925	RandomForest
4	0.005	0.925	RandomForest
4	0.75	0.953571	RandomForest
4	0.5	0.946429	RandomForest
4	0.25	0.951786	RandomForest
4	0.1	0.95	RandomForest
4	0.05	0.948214	RandomForest
4	0.02	0.9375	RandomForest
4	0.01	0.941071	RandomForest
4	0.005	0.919643	RandomForest
4	0.75	0.95	RandomForest
4	0.5	0.957143	RandomForest
4	0.25	0.953571	RandomForest
4	0.1	0.951786	RandomForest
4	0.05	0.944643	RandomForest
4	0.02	0.933929	RandomForest
4	0.01	0.935714	RandomForest
4	0.005	0.9125	RandomForest
4	0.75	0.953571	RandomForest
4	0.5	0.955357	RandomForest
4	0.25	0.953571	RandomForest
4	0.1	0.948214	RandomForest
4	0.05	0.948214	RandomForest
4	0.02	0.942857	RandomForest
4	0.01	0.919643	RandomForest
4	0.005	0.923214	RandomForest
4	0.75	0.951786	RandomForest
4	0.5	0.958929	RandomForest
4	0.25	0.953571	RandomForest
4	0.1	0.95	RandomForest
4	0.05	0.946429	RandomForest
4	0.02	0.941071	RandomForest
4	0.01	0.933929	RandomForest
4	0.005	0.914286	RandomForest
4	0.75	0.953571	RandomForest
4	0.5	0.958929	RandomForest
4	0.25	0.957143	RandomForest
4	0.1	0.948214	RandomForest
4	0.05	0.95	RandomForest
4	0.02	0.939286	RandomForest
4	0.01	0.921429	RandomForest
4	0.005	0.930357	RandomForest
4	0.75	0.95	RandomForest
4	0.5	0.955357	RandomForest
4	0.25	0.955357	RandomForest
4	0.1	0.95	RandomForest
4	0.05	0.942857	RandomForest
4	0.02	0.942857	RandomForest
4	0.01	0.933929	RandomForest
4	0.005	0.925	RandomForest
4	0.75	0.953571	RandomForest
4	0.5	0.955357	RandomForest
4	0.25	0.953571	RandomForest
4	0.1	0.951786	RandomForest
4	0.05	0.946429	RandomForest
4	0.02	0.939286	RandomForest
4	0.01	0.941071	RandomForest
4	0.005	0.930357	RandomForest
5	0.75	0.933929	RandomForest
5	0.5	0.9375	RandomForest
5	0.25	0.930357	RandomForest
5	0.1	0.923214	RandomForest
5	0.05	0.926786	RandomForest
5	0.02	0.923214	RandomForest
5	0.01	0.916071	RandomForest
5	0.005	0.905357	RandomForest
5	0.75	0.935714	RandomForest
5	0.5	0.933929	RandomForest
5	0.25	0.933929	RandomForest
5	0.1	0.926786	RandomForest
5	0.05	0.925	RandomForest
5	0.02	0.916071	RandomForest
5	0.01	0.923214	RandomForest
5	0.005	0.914286	RandomForest
5	0.75	0.9375	RandomForest
5	0.5	0.935714	RandomForest
5	0.25	0.930357	RandomForest
5	0.1	0.928571	RandomForest
5	0.05	0.930357	RandomForest
5	0.02	0.921429	RandomForest
5	0.01	0.928571	RandomForest
5	0.005	0.910714	RandomForest
5	0.75	0.9375	RandomForest
5	0.5	0.935714	RandomForest
5	0.25	0.932143	RandomForest
5	0.1	0.925	RandomForest
5	0.05	0.926786	RandomForest
5	0.02	0.916071	RandomForest
5	0.01	0.916071	RandomForest
5	0.005	0.907143	RandomForest
1	1	0.950089	RandomForest
1	1	0.944643	RandomForest
1	1	0.95	RandomForest
1	1	0.953571	RandomForest
1	1	0.942857	RandomForest
1	1	0.97	crossNN
1	0.75	0.97	crossNN
1	0.5	0.973333	crossNN
1	0.25	0.971667	crossNN
1	0.1	0.973333	crossNN
1	0.05	0.966389	crossNN
1	0.02	0.963333	crossNN
1	0.01	0.9475	crossNN
1	0.005	0.931944	crossNN
1	0.75	0.971667	crossNN
1	0.5	0.97	crossNN
1	0.25	0.973333	crossNN
1	0.1	0.968333	crossNN
1	0.05	0.964722	crossNN
1	0.02	0.968333	crossNN
1	0.01	0.953889	crossNN
1	0.005	0.921944	crossNN
1	0.75	0.971667	crossNN
1	0.5	0.971667	crossNN
1	0.25	0.968333	crossNN
1	0.1	0.971667	crossNN
1	0.05	0.971389	crossNN
1	0.02	0.955833	crossNN
1	0.01	0.966111	crossNN
1	0.005	0.941944	crossNN
1	0.75	0.97	crossNN
1	0.5	0.969722	crossNN
1	0.25	0.971389	crossNN
1	0.1	0.968333	crossNN
1	0.05	0.966667	crossNN
1	0.02	0.954167	crossNN
1	0.01	0.941944	crossNN
1	0.005	0.933611	crossNN
1	0.75	0.971667	crossNN
1	0.5	0.968056	crossNN
1	0.25	0.968333	crossNN
1	0.1	0.959722	crossNN
1	0.05	0.963333	crossNN
1	0.02	0.962778	crossNN
1	0.01	0.954722	crossNN
1	0.005	0.925	crossNN
1	0.75	0.971667	crossNN
1	0.5	0.97	crossNN
1	0.25	0.97	crossNN
1	0.1	0.968056	crossNN
1	0.05	0.97	crossNN
1	0.02	0.955833	crossNN
1	0.01	0.949167	crossNN
1	0.005	0.942778	crossNN
1	0.75	0.971667	crossNN
1	0.5	0.971667	crossNN
1	0.25	0.97	crossNN
1	0.1	0.966111	crossNN
1	0.05	0.961111	crossNN
1	0.02	0.958333	crossNN
1	0.01	0.949167	crossNN
1	0.005	0.940833	crossNN
1	0.75	0.97	crossNN
1	0.5	0.971667	crossNN
1	0.25	0.971667	crossNN
1	0.1	0.968056	crossNN
1	0.05	0.973333	crossNN
1	0.02	0.964722	crossNN
1	0.01	0.952222	crossNN
1	0.005	0.948889	crossNN
1	0.75	0.97	crossNN
1	0.5	0.97	crossNN
1	0.25	0.973333	crossNN
1	0.1	0.968333	crossNN
1	0.05	0.969722	crossNN
1	0.02	0.9575	crossNN
1	0.01	0.951111	crossNN
1	0.005	0.938611	crossNN
1	0.75	0.97	crossNN
1	0.5	0.973333	crossNN
1	0.25	0.969722	crossNN
1	0.1	0.966667	crossNN
1	0.05	0.971667	crossNN
1	0.02	0.964444	crossNN
1	0.01	0.959444	crossNN
1	0.005	0.9275	crossNN
2	1	0.976	crossNN
2	0.75	0.979429	crossNN
2	0.5	0.977714	crossNN
2	0.25	0.977714	crossNN
2	0.1	0.977714	crossNN
2	0.05	0.979429	crossNN
2	0.02	0.965714	crossNN
2	0.01	0.956857	crossNN
2	0.005	0.933143	crossNN
2	0.75	0.976	crossNN
2	0.5	0.979429	crossNN
2	0.25	0.977714	crossNN
2	0.1	0.970857	crossNN
2	0.05	0.974286	crossNN
2	0.02	0.967429	crossNN
2	0.01	0.955143	crossNN
2	0.005	0.924571	crossNN
2	0.75	0.976	crossNN
2	0.5	0.979429	crossNN
2	0.25	0.979429	crossNN
2	0.1	0.976	crossNN
2	0.05	0.975714	crossNN
2	0.02	0.956857	crossNN
2	0.01	0.953143	crossNN
2	0.005	0.945429	crossNN
2	0.75	0.979429	crossNN
2	0.5	0.976	crossNN
2	0.25	0.977714	crossNN
2	0.1	0.979429	crossNN
2	0.05	0.972571	crossNN
2	0.02	0.964	crossNN
2	0.01	0.955429	crossNN
2	0.005	0.937429	crossNN
2	0.75	0.976	crossNN
2	0.5	0.976	crossNN
2	0.25	0.974286	crossNN
2	0.1	0.982857	crossNN
2	0.05	0.974286	crossNN
2	0.02	0.962	crossNN
2	0.01	0.963714	crossNN
2	0.005	0.928	crossNN
2	0.75	0.979429	crossNN
2	0.5	0.979429	crossNN
2	0.25	0.981143	crossNN
2	0.1	0.977714	crossNN
2	0.05	0.972571	crossNN
2	0.02	0.968857	crossNN
2	0.01	0.958571	crossNN
2	0.005	0.926857	crossNN
2	0.75	0.977714	crossNN
2	0.5	0.977714	crossNN
2	0.25	0.979429	crossNN
2	0.1	0.969143	crossNN
2	0.05	0.984571	crossNN
2	0.02	0.967143	crossNN
2	0.01	0.956857	crossNN
2	0.005	0.930571	crossNN
2	0.75	0.976	crossNN
2	0.5	0.977714	crossNN
2	0.25	0.976	crossNN
2	0.1	0.976	crossNN
2	0.05	0.976	crossNN
2	0.02	0.974286	crossNN
2	0.01	0.946286	crossNN
2	0.005	0.949714	crossNN
2	0.75	0.979429	crossNN
2	0.5	0.981143	crossNN
2	0.25	0.976	crossNN
2	0.1	0.977714	crossNN
2	0.05	0.972571	crossNN
2	0.02	0.962	crossNN
2	0.01	0.956857	crossNN
2	0.005	0.951429	crossNN
2	0.75	0.977714	crossNN
2	0.5	0.977714	crossNN
2	0.25	0.979429	crossNN
2	0.1	0.979429	crossNN
2	0.05	0.982857	crossNN
2	0.02	0.965429	crossNN
2	0.01	0.947714	crossNN
2	0.005	0.940571	crossNN
3	1	0.963429	crossNN
3	0.75	0.965429	crossNN
3	0.5	0.96	crossNN
3	0.25	0.963429	crossNN
3	0.1	0.965714	crossNN
3	0.05	0.968857	crossNN
3	0.02	0.954571	crossNN
3	0.01	0.946	crossNN
3	0.005	0.929714	crossNN
3	0.75	0.965429	crossNN
3	0.5	0.96	crossNN
3	0.25	0.965429	crossNN
3	0.1	0.962	crossNN
3	0.05	0.965429	crossNN
3	0.02	0.961714	crossNN
3	0.01	0.960286	crossNN
3	0.005	0.935429	crossNN
3	0.75	0.963429	crossNN
3	0.5	0.965429	crossNN
3	0.25	0.963714	crossNN
3	0.1	0.963714	crossNN
3	0.05	0.963429	crossNN
3	0.02	0.960286	crossNN
3	0.01	0.949714	crossNN
3	0.005	0.929714	crossNN
3	0.75	0.961714	crossNN
3	0.5	0.961714	crossNN
3	0.25	0.965429	crossNN
3	0.1	0.962	crossNN
3	0.05	0.967143	crossNN
3	0.02	0.965143	crossNN
3	0.01	0.949429	crossNN
3	0.005	0.921429	crossNN
3	0.75	0.963714	crossNN
3	0.5	0.965143	crossNN
3	0.25	0.961714	crossNN
3	0.1	0.96	crossNN
3	0.05	0.960286	crossNN
3	0.02	0.954857	crossNN
3	0.01	0.948	crossNN
3	0.005	0.924571	crossNN
3	0.75	0.963714	crossNN
3	0.5	0.963714	crossNN
3	0.25	0.961714	crossNN
3	0.1	0.963429	crossNN
3	0.05	0.965429	crossNN
3	0.02	0.949429	crossNN
3	0.01	0.95	crossNN
3	0.005	0.906857	crossNN
3	0.75	0.96	crossNN
3	0.5	0.963714	crossNN
3	0.25	0.962	crossNN
3	0.1	0.967143	crossNN
3	0.05	0.958286	crossNN
3	0.02	0.963714	crossNN
3	0.01	0.958571	crossNN
3	0.005	0.934	crossNN
3	0.75	0.961714	crossNN
3	0.5	0.965429	crossNN
3	0.25	0.96	crossNN
3	0.1	0.960286	crossNN
3	0.05	0.96	crossNN
3	0.02	0.949714	crossNN
3	0.01	0.945714	crossNN
3	0.005	0.924571	crossNN
3	0.75	0.963714	crossNN
3	0.5	0.961714	crossNN
3	0.25	0.967143	crossNN
3	0.1	0.961714	crossNN
3	0.05	0.963714	crossNN
3	0.02	0.96	crossNN
3	0.01	0.944571	crossNN
3	0.005	0.948286	crossNN
3	0.75	0.963714	crossNN
3	0.5	0.963714	crossNN
3	0.25	0.96	crossNN
3	0.1	0.967143	crossNN
3	0.05	0.963143	crossNN
3	0.02	0.958286	crossNN
3	0.01	0.942857	crossNN
3	0.005	0.942571	crossNN
4	1	0.962	crossNN
4	0.75	0.960286	crossNN
4	0.5	0.963714	crossNN
4	0.25	0.960286	crossNN
4	0.1	0.967429	crossNN
4	0.05	0.965714	crossNN
4	0.02	0.960571	crossNN
4	0.01	0.944571	crossNN
4	0.005	0.932286	crossNN
4	0.75	0.965429	crossNN
4	0.5	0.963714	crossNN
4	0.25	0.955143	crossNN
4	0.1	0.956571	crossNN
4	0.05	0.955429	crossNN
4	0.02	0.958571	crossNN
4	0.01	0.940571	crossNN
4	0.005	0.913714	crossNN
4	0.75	0.962	crossNN
4	0.5	0.960286	crossNN
4	0.25	0.963714	crossNN
4	0.1	0.956571	crossNN
4	0.05	0.956857	crossNN
4	0.02	0.960571	crossNN
4	0.01	0.945429	crossNN
4	0.005	0.93	crossNN
4	0.75	0.963714	crossNN
4	0.5	0.963714	crossNN
4	0.25	0.965429	crossNN
4	0.1	0.963714	crossNN
4	0.05	0.96	crossNN
4	0.02	0.959714	crossNN
4	0.01	0.948571	crossNN
4	0.005	0.926286	crossNN
4	0.75	0.963714	crossNN
4	0.5	0.962	crossNN
4	0.25	0.960286	crossNN
4	0.1	0.958571	crossNN
4	0.05	0.955429	crossNN
4	0.02	0.942857	crossNN
4	0.01	0.949429	crossNN
4	0.005	0.942857	crossNN
4	0.75	0.962	crossNN
4	0.5	0.963714	crossNN
4	0.25	0.960286	crossNN
4	0.1	0.965714	crossNN
4	0.05	0.963429	crossNN
4	0.02	0.946	crossNN
4	0.01	0.940286	crossNN
4	0.005	0.931714	crossNN
4	0.75	0.965429	crossNN
4	0.5	0.962	crossNN
4	0.25	0.965143	crossNN
4	0.1	0.954857	crossNN
4	0.05	0.956857	crossNN
4	0.02	0.949429	crossNN
4	0.01	0.951143	crossNN
4	0.005	0.933714	crossNN
4	0.75	0.962	crossNN
4	0.5	0.960286	crossNN
4	0.25	0.964	crossNN
4	0.1	0.960286	crossNN
4	0.05	0.956571	crossNN
4	0.02	0.951429	crossNN
4	0.01	0.951429	crossNN
4	0.005	0.935429	crossNN
4	0.75	0.963714	crossNN
4	0.5	0.965429	crossNN
4	0.25	0.960571	crossNN
4	0.1	0.96	crossNN
4	0.05	0.962286	crossNN
4	0.02	0.947429	crossNN
4	0.01	0.933714	crossNN
4	0.005	0.907143	crossNN
4	0.75	0.962	crossNN
4	0.5	0.965429	crossNN
4	0.25	0.963714	crossNN
4	0.1	0.960286	crossNN
4	0.05	0.969143	crossNN
4	0.02	0.947429	crossNN
4	0.01	0.952857	crossNN
4	0.005	0.927143	crossNN
5	1	0.958571	crossNN
5	0.75	0.955143	crossNN
5	0.5	0.955143	crossNN
5	0.25	0.963714	crossNN
5	0.1	0.956571	crossNN
5	0.05	0.956857	crossNN
5	0.02	0.952857	crossNN
5	0.01	0.944571	crossNN
5	0.005	0.918571	crossNN
5	0.75	0.955143	crossNN
5	0.5	0.958571	crossNN
5	0.25	0.960286	crossNN
5	0.1	0.955143	crossNN
5	0.05	0.951429	crossNN
5	0.02	0.953143	crossNN
5	0.01	0.933714	crossNN
5	0.005	0.918	crossNN
5	0.75	0.955143	crossNN
5	0.5	0.953429	crossNN
5	0.25	0.95	crossNN
5	0.1	0.951429	crossNN
5	0.05	0.954857	crossNN
5	0.02	0.950571	crossNN
5	0.01	0.940857	crossNN
5	0.005	0.936	crossNN
5	0.75	0.956857	crossNN
5	0.5	0.956857	crossNN
5	0.25	0.953143	crossNN
5	0.1	0.944857	crossNN
5	0.05	0.95	crossNN
5	0.02	0.951429	crossNN
5	0.01	0.940571	crossNN
5	0.005	0.917143	crossNN
5	0.75	0.956857	crossNN
5	0.5	0.956857	crossNN
5	0.25	0.951429	crossNN
5	0.1	0.951714	crossNN
5	0.05	0.956571	crossNN
5	0.02	0.945714	crossNN
5	0.01	0.944571	crossNN
5	0.005	0.936857	crossNN
5	0.75	0.956857	crossNN
5	0.5	0.956857	crossNN
5	0.25	0.955143	crossNN
5	0.1	0.953143	crossNN
5	0.05	0.948	crossNN
5	0.02	0.949714	crossNN
5	0.01	0.944286	crossNN
5	0.005	0.915714	crossNN
5	0.75	0.956857	crossNN
5	0.5	0.953429	crossNN
5	0.25	0.951429	crossNN
5	0.1	0.951143	crossNN
5	0.05	0.956857	crossNN
5	0.02	0.939143	crossNN
5	0.01	0.942286	crossNN
5	0.005	0.921429	crossNN
5	0.75	0.955143	crossNN
5	0.5	0.956857	crossNN
5	0.25	0.962	crossNN
5	0.1	0.949714	crossNN
5	0.05	0.944571	crossNN
5	0.02	0.953143	crossNN
5	0.01	0.943429	crossNN
5	0.005	0.933143	crossNN
5	0.75	0.953429	crossNN
5	0.5	0.958571	crossNN
5	0.25	0.955143	crossNN
5	0.1	0.958571	crossNN
5	0.05	0.951429	crossNN
5	0.02	0.938857	crossNN
5	0.01	0.939143	crossNN
5	0.005	0.917714	crossNN
5	0.75	0.956857	crossNN
5	0.5	0.955143	crossNN
5	0.25	0.955143	crossNN
5	0.1	0.954857	crossNN
5	0.05	0.949429	crossNN
5	0.02	0.953143	crossNN
5	0.01	0.944	crossNN
5	0.005	0.925429	crossNN

## Sheet: Extended Data Figure 3
Cohort	Cut-off at Youden index	Sensitivity	Specificity
450K	0.48	0.934426	1
450K	0.47	0.893443	0.5
450K	0.48	0.877049	1
450K	0.48	0.836066	1
450K	0.48	0.893443	1
Epic	0.45	0.84058	1
Epic	0.45	0.876812	1
Epic	0.45	0.861314	0.857143
Epic	0.45	0.905109	0.666667
Epic	0.45	0.883212	1
WGBS	0.23	0.92	1
WGBS	0.23	0.84	1
WGBS	0.23	0.8	1
WGBS	0.23	0.76	1
WGBS	0.16	0.88	0.5
nanopore	0.3	0.798165	1
nanopore	0.26	0.844037	0.8
nanopore	0.3	0.844037	1
nanopore	0.3	0.807339	1
nanopore	0.3	0.842593	1
TargetSeq	0.25	0.88	1
TargetSeq	0.2	0.88	0.666667
TargetSeq	0.25	0.8	1
TargetSeq	0.25	0.92	1
TargetSeq	0.25	0.875	1

## Sheet: Extended Data Figure 4
Cohort	Cut-off at Youden index	Sensitivity	Specificity
450K	0.31	0.647742	0.87156
450K	0.31	0.627907	0.908257
450K	0.31	0.651163	0.908257
450K	0.31	0.648579	0.862385
450K	0.31	0.655039	0.917431
Epic	0.32	0.855072	1
Epic	0.25	0.891304	0.833333
Epic	0.25	0.868613	0.6
Epic	0.32	0.824818	1
Epic	0.32	0.766423	0.833333
WGBS	0.19	0.48	1
WGBS	0.1	0.8	0.25
WGBS	0.19	0.48	1
WGBS	0.19	0.48	0.75
WGBS	0.19	0.4	1
nanopore	0.13	0.84	0.5
nanopore	0.2	0.76	0.75
nanopore	0.4	0.24	1
nanopore	0.17	0.76	0.25
nanopore	0.17	0.791667	0.666667
TargetSeq	0.14	0.773913	0.8
TargetSeq	0.12	0.8	0.8
TargetSeq	0.15	0.754386	0.9
TargetSeq	0.15	0.780702	1
TargetSeq	0.15	0.77193	1
